# Supplementary material for: Crystal structure of 4-methyl-N-(4-methyl­benz­yl)benzene­sulfonamide
Source: Acta Crystallogr E Crystallogr Commun. 2020 Jan 17;76(Pt 2):235–8. doi: 10.1107/S2056989020000535 (PMC7001832; doi:10.1107/S2056989020000535)
Supplement: Supplementary file 1 [file e-76-00235-sup1.cif]

##############################################################################
#                                                                            #
# This CIF contains the data in a paper accepted for publication in          #
# Acta Crystallographica Section E. It conforms to the requirements of       #
# Notes for Authors for Acta Crystallographica Section E, and has been       #
# peer reviewed under the auspices of the IUCr Commission on Journals.       #
#                                                                            #
# Full details of the Crystallographic Information File format               #
# are given in the paper "The Crystallographic Information File (CIF):       #
# a New Standard Archive File for Crystallography" by S. R. Hall, F. H.      #
# Allen and I. D. Brown [Acta Cryst. (1991), A47, 655-685].                  #
#                                                                            #
# The current version of the core CIF dictionary is obtainable from          #
# ftp://ftp.iucr.org/pub/cif_core.dic.                                       #
#                                                                            #
# Software is freely available for graphical display of the structure(s)     #
# in this CIF. For information consult the CIF software page                 #
# http://www.iucr.org/resources/cif/software.                                #
#                                                                            #
# This file may be used for bona fide research purposes within the           #
# scientific community so long as proper attribution is given to the journal # 
# article from which it was obtained.                                        #
#                                                                            #
##############################################################################
data_I
_audit_creation_method
;
Olex2 1.2-alpha
(compiled 2018.07.26 svn.r3523 for OlexSys, GUI svn.r5532)
;
_journal_date_recd_electronic     2020-01-01
_journal_date_accepted     2020-01-14
_journal_name_full     'Acta Crystallographica, Section E'
_journal_year     2020
_journal_volume     76
_journal_issue      2
_journal_page_first     235
_journal_page_last     238
_journal_paper_category     GO
_journal_paper_doi     10.1107/S2056989020000535
_journal_coeditor_code     WM5537
_publ_contact_author_name     'Felix N. Ngassa'
_publ_contact_author_address
;
Department of Chemistry
Grand Valley State University
1 Campus Dr.
Allendale, MI 49401,
USA
;
_publ_contact_author_email     'ngassaf@gvsu.edu'
_publ_contact_author_fax     '616-331-3230'
_publ_contact_author_phone     '616-331-3803'
_publ_section_title
;
Crystal structure of 4-methyl-<i>N</i>-(4-methylbenzyl)benzenesulfonamide
;
loop_
    _publ_author_name
    _publ_author_footnote
    _publ_author_address
    'Stenfors, Brock A.' .
;
Department of Chemistry
1 Campus Dr.
Grand Valley State University
Allendale, MI 49401,
USA
;
    'Staples, Richard J.' .
;
Center for Crystallographic Research
Michigan State University
Department of Chemistry and Chemical Biology
East Lansing, MI 48824
USA
;
    'Biros, Shannon M.' .
;
Department of Chemistry
1 Campus Dr.
Grand Valley State University
Allendale, MI 49401,
USA
;
    'Ngassa, Felix N.' .
;
Department of Chemistry
1 Campus Dr.
Grand Valley State University
Allendale, MI 49401,
USA
;
_publ_section_synopsis
;
The synthesis and crystal structure of the title aryl sulfonamide are described.
In the crystal,  N---H...O and C---H...\p interactions link the molecules,
leading to the formation of a three-dimensional network structure.
;
_chemical_name_systematic
;
4-Methyl-<i>N</i>-(4-methylbenzyl)benzenesulfonamide
;
_chemical_name_common     ?
_chemical_formula_moiety     'C15 H17 N O2 S'
_chemical_formula_sum     'C15 H17 N O2 S'
_chemical_formula_iupac     'C15 H17 N O2 S'
_chemical_formula_weight     275.35
_chemical_melting_point     ?
_chemical_absolute_configuration     ad
_space_group_crystal_system     monoclinic
_space_group_name_H-M_alt     'P 21'
_space_group_name_Hall     'P 2yb'
loop_
    _space_group_symop_operation_xyz
    'x, y, z'
    '-x, y+1/2, -z'
_cell_length_a     9.655(2)
_cell_length_b     5.8820(15)
_cell_length_c     12.180(3)
_cell_angle_alpha     90
_cell_angle_beta     96.275(3)
_cell_angle_gamma     90
_cell_volume     687.5(3)
_cell_formula_units_Z     2
_cell_measurement_reflns_used     6778
_cell_measurement_theta_min     2.560
_cell_measurement_theta_max     26.351
_cell_measurement_temperature     173(2)
_exptl_crystal_description     'block'
_exptl_crystal_colour     'pale yellow'
_exptl_crystal_size_max     0.488
_exptl_crystal_size_mid     0.219
_exptl_crystal_size_min     0.156
_exptl_crystal_density_diffrn     1.330
_exptl_crystal_density_meas     ?
_exptl_crystal_density_method     ?
_exptl_crystal_F_000     292
_exptl_absorpt_coefficient_mu     0.233
_exptl_absorpt_correction_type     multi-scan
_exptl_absorpt_process_details
;
(<i>SADABS</i>; Krause <i>et al</i>., 2015)
;
_exptl_absorpt_correction_T_min     0.4738
_exptl_absorpt_correction_T_max     0.7454
_exptl_special_details     ?
_diffrn_ambient_temperature     173.15
_diffrn_source     ?
_diffrn_radiation_type     MoK\a
_diffrn_radiation_wavelength     0.71073
_diffrn_measurement_device_type     'Bruker APEXII CCD'
_diffrn_measurement_method     '\f and \w scans'
_diffrn_detector_area_resol_mean     ?
_diffrn_reflns_number     10794
_diffrn_reflns_av_R_equivalents     0.0470
_diffrn_reflns_av_unetI/netI     0.0392
_diffrn_reflns_theta_min     1.682
_diffrn_reflns_theta_max     26.391
_diffrn_reflns_theta_full     25.242
_diffrn_measured_fraction_theta_max     0.999
_diffrn_measured_fraction_theta_full     1.000
_diffrn_reflns_limit_h_min     -12
_diffrn_reflns_limit_h_max     12
_diffrn_reflns_limit_k_min     -7
_diffrn_reflns_limit_k_max     7
_diffrn_reflns_limit_l_min     -15
_diffrn_reflns_limit_l_max     15
_diffrn_standards_number     0
loop_
    _refln_index_h
    _refln_index_k
    _refln_index_l
    _refln_F_squared_meas
    _refln_F_squared_sigma
    1 0 0 126.98 6.24
    1 0 0 121.07 6.22
    -1 0 0 129.1 6.22
    -1 0 0 118.58 6.21
    2 0 0 0.39 0.12
    2 0 0 0.56 0.1
    -2 0 0 0.28 0.09
    2 0 0 0.27 0.09
    -2 0 0 0.32 0.08
    3 0 0 13.49 0.73
    3 0 0 13.19 0.75
    3 0 0 14.18 0.82
    -3 0 0 13.38 0.76
    -3 0 0 12.26 0.72
    4 0 0 55.53 2.88
    4 0 0 55.07 2.95
    4 0 0 56.67 2.84
    -4 0 0 55.84 2.88
    -4 0 0 52.57 2.84
    5 0 0 28.8 1.63
    5 0 0 29.8 1.59
    5 0 0 30.85 1.73
    -5 0 0 30.3 1.64
    -5 0 0 28.45 1.58
    6 0 0 1.02 0.27
    6 0 0 1.1 0.18
    -6 0 0 0.97 0.22
    -6 0 0 1.26 0.19
    -7 0 0 23.01 1.33
    -7 0 0 21.04 1.24
    7 0 0 21.89 1.43
    7 0 0 21.83 1.24
    -8 0 0 58.43 3.11
    8 0 0 58.34 3.34
    8 0 0 57.49 3.1
    -8 0 0 60.98 3.22
    -9 0 0 0.02 0.11
    -9 0 0 -0.02 0.17
    9 0 0 0.09 0.17
    9 0 0 -0.01 0.09
    -10 0 0 1.22 0.34
    10 0 0 1.41 0.28
    10 0 0 1.18 0.4
    -10 0 0 1.24 0.28
    -10 0 0 0.9 0.35
    11 0 0 0.3 0.17
    -11 0 0 0.33 0.24
    -11 0 0 0.59 0.32
    11 0 0 0.28 0.27
    0 -1 0 -0.17 0.05
    0 -1 0 0.02 0.09
    0 1 0 -0.11 0.04
    0 1 0 -0.12 0.05
    0 1 0 -0.11 0.05
    1 -1 0 20.59 1.1
    1 -1 0 20.45 1.05
    -1 -1 0 19.77 1.05
    -1 1 0 19.69 1.05
    1 1 0 19.27 1.04
    1 1 0 19.32 1.05
    -1 1 0 21.01 1.04
    2 -1 0 268.61 14.03
    -2 -1 0 253.34 14.01
    2 -1 0 280.85 14.02
    -2 -1 0 311.34 14.09
    2 -1 0 279.93 14.09
    2 1 0 270.62 14.01
    2 1 0 272.53 14.01
    -2 1 0 289.15 14.04
    -2 1 0 288.74 14.03
    2 1 0 277.46 14.02
    -3 -1 0 138.37 7.33
    3 -1 0 145.05 7.43
    -3 -1 0 150.68 7.42
    3 -1 0 145.66 7.33
    3 -1 0 145.38 7.36
    3 1 0 146.71 7.32
    -3 1 0 145.2 7.34
    3 1 0 143.2 7.33
    -3 1 0 151.24 7.37
    3 1 0 143.54 7.33
    3 1 0 142.78 7.4
    -4 -1 0 30.14 1.66
    4 -1 0 29.77 1.6
    4 -1 0 28.3 1.66
    -4 -1 0 29.12 1.56
    4 -1 0 28.7 1.54
    4 1 0 28.12 1.55
    -4 1 0 28.4 1.55
    4 1 0 29.85 1.55
    4 1 0 28.65 1.64
    4 1 0 28.85 1.54
    -4 1 0 29.83 1.6
    -5 -1 0 24.38 1.4
    -5 -1 0 26.56 1.55
    5 -1 0 24.9 1.55
    -5 -1 0 25.58 1.44
    5 -1 0 26.71 1.42
    -5 1 0 27.65 1.48
    5 1 0 27.15 1.41
    -5 1 0 25.04 1.42
    5 1 0 26.78 1.54
    5 1 0 25.97 1.41
    5 1 0 25.9 1.44
    -6 -1 0 30.93 1.88
    6 -1 0 32.83 1.72
    6 -1 0 31.53 1.9
    -6 -1 0 31.25 1.76
    -6 -1 0 29.95 1.7
    6 1 0 32.8 1.73
    6 1 0 32.84 1.71
    -6 1 0 32.22 1.74
    -6 1 0 32.55 1.8
    6 1 0 31.28 1.87
    -7 -1 0 0.17 0.16
    7 -1 0 0.19 0.21
    7 -1 0 0.24 0.14
    -7 -1 0 0.49 0.21
    -7 -1 0 0.39 0.13
    -7 1 0 0.4 0.19
    7 1 0 0.26 0.19
    -7 1 0 0.23 0.14
    7 1 0 0.22 0.14
    -8 -1 0 17.02 1.06
    -8 -1 0 19.07 1.17
    8 -1 0 17.76 1.31
    -8 -1 0 18 1.3
    8 -1 0 18.92 1.1
    -8 1 0 16.82 1.09
    -8 1 0 18.57 1.19
    8 1 0 19.34 1.1
    8 1 0 18.59 1.29
    9 -1 0 1.62 0.27
    9 -1 0 1.15 0.37
    -9 -1 0 1.49 0.38
    -9 -1 0 1.5 0.3
    -9 -1 0 1.75 0.32
    9 1 0 1.48 0.26
    -9 1 0 1.63 0.3
    -9 1 0 1.5 0.34
    9 1 0 1.38 0.36
    10 -1 0 6.66 0.79
    -10 -1 0 8.68 0.7
    -10 -1 0 7.25 0.82
    10 -1 0 7.33 0.58
    -10 1 0 7.94 0.64
    10 1 0 7.46 0.6
    10 1 0 7.49 0.8
    -10 1 0 7.71 0.72
    -11 -1 0 2.4 0.52
    11 -1 0 2.19 0.33
    -11 -1 0 2.92 0.61
    11 -1 0 2.39 0.53
    -11 -1 0 2.75 0.44
    -11 1 0 2.17 0.4
    11 1 0 2.75 0.37
    11 1 0 1.98 0.48
    -11 1 0 2.14 0.46
    0 -2 0 115.1 5.7
    0 -2 0 126.4 5.77
    0 -2 0 104.91 5.66
    0 2 0 107.69 5.67
    0 2 0 112.24 5.68
    0 2 0 106.27 5.66
    1 -2 0 50.36 2.52
    1 -2 0 45.11 2.39
    -1 -2 0 47.71 2.44
    -1 -2 0 45.08 2.42
    1 -2 0 49.58 2.45
    -1 2 0 46.32 2.41
    -1 2 0 43.81 2.43
    1 2 0 45.25 2.42
    1 2 0 48.94 2.43
    1 2 0 46.92 2.42
    -2 -2 0 18.81 1.1
    2 -2 0 20.22 1.11
    -2 -2 0 22.51 1.22
    -2 -2 0 19.5 1.12
    2 -2 0 21.17 1.21
    2 2 0 19.22 1.1
    -2 2 0 20.29 1.12
    2 2 0 19.57 1.1
    -3 -2 0 106.86 5.67
    3 -2 0 110.45 5.78
    3 -2 0 112.2 5.67
    -3 -2 0 121.77 5.79
    3 2 0 106.74 5.66
    -3 2 0 111.84 5.68
    3 2 0 109.3 5.66
    -3 2 0 111.07 5.68
    4 -2 0 127.97 6.32
    -4 -2 0 126.31 6.44
    4 -2 0 123.39 6.46
    -4 -2 0 123.03 6.33
    -4 2 0 122.92 6.35
    4 2 0 123.68 6.32
    4 2 0 121.58 6.3
    -4 2 0 123.44 6.34
    5 -2 0 11.02 0.88
    -5 -2 0 12.39 0.87
    -5 -2 0 11.82 0.75
    5 -2 0 11.73 0.74
    -5 2 0 12.2 0.79
    5 2 0 13.17 0.77
    -5 2 0 11.8 0.76
    5 2 0 12.43 0.75
    5 2 0 12.12 0.72
    6 -2 0 5.39 0.44
    6 -2 0 5.2 0.57
    -6 -2 0 5.27 0.43
    -6 -2 0 5 0.54
    6 2 0 5.95 0.46
    6 2 0 5.64 0.41
    -6 2 0 5.53 0.46
    -6 2 0 5.07 0.48
    6 2 0 5.26 0.42
    7 -2 0 3.22 0.5
    -7 -2 0 3.56 0.35
    -7 -2 0 3.25 0.45
    -7 -2 0 2.92 0.32
    -7 -2 0 3.12 0.36
    7 -2 0 3.41 0.35
    7 2 0 3.31 0.37
    -7 2 0 3.17 0.38
    7 2 0 3.38 0.34
    -7 2 0 2.73 0.39
    7 2 0 3.22 0.3
    -8 -2 0 15.06 0.99
    -8 -2 0 15.88 0.97
    -8 -2 0 15.08 1.18
    8 -2 0 15.43 1.2
    -8 -2 0 15.21 0.98
    8 -2 0 15.02 0.97
    -8 2 0 16.61 1.08
    8 2 0 15.34 0.99
    -8 2 0 15.2 1
    8 2 0 15.88 0.97
    9 -2 0 1.18 0.38
    -9 -2 0 1.15 0.28
    -9 -2 0 1.24 0.27
    -9 -2 0 0.72 0.19
    -9 -2 0 1.26 0.37
    9 -2 0 0.71 0.21
    -9 2 0 1.26 0.3
    -9 2 0 1.6 0.37
    9 2 0 1 0.25
    9 2 0 1.26 0.24
    10 -2 0 1.78 0.32
    -10 -2 0 1.73 0.32
    -10 -2 0 1.98 0.46
    10 -2 0 1.38 0.43
    -10 2 0 1.67 0.37
    10 2 0 1.52 0.3
    -10 2 0 2.09 0.43
    -11 -2 0 6.56 0.74
    11 -2 0 5.22 0.78
    11 -2 0 5.7 0.54
    -11 -2 0 4.72 0.73
    -11 2 0 5.73 0.7
    -11 2 0 6.28 0.64
    11 2 0 5.66 0.57
    0 -3 0 0 0.15
    0 -3 0 0 0.07
    0 -3 0 0.07 0.22
    0 3 0 0.06 0.12
    0 3 0 0 0.08
    0 3 0 0.08 0.11
    -1 -3 0 12.68 0.81
    1 -3 0 11.46 0.71
    -1 -3 0 9.9 0.65
    1 -3 0 12.17 0.81
    -1 -3 0 10.86 0.7
    1 3 0 10.59 0.66
    -1 3 0 10 0.66
    1 3 0 9.8 0.66
    -1 3 0 10.31 0.68
    1 3 0 11.34 0.69
    -2 -3 0 11.33 0.72
    2 -3 0 10.96 0.75
    -2 -3 0 11.44 0.74
    2 -3 0 12.9 0.87
    2 3 0 11.63 0.73
    2 3 0 11.89 0.72
    2 3 0 11.35 0.72
    -2 3 0 12.19 0.75
    -2 3 0 11.5 0.7
    3 -3 0 11.99 0.74
    -3 -3 0 10.81 0.7
    -3 -3 0 10.1 0.72
    -3 -3 0 13.64 0.9
    3 -3 0 11.27 0.86
    3 3 0 10.22 0.69
    -3 3 0 10.53 0.72
    3 3 0 10.68 0.7
    -4 -3 0 18.22 1.1
    4 -3 0 20.37 1.29
    4 -3 0 19.14 1.12
    -4 -3 0 19.63 1.26
    -4 -3 0 19.55 1.13
    -4 3 0 18.87 1.12
    -4 3 0 18.09 1.12
    4 3 0 18.14 1.1
    4 3 0 17.75 1.09
    -5 -3 0 1.45 0.27
    5 -3 0 0.78 0.3
    5 -3 0 0.83 0.23
    -5 -3 0 1.53 0.38
    -5 -3 0 0.97 0.2
    -5 3 0 0.78 0.23
    5 3 0 0.86 0.2
    -5 3 0 0.79 0.22
    5 3 0 1.42 0.24
    -6 -3 0 11.7 0.79
    -6 -3 0 12.07 0.78
    -6 -3 0 11.26 0.94
    6 -3 0 11.5 0.98
    6 -3 0 10.37 0.77
    -6 3 0 11.25 0.82
    6 3 0 12.28 0.78
    -6 3 0 11.98 0.81
    6 3 0 11.39 0.75
    7 -3 0 0.5 0.27
    -7 -3 0 0.67 0.2
    -7 -3 0 0.39 0.17
    7 -3 0 0.41 0.18
    -7 -3 0 0.46 0.26
    7 3 0 0.48 0.17
    -7 3 0 0.34 0.22
    7 3 0 0.38 0.17
    -7 3 0 0.28 0.22
    -8 -3 0 3.54 0.54
    -8 -3 0 3.66 0.41
    -8 -3 0 3.04 0.38
    8 -3 0 3.3 0.59
    8 -3 0 3.84 0.42
    8 3 0 4.02 0.4
    8 3 0 3.15 0.35
    -8 3 0 3.14 0.47
    -8 3 0 3.48 0.46
    -9 -3 0 0.55 0.23
    9 -3 0 0.51 0.37
    -9 -3 0 0.81 0.24
    9 -3 0 0.51 0.24
    9 3 0 0.53 0.18
    -9 3 0 0.7 0.29
    9 3 0 1.12 0.26
    -9 3 0 0.8 0.31
    -10 -3 0 0.71 0.26
    -10 -3 0 0.54 0.24
    10 -3 0 0.46 0.36
    10 -3 0 0.22 0.18
    -10 3 0 1.03 0.34
    -10 3 0 0.74 0.32
    10 3 0 0.4 0.2
    0 -4 0 16.25 1.19
    0 -4 0 22.39 1.35
    0 -4 0 20.64 1.15
    0 4 0 21.14 1.19
    0 4 0 20.48 1.18
    -1 -4 0 8.76 0.61
    1 -4 0 8.59 0.66
    -1 -4 0 8.24 0.66
    1 -4 0 10.54 0.81
    1 4 0 9.17 0.65
    1 4 0 9.4 0.64
    -1 4 0 8.84 0.65
    -1 4 0 9.28 0.63
    1 4 0 9.07 0.61
    -2 -4 0 16.11 1.08
    2 -4 0 16.71 1.09
    2 -4 0 19.78 1.25
    -2 -4 0 17.61 1.05
    2 4 0 18.29 1.07
    2 4 0 16.61 1.05
    -2 4 0 17.96 1.04
    2 4 0 17.28 1.05
    -2 4 0 17.19 1.08
    3 -4 0 10.89 0.91
    -3 -4 0 9.57 0.67
    3 -4 0 8.93 0.72
    -3 -4 0 8.6 0.71
    3 4 0 10.97 0.7
    3 4 0 10.04 0.69
    -3 4 0 9.81 0.71
    -3 4 0 9.68 0.65
    -4 -4 0 36.73 2.13
    -4 -4 0 38.49 2.1
    -4 -4 0 42.56 2.37
    4 -4 0 40.28 2.32
    4 -4 0 36.7 2.12
    4 4 0 34.95 2.08
    4 4 0 36.4 2.08
    -4 4 0 36.02 2.11
    -5 -4 0 3.87 0.44
    -5 -4 0 4.57 0.5
    5 -4 0 4.74 0.69
    5 -4 0 5 0.53
    5 4 0 6.28 0.49
    -5 4 0 4.86 0.51
    -5 4 0 4.7 0.47
    5 4 0 5.1 0.48
    6 -4 0 1.55 0.47
    -6 -4 0 2.06 0.35
    -6 -4 0 1.39 0.28
    6 -4 0 2.17 0.38
    6 4 0 1.55 0.29
    -6 4 0 2.26 0.36
    -6 4 0 1.86 0.35
    6 4 0 1.75 0.3
    -7 -4 0 1.21 0.28
    7 -4 0 1.03 0.43
    7 -4 0 0.85 0.28
    -7 -4 0 1.17 0.28
    7 4 0 1.12 0.26
    -7 4 0 0.99 0.3
    -7 4 0 1.31 0.3
    7 4 0 0.86 0.23
    8 -4 0 2.36 0.62
    -8 -4 0 2.77 0.42
    -8 -4 0 2.89 0.4
    8 -4 0 1.93 0.39
    -8 4 0 2.57 0.45
    8 4 0 2.5 0.37
    8 4 0 2.6 0.38
    -8 4 0 2.35 0.43
    9 -4 0 1.03 0.45
    9 -4 0 0.76 0.26
    -9 -4 0 0.61 0.25
    -9 -4 0 1 0.29
    -9 4 0 1.06 0.32
    9 4 0 0.53 0.24
    9 4 0 0.74 0.26
    -9 4 0 1.21 0.37
    -10 -4 0 0.6 0.26
    10 -4 0 0.29 0.26
    10 -4 0 1.16 0.45
    -10 -4 0 1.16 0.33
    10 4 0 1.01 0.3
    -10 4 0 1.15 0.35
    -10 4 0 1.51 0.42
    0 -5 0 -0.11 0.21
    0 -5 0 -0.15 0.46
    0 -5 0 0 0.14
    0 5 0 -0.02 0.19
    0 5 0 -0.13 0.2
    1 -5 0 8.18 0.82
    -1 -5 0 6.93 0.54
    1 -5 0 5.98 0.6
    -1 -5 0 6.52 0.63
    1 5 0 6.76 0.59
    -1 5 0 6.15 0.56
    1 5 0 7.23 0.58
    -1 5 0 6.77 0.6
    -2 -5 0 20.86 1.25
    2 -5 0 18.82 1.3
    -2 -5 0 18.17 1.29
    2 -5 0 23.67 1.49
    2 -5 0 20.92 1.18
    -2 5 0 21.07 1.25
    -2 5 0 20.07 1.29
    2 5 0 22.59 1.29
    2 5 0 20.99 1.27
    3 -5 0 8.82 0.85
    -3 -5 0 7.51 0.59
    -3 -5 0 6.36 0.64
    3 -5 0 7.32 0.65
    3 5 0 7.52 0.62
    3 5 0 7.21 0.59
    -3 5 0 6.65 0.64
    3 5 0 7.31 0.66
    -3 5 0 7.29 0.57
    4 -5 0 1.17 0.41
    4 -5 0 0.83 0.3
    -4 -5 0 1.64 0.35
    -4 -5 0 1.42 0.29
    4 5 0 1.1 0.27
    -4 5 0 1.44 0.34
    4 5 0 1.26 0.3
    5 -5 0 7 0.82
    -5 -5 0 5.96 0.62
    5 -5 0 6.61 0.64
    -5 -5 0 5.57 0.55
    5 5 0 5.34 0.55
    -5 5 0 6.23 0.62
    5 5 0 5.91 0.57
    6 -5 0 9.9 0.82
    -6 -5 0 8.76 0.8
    6 -5 0 9.72 1.02
    -6 -5 0 10.12 0.77
    6 5 0 9.92 0.76
    6 5 0 9.63 0.76
    -6 5 0 8.86 0.79
    -7 -5 0 0.79 0.32
    7 -5 0 1.4 0.36
    7 -5 0 0.97 0.45
    -7 -5 0 1.21 0.31
    -7 5 0 1.02 0.29
    -7 5 0 1.06 0.35
    7 5 0 0.62 0.26
    7 5 0 0.79 0.29
    -8 -5 0 0.52 0.25
    8 -5 0 0.56 0.39
    -8 -5 0 0.7 0.3
    8 -5 0 0.39 0.3
    8 5 0 0.6 0.28
    8 5 0 0.49 0.25
    -8 5 0 0.55 0.26
    -8 5 0 1.06 0.36
    0 -6 0 9.01 0.67
    0 -6 0 9.18 0.78
    0 6 0 9.31 0.74
    0 6 0 9.71 0.76
    -1 -6 0 9.86 0.87
    -1 -6 0 11.23 0.79
    1 -6 0 9.86 0.85
    -1 6 0 11.64 0.85
    -1 6 0 12.18 0.84
    1 6 0 11.93 0.85
    1 6 0 10.68 0.82
    -2 -6 0 0.54 0.3
    -2 -6 0 0.28 0.18
    2 -6 0 0.47 0.29
    2 6 0 0.56 0.26
    2 6 0 0.5 0.27
    -2 6 0 0.33 0.24
    -2 6 0 0.41 0.26
    3 -6 0 3.8 0.54
    -3 -6 0 4.75 0.47
    -3 -6 0 2.96 0.51
    3 6 0 5.05 0.54
    3 6 0 4.41 0.78
    -3 6 0 4.34 0.56
    -3 6 0 4.03 0.48
    -4 -6 0 15.85 1.03
    4 -6 0 13.71 1.08
    -4 -6 0 13.26 1.07
    4 6 0 15.84 1.05
    -4 6 0 13.79 1.06
    5 -6 0 3.65 0.58
    -5 -6 0 4.06 0.48
    -5 -6 0 3.59 0.56
    5 6 0 3.64 0.53
    -5 6 0 3.92 0.61
    -6 -6 0 0.43 0.26
    -6 -6 0 1.01 0.35
    6 -6 0 0.71 0.35
    6 -6 0 0.44 0.45
    -6 6 0 1.34 0.39
    6 6 0 0.67 0.3
    0 -7 0 0.27 0.28
    0 7 0 0.38 0.25
    0 7 0 0 0.25
    -1 -7 0 1.41 0.39
    -1 -7 0 1.49 0.31
    1 -7 0 0.25 0.31
    -1 7 0 1.41 0.36
    -1 7 0 0.98 0.36
    1 7 0 0.92 0.33
    1 7 0 0.92 0.36
    -2 -7 0 7.24 0.79
    2 -7 0 7.08 0.8
    -2 -7 0 8.39 0.71
    -2 7 0 7.55 0.77
    2 7 0 9.88 0.8
    -2 7 0 9.73 0.75
    -3 -7 0 0.75 0.36
    3 -7 0 0.44 0.34
    -3 -7 0 1.27 0.32
    3 7 0 1.6 0.4
    -3 7 0 1.38 0.36
    12 0 -1 0.31 0.28
    -12 0 1 0.19 0.26
    -12 0 1 0.24 0.24
    11 0 -1 1.23 0.41
    -11 0 1 1.98 0.38
    -11 0 1 1.88 0.4
    -11 0 1 1.29 0.43
    10 0 -1 12.74 0.82
    -10 0 1 12.24 0.93
    -10 0 1 11.8 0.85
    10 0 -1 12.03 1.05
    9 0 -1 0.33 0.14
    -9 0 1 0.3 0.16
    -9 0 1 0.28 0.21
    9 0 -1 0.14 0.2
    -8 0 1 60.97 3.23
    -8 0 1 60.72 3.31
    8 0 -1 60.42 3.2
    8 0 -1 62.06 3.32
    8 0 -1 61.27 3.45
    7 0 -1 1.01 0.18
    7 0 -1 1.28 0.3
    -7 0 1 0.76 0.18
    7 0 -1 0.86 0.27
    -7 0 1 1.2 0.28
    -6 0 1 1.24 0.19
    6 0 -1 1.15 0.24
    6 0 -1 1.34 0.29
    6 0 -1 1.46 0.18
    -6 0 1 1.49 0.25
    -5 0 1 55.56 2.89
    5 0 -1 54.02 2.92
    -5 0 1 56.24 2.94
    5 0 -1 56.39 3.01
    -4 0 1 26.83 1.39
    4 0 -1 24.68 1.4
    4 0 -1 25.96 1.47
    -3 0 1 27.6 1.48
    3 0 -1 28.04 1.52
    -3 0 1 28.41 1.5
    3 0 -1 28.74 1.57
    -2 0 1 144.18 7.19
    -2 0 1 151.23 7.21
    2 0 -1 149.19 7.25
    2 0 -1 138.51 7.21
    2 0 -1 133.16 7.19
    1 0 -1 49.68 2.55
    -1 0 1 51.6 2.55
    1 0 -1 49.97 2.55
    0 0 1 44.62 2.51
    0 0 -1 55.17 2.52
    -1 0 -1 105.44 5.4
    1 0 1 103.43 5.4
    -1 0 -1 110.81 5.37
    1 0 1 97.6 5.36
    1 0 1 108.89 5.36
    2 0 1 36.23 1.87
    2 0 1 36.56 1.93
    -2 0 -1 36.25 1.88
    3 0 1 7.45 0.45
    -3 0 -1 7.51 0.48
    3 0 1 7.6 0.54
    4 0 1 8.49 0.53
    4 0 1 9.16 0.55
    4 0 1 8.87 0.63
    -4 0 -1 7.74 0.5
    -4 0 -1 8.74 0.56
    5 0 1 0.28 0.16
    5 0 1 0.37 0.09
    5 0 1 0.27 0.12
    -5 0 -1 0.23 0.13
    -5 0 -1 0.09 0.08
    6 0 1 5.2 0.41
    -6 0 -1 5.73 0.47
    -6 0 -1 5.2 0.4
    6 0 1 6.45 0.38
    6 0 1 5.51 0.55
    7 0 1 32.58 1.81
    7 0 1 32.32 2.01
    -7 0 -1 34.01 1.9
    -7 0 -1 33.81 1.8
    -8 0 -1 26.08 1.54
    -8 0 -1 26.14 1.7
    -8 0 -1 24.84 1.43
    8 0 1 25.08 1.67
    8 0 1 24.37 1.43
    -9 0 -1 0.98 0.28
    9 0 1 0.57 0.18
    -9 0 -1 0.59 0.28
    -9 0 -1 0.76 0.19
    9 0 1 0.55 0.28
    -10 0 -1 2.24 0.42
    10 0 1 2.4 0.5
    10 0 1 1.79 0.3
    -10 0 -1 2.32 0.48
    11 0 1 5.67 0.51
    11 0 1 5.1 0.72
    -11 0 -1 5.38 0.64
    -11 0 -1 4.59 0.7
    11 -1 -1 2.95 0.57
    -11 -1 1 2.71 0.53
    -11 -1 1 2.96 0.46
    -11 1 1 3.85 0.46
    11 1 -1 2.16 0.49
    -11 1 1 2.82 0.5
    -10 -1 1 5.6 0.6
    -10 -1 1 6.42 0.72
    10 -1 -1 6.54 0.52
    -10 -1 1 6.79 0.63
    -10 -1 1 6.2 0.58
    10 -1 -1 6.33 0.75
    -10 1 1 6.53 0.67
    10 1 -1 6.37 0.72
    10 1 -1 6.69 0.54
    -10 1 1 7.87 0.61
    9 -1 -1 5.33 0.65
    -9 -1 1 5.18 0.44
    -9 -1 1 5.31 0.52
    -9 -1 1 4.78 0.58
    9 -1 -1 4.89 0.43
    9 1 -1 5.35 0.61
    9 1 -1 5.92 0.46
    -9 1 1 5.04 0.54
    -9 1 1 5.28 0.49
    -8 -1 1 11.33 0.76
    8 -1 -1 12.99 0.8
    -8 -1 1 12.55 0.79
    -8 -1 1 12.26 0.97
    8 -1 -1 10.99 0.98
    -8 -1 1 12.53 0.86
    8 1 -1 12.58 0.79
    8 1 -1 12.51 0.97
    -8 1 1 12.89 0.9
    8 1 -1 11.5 0.85
    8 1 -1 14.06 0.82
    -8 1 1 12.64 0.82
    -7 -1 1 50.64 2.68
    -7 -1 1 52.27 2.76
    7 -1 -1 51.46 2.79
    -7 -1 1 50.98 2.7
    7 -1 -1 49.11 2.9
    -7 -1 1 50.37 2.68
    -7 -1 1 50.99 2.89
    7 -1 -1 54.59 2.71
    7 1 -1 48.73 2.74
    -7 1 1 49.5 2.78
    7 1 -1 51.1 2.87
    7 1 -1 52.95 2.7
    -7 1 1 49.76 2.72
    -6 -1 1 8.69 0.61
    -6 -1 1 9.24 0.7
    6 -1 -1 9.17 0.64
    -6 -1 1 8.19 0.55
    -6 -1 1 8.01 0.56
    6 -1 -1 8.89 0.56
    -6 -1 1 8.83 0.55
    6 -1 -1 8.45 0.71
    -6 1 1 8.83 0.59
    6 1 -1 9.04 0.6
    6 1 -1 8.47 0.53
    6 1 -1 9.28 0.7
    -6 1 1 8.63 0.63
    6 1 -1 8.65 0.55
    6 1 -1 8.88 0.57
    5 -1 -1 4.36 0.38
    -5 -1 1 4.5 0.36
    -5 -1 1 4.07 0.31
    -5 -1 1 4.46 0.32
    -5 -1 1 4.3 0.33
    5 -1 -1 4.06 0.32
    5 -1 -1 4.37 0.46
    -5 1 1 4.31 0.38
    5 1 -1 4.2 0.32
    5 1 -1 5.48 0.44
    -5 1 1 3.92 0.34
    5 1 -1 4.12 0.35
    5 1 -1 3.89 0.31
    5 1 -1 4.37 0.3
    5 1 -1 3.86 0.31
    -4 -1 1 93.56 4.72
    -4 -1 1 88.69 4.71
    4 -1 -1 90.63 4.76
    -4 -1 1 95.71 4.72
    4 -1 -1 93.1 4.85
    4 1 -1 92.82 4.72
    4 1 -1 97.11 4.82
    4 1 -1 92.54 4.74
    -4 1 1 97.14 4.78
    4 1 -1 86.46 4.7
    4 1 -1 90.98 4.7
    -4 1 1 95.05 4.74
    4 1 -1 91.95 4.72
    3 -1 -1 228.39 11.24
    -3 -1 1 222.17 11.21
    -3 -1 1 232.77 11.28
    3 -1 -1 232.09 11.33
    -3 -1 1 218.22 11.21
    3 1 -1 214.53 11.2
    3 1 -1 212.31 11.22
    3 1 -1 216.32 11.21
    -3 1 1 229.01 11.22
    3 1 -1 223.88 11.2
    2 -1 -1 151.07 8.11
    -2 -1 1 158.26 8.1
    -2 -1 1 161.49 8.1
    2 -1 -1 168.4 8.2
    2 1 -1 160.75 8.1
    -2 1 1 168.74 8.09
    2 1 -1 155.58 8.09
    -2 1 1 164.54 8.11
    2 1 -1 160.38 8.1
    -1 -1 1 45.78 2.32
    -1 -1 1 42.7 2.32
    1 -1 -1 51.13 2.42
    -1 1 1 47.07 2.32
    -1 1 1 43.8 2.32
    1 1 -1 43.2 2.32
    1 1 -1 43.6 2.32
    0 -1 -1 234.32 11.15
    0 -1 1 208.81 11.14
    0 -1 1 236.52 11.15
    0 1 -1 213.18 11.14
    0 1 1 228.66 11.15
    0 1 1 207.31 11.13
    0 1 -1 226.76 11.16
    1 -1 1 676.55 34.54
    1 -1 1 659.14 34.57
    -1 -1 -1 702.28 34.56
    1 1 1 677.95 34.53
    -1 1 -1 716.58 34.59
    -1 1 -1 717.4 34.55
    1 1 1 683.72 34.55
    -2 -1 -1 132.05 6.05
    -2 -1 -1 115.17 5.95
    2 -1 1 119.21 5.95
    2 -1 1 113.96 6
    -2 1 -1 120.07 5.97
    2 1 1 115.4 5.95
    2 1 1 109.09 5.94
    -2 1 -1 121.32 5.96
    2 1 1 113.63 5.93
    -3 -1 -1 13.74 0.85
    3 -1 1 12.8 0.82
    3 -1 1 12.98 0.75
    -3 1 -1 13.55 0.78
    3 1 1 13.08 0.75
    3 1 1 12.64 0.73
    -3 1 -1 13.29 0.75
    4 -1 1 86.43 4.61
    4 -1 1 84.96 4.48
    -4 -1 -1 90.43 4.63
    -4 -1 -1 85.03 4.49
    4 1 1 86.8 4.47
    4 1 1 88.16 4.49
    -4 1 -1 90.42 4.49
    -4 1 -1 91.76 4.54
    4 1 1 86.49 4.61
    -5 -1 -1 7.17 0.6
    -5 -1 -1 6.93 0.49
    5 -1 1 7.19 0.48
    5 -1 1 6.59 0.59
    5 1 1 7.23 0.48
    5 1 1 6.5 0.45
    5 1 1 7.42 0.6
    -5 1 -1 6.77 0.47
    -5 1 -1 6.62 0.52
    -6 -1 -1 13.51 0.86
    6 -1 1 13.59 0.82
    6 -1 1 13.18 0.97
    -6 -1 -1 14.65 1.01
    6 1 1 13.59 0.8
    -6 1 -1 12.95 0.88
    -6 1 -1 14.08 0.83
    6 1 1 13.1 0.97
    6 1 1 13.49 0.82
    -7 -1 -1 5.11 0.58
    7 -1 1 5.19 0.58
    -7 -1 -1 4.29 0.45
    7 -1 1 5.23 0.44
    7 1 1 4.87 0.42
    -7 1 -1 5.13 0.49
    7 1 1 6.15 0.42
    -7 1 -1 5.42 0.44
    7 1 1 4.77 0.56
    8 -1 1 5.06 0.62
    8 -1 1 5.15 0.45
    -8 -1 -1 5.68 0.51
    -8 -1 -1 5.05 0.62
    -8 1 -1 5.26 0.53
    8 1 1 4.55 0.58
    -8 1 -1 4.61 0.45
    8 1 1 5.89 0.46
    9 -1 1 14.49 1.19
    -9 -1 -1 13.82 1.19
    9 -1 1 15.13 0.97
    -9 -1 -1 14.82 1.03
    9 1 1 15.55 1.19
    -9 1 -1 15.66 0.98
    9 1 1 15.23 0.96
    -9 1 -1 15.31 1.07
    10 -1 1 2 0.48
    -10 -1 -1 2 0.48
    10 -1 1 2.54 0.33
    -10 -1 -1 2.57 0.42
    -10 1 -1 2.78 0.48
    10 1 1 2.23 0.33
    10 1 1 1.71 0.45
    -10 1 -1 2.75 0.39
    -11 -1 -1 4.96 0.76
    11 -1 1 4.87 0.5
    -11 -1 -1 6.2 0.64
    11 -1 1 4.99 0.73
    -11 1 -1 6.21 0.7
    11 1 1 7.09 0.57
    11 1 1 5.38 0.75
    -11 1 -1 5.57 0.76
    11 -2 -1 0.15 0.24
    -11 2 1 0.31 0.26
    -11 2 1 0.15 0.27
    10 -2 -1 1.4 0.29
    -10 -2 1 1.91 0.45
    10 -2 -1 1.65 0.47
    -10 -2 1 2.12 0.35
    -10 2 1 2.05 0.44
    10 2 -1 1.8 0.33
    -10 2 1 1.97 0.38
    -9 -2 1 3.99 0.39
    -9 -2 1 4.32 0.46
    9 -2 -1 4.01 0.62
    -9 -2 1 4.42 0.58
    -9 -2 1 4.37 0.41
    9 -2 -1 4.37 0.42
    9 2 -1 4.05 0.43
    -9 2 1 4.29 0.47
    -9 2 1 3.8 0.51
    9 2 -1 3.79 0.39
    -8 -2 1 1.96 0.32
    -8 -2 1 2.15 0.29
    -8 -2 1 2.98 0.31
    8 -2 -1 3.24 0.33
    -8 -2 1 2.31 0.28
    -8 -2 1 2.57 0.42
    -8 -2 1 2.47 0.29
    8 -2 -1 2.74 0.5
    8 2 -1 2.66 0.27
    8 2 -1 2.2 0.28
    8 2 -1 2.04 0.31
    -8 2 1 2.23 0.39
    8 2 -1 2.06 0.28
    -8 2 1 2.29 0.36
    -7 -2 1 17.69 1.07
    7 -2 -1 18.69 1.3
    -7 -2 1 15.88 1.04
    -7 -2 1 18.92 1.08
    -7 -2 1 18.02 1.06
    -7 -2 1 18.43 1.24
    -7 -2 1 18.19 1.09
    7 -2 -1 16.85 1.06
    7 2 -1 17.88 1.08
    7 2 -1 18.73 1.07
    -7 2 1 18.38 1.1
    -7 2 1 17.91 1.15
    7 2 -1 18.39 1.03
    7 2 -1 17.5 1.03
    -6 -2 1 11.01 0.7
    -6 -2 1 11.19 0.83
    6 -2 -1 10.26 0.77
    6 -2 -1 9.54 0.86
    -6 -2 1 10.78 0.7
    6 -2 -1 11.14 0.7
    6 2 -1 10.7 0.67
    -6 2 1 11.16 0.73
    6 2 -1 10.97 0.7
    6 2 -1 11.59 0.68
    -6 2 1 11.05 0.76
    -5 -2 1 47.99 2.55
    5 -2 -1 45.96 2.42
    5 -2 -1 46.12 2.6
    -5 -2 1 44.18 2.42
    5 -2 -1 45.03 2.47
    -5 -2 1 46.3 2.43
    5 2 -1 47.3 2.41
    -5 2 1 46.2 2.47
    5 2 -1 44.34 2.39
    -5 2 1 44.39 2.44
    5 2 -1 45.89 2.42
    4 -2 -1 47.34 2.47
    -4 -2 1 45.51 2.44
    -4 -2 1 46.37 2.44
    4 -2 -1 46.91 2.43
    -4 -2 1 50.47 2.53
    4 -2 -1 47 2.6
    -4 2 1 46.36 2.47
    4 2 -1 42.3 2.4
    4 2 -1 46.92 2.43
    -4 2 1 44.54 2.45
    4 2 -1 45.99 2.43
    3 -2 -1 5.15 0.39
    3 -2 -1 5.31 0.51
    -3 -2 1 5.49 0.37
    -3 -2 1 4.53 0.35
    3 -2 -1 5.59 0.38
    3 2 -1 4.67 0.35
    -3 2 1 4.48 0.37
    -3 2 1 5.04 0.37
    3 2 -1 4.49 0.35
    -3 2 1 5.47 0.34
    3 2 -1 4.94 0.35
    -2 -2 1 15.58 0.93
    2 -2 -1 17.74 0.95
    2 -2 -1 18.09 1.08
    -2 -2 1 16.67 0.95
    2 2 -1 17.42 0.94
    2 2 -1 16.16 0.93
    -2 2 1 17.24 0.92
    2 2 -1 16.68 0.94
    -2 2 1 16.22 0.94
    -1 -2 1 25.33 1.41
    1 -2 -1 29.29 1.57
    1 -2 -1 25.41 1.39
    -1 -2 1 27.95 1.44
    1 -2 -1 29.77 1.45
    -1 2 1 25.89 1.39
    -1 2 1 25.65 1.42
    1 2 -1 25.35 1.42
    -1 2 1 27.06 1.42
    1 2 -1 26.67 1.43
    0 -2 1 42.83 2.28
    0 -2 1 46.36 2.31
    0 -2 -1 47.82 2.32
    0 -2 -1 49.85 2.43
    0 2 -1 40.25 2.28
    0 2 -1 43.73 2.31
    0 2 1 41.66 2.27
    0 2 1 42.38 2.29
    -1 -2 -1 20.53 1.14
    1 -2 1 21.06 1.14
    1 -2 1 20.9 1.18
    -1 -2 -1 23.72 1.29
    -1 2 -1 20 1.14
    1 2 1 20.37 1.12
    1 2 1 19.87 1.11
    -1 2 -1 19.16 1.1
    -2 -2 -1 15.77 0.91
    -2 -2 -1 17.37 1.04
    2 -2 1 15.01 0.96
    2 -2 1 15.86 0.9
    2 2 1 15.23 0.89
    -2 2 -1 16.71 0.92
    2 2 1 15.71 0.89
    -3 -2 -1 112.57 5.45
    3 -2 1 100.9 5.37
    -3 -2 -1 105.3 5.29
    3 -2 1 103.34 5.28
    3 2 1 99.37 5.26
    3 2 1 98.99 5.27
    -3 2 -1 102.8 5.3
    -3 2 -1 104.53 5.3
    4 -2 1 24.03 1.46
    -4 -2 -1 23.12 1.34
    -4 -2 -1 25.05 1.49
    4 2 1 24.87 1.31
    4 2 1 23.48 1.32
    -4 2 -1 23.98 1.37
    4 2 1 23.24 1.34
    -4 2 -1 24.34 1.35
    5 -2 1 2.28 0.38
    -5 -2 -1 2.63 0.39
    -5 -2 -1 2.77 0.29
    5 -2 1 3.02 0.31
    -5 2 -1 2.56 0.32
    -5 2 -1 3.15 0.31
    5 2 1 3.13 0.32
    5 2 1 2.99 0.28
    5 2 1 2.95 0.27
    6 -2 1 1.17 0.22
    6 -2 1 1.08 0.31
    -6 -2 -1 1.25 0.34
    -6 -2 -1 0.95 0.2
    -6 2 -1 0.97 0.24
    6 2 1 1.37 0.22
    6 2 1 0.98 0.22
    6 2 1 1.08 0.2
    -6 2 -1 1.17 0.23
    -7 -2 -1 8.93 0.63
    7 -2 1 8.09 0.79
    7 -2 1 8.33 0.62
    -7 -2 -1 8.63 0.81
    7 2 1 9.33 0.65
    -7 2 -1 8.89 0.65
    -7 2 -1 8.68 0.7
    7 2 1 8.81 0.62
    8 -2 1 2.83 0.34
    -8 -2 -1 2.46 0.34
    -8 -2 -1 2.3 0.31
    8 -2 1 2.48 0.49
    -8 -2 -1 1.87 0.44
    -8 2 -1 2.83 0.37
    8 2 1 2.16 0.3
    -8 2 -1 2.32 0.39
    8 2 1 1.75 0.32
    9 -2 1 7.99 0.69
    -9 -2 -1 9.53 0.94
    9 -2 1 9.81 0.93
    -9 -2 -1 10.67 0.85
    -9 -2 -1 9.49 0.71
    -9 2 -1 9.79 0.74
    9 2 1 9.47 0.72
    -9 2 -1 8.23 0.79
    9 2 1 10.72 0.7
    -10 -2 -1 1.29 0.44
    -10 -2 -1 1.29 0.31
    10 -2 1 0.68 0.37
    10 -2 1 0.72 0.23
    10 2 1 1.52 0.29
    -10 2 -1 1.26 0.37
    -10 2 -1 1.36 0.32
    10 2 1 0.99 0.28
    -11 -2 -1 8.06 0.99
    -11 -2 -1 8.89 0.74
    11 -2 1 8.13 0.97
    -11 2 -1 9.02 0.87
    11 2 1 9 0.76
    -11 2 -1 10.33 0.8
    11 -3 -1 5.96 0.9
    -11 3 1 6.84 0.75
    -11 3 1 7.99 0.73
    -10 -3 1 8.35 0.79
    -10 -3 1 7.23 0.62
    10 -3 -1 6.95 0.91
    -10 3 1 7.4 0.75
    -10 3 1 7.44 0.71
    -9 -3 1 2.15 0.35
    9 -3 -1 1.68 0.49
    -9 -3 1 1.65 0.32
    9 -3 -1 1.34 0.28
    -9 -3 1 1.9 0.32
    -9 3 1 1.89 0.38
    9 3 -1 2.21 0.3
    9 3 -1 2.37 0.34
    -9 3 1 2.08 0.44
    -8 -3 1 13.68 0.88
    8 -3 -1 12.51 1.12
    -8 -3 1 12.11 0.87
    -8 -3 1 13.32 0.87
    -8 3 1 13.24 0.92
    8 3 -1 13.34 0.88
    -8 3 1 12.49 0.95
    8 3 -1 12.89 0.83
    -7 -3 1 12.12 1.07
    -7 -3 1 11.66 0.79
    7 -3 -1 10.53 1
    -7 -3 1 11.55 0.79
    -7 3 1 11.46 0.82
    7 3 -1 12.26 0.79
    -7 3 1 10.76 0.83
    7 3 -1 11.36 0.75
    6 -3 -1 3.49 0.55
    6 -3 -1 3.03 0.37
    -6 -3 1 2.94 0.34
    -6 -3 1 3.67 0.48
    -6 -3 1 3.34 0.37
    6 3 -1 3.47 0.35
    6 3 -1 3.28 0.36
    -6 3 1 2.74 0.39
    -6 3 1 2.58 0.37
    5 -3 -1 3.08 0.35
    -5 -3 1 2.69 0.3
    -5 -3 1 2.53 0.33
    5 -3 -1 2.49 0.5
    5 3 -1 2.34 0.3
    5 3 -1 2.65 0.31
    5 3 -1 2.41 0.29
    -5 3 1 2.12 0.31
    -5 3 1 2.89 0.34
    4 -3 -1 12.27 0.77
    -4 -3 1 12.14 0.75
    4 -3 -1 12.43 0.95
    -4 -3 1 11.78 0.76
    4 3 -1 11.77 0.75
    -4 3 1 10.95 0.75
    4 3 -1 10.9 0.73
    4 3 -1 11.71 0.73
    -4 3 1 10.92 0.75
    -3 -3 1 27.01 1.58
    -3 -3 1 28.02 1.57
    3 -3 -1 29.5 1.75
    3 -3 -1 30.42 1.6
    3 3 -1 27.11 1.56
    3 3 -1 27.98 1.57
    3 3 -1 29.15 1.57
    -3 3 1 29.12 1.54
    -3 3 1 28.38 1.59
    2 -3 -1 65.57 3.35
    2 -3 -1 69 3.51
    -2 -3 1 61.93 3.34
    -2 -3 1 63.75 3.32
    2 3 -1 61.81 3.31
    -2 3 1 62.16 3.33
    2 3 -1 62.61 3.32
    2 3 -1 65.18 3.33
    -2 3 1 62.86 3.3
    1 -3 -1 19.02 1.16
    -1 -3 1 20.22 1.15
    -1 -3 1 20.35 1.12
    1 -3 -1 21.03 1.3
    1 -3 -1 20.46 1.17
    1 3 -1 19.5 1.12
    1 3 -1 21.08 1.15
    -1 3 1 19.27 1.12
    -1 3 1 19.52 1.13
    -1 3 1 19.72 1.09
    0 -3 -1 11.88 0.87
    0 -3 1 11.61 0.73
    0 -3 1 11.14 0.68
    0 -3 -1 11.53 0.68
    0 -3 -1 10.52 0.73
    0 3 1 11.15 0.67
    0 3 1 11.81 0.7
    0 3 -1 12.15 0.73
    0 3 -1 11.39 0.69
    0 3 1 11.61 0.7
    -1 -3 -1 72.36 3.87
    1 -3 1 73.05 3.87
    -1 -3 -1 77.93 4.02
    -1 -3 -1 74.12 3.84
    1 -3 1 78.92 3.93
    -1 3 -1 72.81 3.82
    1 3 1 72.34 3.85
    1 3 1 74.32 3.83
    -1 3 -1 74.71 3.87
    -2 -3 -1 40.14 2.13
    -2 -3 -1 32.91 1.92
    2 -3 1 34.51 1.85
    2 -3 1 37.36 2.02
    2 -3 1 35.21 1.92
    -2 3 -1 35.9 1.93
    -2 3 -1 34.02 1.87
    2 3 1 35.23 1.9
    2 3 1 34.11 1.9
    -3 -3 -1 10.03 0.7
    -3 -3 -1 11.88 0.89
    3 -3 1 10.17 0.7
    3 -3 1 10.53 0.8
    -3 3 -1 10.31 0.7
    3 3 1 10.13 0.66
    3 3 1 10.16 0.67
    4 -3 1 11.68 0.89
    4 -3 1 11.74 0.77
    -4 -3 -1 10.73 0.76
    -4 -3 -1 11.84 0.93
    -4 3 -1 12 0.77
    -4 3 -1 11.14 0.77
    4 3 1 11.66 0.74
    4 3 1 11.34 0.73
    -5 -3 -1 23.66 1.42
    5 -3 1 25.03 1.59
    5 -3 1 25.03 1.42
    -5 -3 -1 24.83 1.63
    -5 3 -1 24.45 1.43
    -5 3 -1 24.04 1.44
    5 3 1 24.59 1.38
    5 3 1 23.24 1.39
    -6 -3 -1 11.61 0.99
    -6 -3 -1 12.13 0.82
    6 -3 1 11.89 0.8
    6 -3 1 12 0.98
    -6 3 -1 10.89 0.83
    -6 3 -1 11.31 0.81
    6 3 1 11.34 0.75
    6 3 1 12.39 0.79
    7 -3 1 1.42 0.28
    -7 -3 -1 1.64 0.43
    7 -3 1 1.62 0.42
    -7 -3 -1 1.86 0.34
    7 3 1 2.04 0.27
    -7 3 -1 2.01 0.37
    7 3 1 1.98 0.3
    -7 3 -1 1.93 0.34
    8 -3 1 3.45 0.61
    8 -3 1 3.52 0.43
    -8 -3 -1 3.57 0.59
    -8 -3 -1 3.41 0.43
    -8 -3 -1 4.43 0.43
    -8 3 -1 3.76 0.5
    -8 3 -1 3.59 0.48
    8 3 1 3.86 0.41
    8 3 1 4.06 0.38
    9 -3 1 10.73 1.04
    -9 -3 -1 9.62 1
    -9 -3 -1 10.58 0.79
    -9 -3 -1 9.7 0.79
    9 -3 1 9.72 0.77
    -9 3 -1 10.94 0.85
    -9 3 -1 10.67 0.88
    9 3 1 11.08 0.79
    -10 -3 -1 0.38 0.2
    10 -3 1 0.52 0.34
    -10 -3 -1 0.77 0.44
    -10 -3 -1 0.48 0.24
    10 -3 1 0.12 0.19
    10 3 1 0.36 0.18
    -10 3 -1 0.76 0.31
    -10 3 -1 0.69 0.32
    -10 -4 1 7.16 0.66
    10 -4 -1 7.19 0.98
    10 4 -1 6.52 0.61
    -10 4 1 7.44 0.77
    -10 4 1 6.7 0.76
    9 -4 -1 6.75 0.92
    -9 -4 1 7.08 0.65
    -9 -4 1 8.01 0.69
    9 -4 -1 5.85 0.64
    -9 -4 1 8.69 0.67
    -9 4 1 7.38 0.72
    -9 4 1 8.53 0.77
    9 4 -1 6.87 0.61
    -8 -4 1 1.35 0.3
    8 -4 -1 0.72 0.25
    8 -4 -1 0.95 0.44
    -8 -4 1 2.29 0.37
    8 4 -1 1.34 0.3
    8 4 -1 1.48 0.31
    -8 4 1 1.37 0.34
    -8 4 1 1.28 0.35
    -7 -4 1 0.11 0.15
    -7 -4 1 0.1 0.17
    7 -4 -1 -0.21 0.18
    7 -4 -1 0.2 0.31
    -7 4 1 0.23 0.18
    7 4 -1 0.22 0.19
    -7 4 1 0.1 0.2
    7 4 -1 0.35 0.18
    -6 -4 1 1.62 0.32
    -6 -4 1 1.35 0.29
    6 -4 -1 1.48 0.31
    6 -4 -1 1.22 0.43
    -6 4 1 1.59 0.32
    -6 4 1 1.77 0.33
    6 4 -1 1.29 0.28
    6 4 -1 1.18 0.25
    5 -4 -1 13.47 1.1
    -5 -4 1 11.77 0.83
    5 -4 -1 13.76 0.89
    -5 -4 1 12.41 0.88
    -5 4 1 11.61 0.83
    -5 4 1 12.24 0.88
    5 4 -1 11.5 0.82
    5 4 -1 12.47 0.85
    5 4 -1 13.63 0.88
    -4 -4 1 19.08 1.17
    -4 -4 1 18.23 1.13
    4 -4 -1 20.58 1.41
    4 -4 -1 19.09 1.18
    4 4 -1 17.68 1.12
    4 4 -1 18.83 1.14
    -4 4 1 17.16 1.08
    4 4 -1 19.6 1.13
    -4 4 1 17.83 1.16
    -3 -4 1 4.33 0.39
    -3 -4 1 2.88 0.42
    3 -4 -1 4.79 0.65
    3 -4 -1 3.84 0.47
    -3 4 1 4.16 0.43
    -3 4 1 3.72 0.38
    3 4 -1 4.01 0.41
    3 4 -1 4.79 0.46
    -2 -4 1 9.75 0.68
    2 -4 -1 12.26 0.96
    2 -4 -1 10.33 0.74
    -2 -4 1 8.62 0.72
    -2 4 1 10.71 0.68
    -2 4 1 9.7 0.71
    2 4 -1 11.01 0.73
    2 4 -1 10.24 0.7
    -1 -4 1 4.42 0.38
    -1 -4 1 4.02 0.44
    1 -4 -1 5.29 0.48
    1 -4 -1 5.53 0.68
    1 4 -1 3.97 0.43
    -1 4 1 4.2 0.4
    -1 4 1 4.32 0.42
    1 4 -1 4.47 0.41
    0 -4 1 12.34 0.74
    0 -4 1 10.72 0.78
    0 -4 -1 10.34 0.79
    0 -4 -1 13.13 1
    0 -4 -1 12.03 0.73
    0 4 1 12.28 0.73
    0 4 -1 11.91 0.75
    0 4 1 12.31 0.76
    0 4 -1 11.05 0.78
    0 4 1 11.24 0.76
    1 -4 1 5.25 0.39
    1 -4 1 5.91 0.59
    -1 -4 -1 5 0.48
    -1 -4 -1 5.59 0.66
    1 -4 1 5.03 0.48
    -1 -4 -1 4.91 0.41
    1 4 1 5.48 0.46
    1 4 1 4.4 0.43
    -1 4 -1 4.75 0.42
    -1 4 -1 4.59 0.46
    1 4 1 5.47 0.42
    -2 -4 -1 6.03 0.57
    2 -4 1 8.04 0.5
    2 -4 1 9.14 0.75
    -2 -4 -1 8.01 0.78
    -2 -4 -1 6.71 0.53
    2 -4 1 7.41 0.6
    -2 4 -1 6.09 0.57
    2 4 1 7.5 0.56
    2 4 1 7.31 0.54
    -2 4 -1 7.17 0.53
    -3 -4 -1 28.51 1.67
    3 -4 1 30.05 1.79
    -3 -4 -1 29.54 1.63
    -3 -4 -1 29.12 1.86
    3 -4 1 29.24 1.65
    -3 4 -1 27.97 1.57
    3 4 1 27.89 1.62
    3 4 1 28.79 1.61
    -3 4 -1 26.22 1.64
    -4 -4 -1 10.26 0.74
    -4 -4 -1 12.19 1.06
    -4 -4 -1 9.87 0.79
    4 -4 1 12.12 0.95
    4 -4 1 10.6 0.79
    4 4 1 9.78 0.74
    -4 4 -1 11.1 0.8
    4 4 1 11.05 0.76
    -5 -4 -1 0.36 0.22
    -5 -4 -1 0.11 0.29
    -5 -4 -1 0.14 0.15
    5 -4 1 0.36 0.23
    5 -4 1 -0.02 0.27
    5 4 1 -0.12 0.14
    -5 4 -1 -0.06 0.17
    -5 4 -1 0.22 0.23
    5 4 1 0.22 0.19
    -6 -4 -1 0.29 0.16
    -6 -4 -1 0.33 0.2
    6 -4 1 0.09 0.22
    6 -4 1 -0.17 0.24
    -6 -4 -1 0.16 0.26
    6 4 1 0.08 0.17
    -6 4 -1 -0.1 0.17
    6 4 1 0.2 0.19
    -6 4 -1 0.14 0.22
    -7 -4 -1 4.62 0.49
    7 -4 1 4.72 0.52
    7 -4 1 4.53 0.69
    -7 -4 -1 4.93 0.53
    7 4 1 4.68 0.46
    -7 4 -1 4.26 0.54
    7 4 1 4.35 0.47
    -7 4 -1 4.72 0.52
    8 -4 1 2.17 0.39
    8 -4 1 2.64 0.63
    -8 -4 -1 2.56 0.41
    -8 -4 -1 2.9 0.45
    -8 4 -1 2.67 0.47
    8 4 1 2.55 0.38
    -8 4 -1 3.71 0.53
    8 4 1 2.29 0.36
    9 -4 1 0.19 0.23
    9 -4 1 0.4 0.36
    -9 -4 -1 0.3 0.2
    -9 -4 -1 0.26 0.21
    -9 4 -1 0.61 0.29
    9 4 1 -0.01 0.15
    -9 4 -1 0.29 0.28
    9 4 1 -0.12 0.17
    -8 -5 1 0.89 0.27
    8 -5 -1 0.88 0.31
    -8 -5 1 0.92 0.34
    8 -5 -1 0.54 0.46
    8 5 -1 0.87 0.27
    -8 5 1 0.93 0.31
    -8 5 1 1.58 0.39
    7 -5 -1 5.06 0.84
    7 -5 -1 3.66 0.57
    -7 -5 1 4.96 0.58
    -7 -5 1 4.99 0.54
    -7 5 1 6 0.62
    7 5 -1 5.34 0.55
    -7 5 1 4.34 0.62
    -6 -5 1 17.45 1.09
    -6 -5 1 16.46 1.12
    6 -5 -1 13.74 1.08
    6 -5 -1 15.95 1.35
    -6 5 1 14.32 1.08
    6 5 -1 15.92 1.06
    5 -5 -1 3.72 0.53
    -5 -5 1 4.23 0.5
    -5 -5 1 4.5 0.46
    5 -5 -1 3.41 0.69
    5 5 -1 4.14 0.48
    5 5 -1 4.56 0.55
    -5 5 1 3.56 0.5
    4 -5 -1 9.34 0.95
    -4 -5 1 9.13 0.74
    -4 -5 1 9.68 0.69
    4 -5 -1 8.81 0.75
    -4 5 1 8.38 0.71
    -4 5 1 8.22 0.63
    4 5 -1 9.73 0.71
    4 5 -1 8.44 0.69
    3 -5 -1 34.28 2.18
    -3 -5 1 37 1.95
    3 -5 -1 33.89 1.99
    -3 -5 1 31.19 1.97
    3 5 -1 36.62 1.96
    3 5 -1 35.23 1.95
    -3 5 1 33.42 1.95
    -3 5 1 31.68 1.89
    2 -5 -1 25.63 1.65
    -2 -5 1 23.82 1.35
    2 -5 -1 21.23 1.4
    -2 -5 1 20.34 1.39
    -2 5 1 21.39 1.37
    2 5 -1 24.43 1.37
    2 5 -1 23.11 1.38
    -2 5 1 21.83 1.34
    1 -5 -1 4.01 0.66
    -1 -5 1 3.1 0.47
    -1 -5 1 4.18 0.4
    1 -5 -1 3.02 0.48
    1 5 -1 4 0.48
    -1 5 1 4.39 0.45
    -1 5 1 4.15 0.45
    1 5 -1 4.32 0.45
    0 -5 -1 20.7 1.18
    0 -5 -1 21.23 1.45
    0 -5 1 18.08 1.23
    0 -5 1 20.65 1.18
    0 -5 -1 17.48 1.24
    0 5 1 19.91 1.21
    0 5 1 20.3 1.22
    0 5 -1 19.13 1.24
    0 5 -1 20.78 1.21
    -1 -5 -1 16.51 0.97
    -1 -5 -1 16.14 1.23
    -1 -5 -1 14.26 1.03
    1 -5 1 14.38 1.01
    1 -5 1 15.39 0.92
    1 5 1 15.11 0.99
    1 5 1 14.37 0.94
    1 5 1 15.52 0.98
    -1 5 -1 14.56 1
    -1 5 -1 15.61 0.97
    2 -5 1 9.73 0.64
    2 -5 1 8.36 0.75
    2 -5 1 10.33 1.07
    -2 -5 -1 9.64 0.7
    -2 -5 -1 8.48 0.75
    -2 -5 -1 9.82 1.29
    2 5 1 10.23 0.73
    -2 5 -1 9.09 0.74
    2 5 1 10.15 0.7
    -2 5 -1 9.6 0.68
    3 -5 1 5.67 0.69
    -3 -5 -1 4.32 0.54
    -3 -5 -1 5.26 0.49
    3 -5 1 4.77 0.54
    -3 5 -1 5.77 0.57
    -3 5 -1 5.22 0.47
    3 5 1 5.54 0.52
    3 5 1 5.46 0.49
    -4 -5 -1 1.62 0.35
    4 -5 1 1.08 0.39
    4 -5 1 1.34 0.34
    -4 -5 -1 1.17 0.28
    -4 5 -1 1.38 0.35
    4 5 1 1.13 0.28
    4 5 1 1.36 0.29
    5 -5 1 32.33 2.03
    -5 -5 -1 32.33 2.05
    -5 -5 -1 36.49 2.02
    5 -5 1 37.9 2.25
    5 5 1 35.53 2
    -5 5 -1 32.15 2.02
    5 5 1 35.63 2
    6 -5 1 2.28 0.45
    -6 -5 -1 1.94 0.42
    -6 -5 -1 2.95 0.42
    6 -5 1 2.56 0.64
    -6 5 -1 2.64 0.48
    -6 5 -1 2.71 0.53
    6 5 1 2.74 0.43
    6 5 1 2.04 0.37
    7 -5 1 0.22 0.27
    7 -5 1 0.64 0.38
    -7 -5 -1 0.51 0.29
    -7 -5 -1 0.57 0.26
    -7 5 -1 0.55 0.24
    7 5 1 1.18 0.3
    -7 5 -1 1.11 0.36
    7 5 1 0.4 0.24
    -8 -5 -1 5.57 0.6
    -8 -5 -1 4.86 0.62
    8 -5 1 5.58 0.85
    8 -5 1 4.75 0.63
    -8 5 -1 3.82 0.56
    -8 5 -1 5.71 0.66
    8 5 1 4.9 0.55
    8 5 1 4.86 0.56
    -6 -6 1 6.23 0.62
    -6 -6 1 5.91 0.66
    6 -6 -1 5.24 0.71
    6 -6 -1 5.94 0.93
    6 6 -1 6.27 0.66
    -6 6 1 6.56 0.7
    -5 -6 1 1.58 0.35
    -5 -6 1 1.56 0.4
    5 -6 -1 1.44 0.51
    5 -6 -1 1.36 0.41
    5 6 -1 1.77 0.37
    -5 6 1 1.79 0.41
    4 -6 -1 1.03 0.36
    -4 -6 1 1.3 0.37
    4 -6 -1 1.75 0.54
    -4 -6 1 1.43 0.31
    -4 6 1 1.5 0.39
    4 6 -1 1.97 0.39
    3 -6 -1 1.13 0.62
    3 -6 -1 1.72 0.4
    -3 -6 1 1.42 0.39
    -3 -6 1 1.84 0.35
    3 6 -1 1.7 0.37
    -3 6 1 1.06 0.31
    3 6 -1 1.6 0.35
    -3 6 1 1.64 0.39
    2 -6 -1 3.45 0.53
    -2 -6 1 5.42 0.49
    -2 -6 1 3.07 0.51
    2 6 -1 4.48 0.52
    2 6 -1 4.87 0.54
    -2 6 1 5.21 0.53
    -2 6 1 4.45 0.49
    -1 -6 1 11.44 0.75
    1 -6 -1 8.5 0.78
    -1 -6 1 8.84 0.79
    1 6 -1 9.55 0.79
    1 6 -1 11.48 0.8
    -1 6 1 10.14 0.77
    -1 6 1 8.87 0.75
    0 -6 -1 3.57 0.39
    0 -6 1 3.84 0.39
    0 -6 1 3.02 0.49
    0 -6 -1 3.12 0.5
    0 6 1 3.01 0.46
    0 6 -1 3.71 0.49
    0 6 1 3.59 0.47
    0 6 -1 3.92 0.48
    -1 -6 -1 1.37 0.27
    -1 -6 -1 1.44 0.36
    1 -6 1 0.71 0.3
    1 -6 1 1.2 0.24
    -1 6 -1 0.87 0.31
    1 6 1 1.15 0.32
    1 6 1 1.57 0.33
    -1 6 -1 1.65 0.34
    -2 -6 -1 6.19 0.54
    -2 -6 -1 5.64 0.64
    2 -6 1 5.53 0.62
    2 6 1 6.47 0.6
    -2 6 -1 5.33 0.6
    -2 6 -1 5.68 0.55
    -3 -6 -1 1.49 0.32
    3 -6 1 1.54 0.38
    -3 -6 -1 1.36 0.37
    -3 6 -1 1.03 0.37
    3 6 1 1.05 0.34
    -4 -6 -1 3.85 0.46
    -4 -6 -1 3.71 0.55
    4 -6 1 3.32 0.54
    4 6 1 3.6 0.47
    4 6 1 3.79 0.51
    -4 6 -1 3.92 0.59
    -5 -6 -1 1.36 0.35
    5 -6 1 0.7 0.34
    -5 -6 -1 0.99 0.34
    -5 6 -1 0.87 0.35
    5 6 1 0.2 0.26
    5 6 1 0.77 0.29
    6 -6 1 1.7 0.42
    -6 -6 -1 2.6 0.43
    -6 -6 -1 2.85 0.51
    6 6 1 2.3 0.44
    6 6 1 2.23 0.42
    -6 6 -1 1.85 0.46
    -3 -7 1 0.25 0.23
    -3 -7 1 0.66 0.35
    3 -7 -1 0.77 0.37
    -3 7 1 0.7 0.31
    -3 7 1 0.58 0.33
    3 7 -1 1.4 0.4
    -2 -7 1 2.39 0.38
    -2 -7 1 1.03 0.38
    2 -7 -1 1.09 0.4
    -2 7 1 1.88 0.4
    2 7 -1 1.49 0.41
    -2 7 1 1.14 0.33
    2 7 -1 1.46 0.38
    -1 -7 1 2.77 0.39
    1 -7 -1 2.18 0.46
    -1 -7 1 2.14 0.45
    1 7 -1 3.48 0.51
    1 7 -1 2.84 0.48
    -1 7 1 2.98 0.48
    -1 7 1 1.81 0.38
    0 -7 1 2.15 0.44
    0 -7 -1 1.29 0.37
    0 7 1 1.76 0.4
    0 7 1 1.76 0.39
    0 7 -1 1.32 0.37
    0 7 -1 2.39 0.43
    1 -7 1 1.05 0.36
    -1 -7 -1 2.06 0.34
    -1 -7 -1 1.66 0.44
    1 7 1 2.02 0.43
    -1 7 -1 0.97 0.35
    -1 7 -1 2.1 0.44
    2 -7 1 1.72 0.41
    -2 -7 -1 1.99 0.46
    -2 -7 -1 2.17 0.36
    2 7 1 1.38 0.4
    -2 7 -1 1.74 0.42
    -3 -7 -1 1.17 0.31
    -3 -7 -1 0.82 0.37
    3 -7 1 0.68 0.33
    -3 7 -1 0.77 0.35
    3 7 1 0.54 0.31
    12 0 -2 0.92 0.4
    -12 0 2 0.86 0.33
    -12 0 2 1.02 0.41
    -12 0 2 1.21 0.38
    -11 0 2 3.66 0.46
    -11 0 2 4.22 0.53
    11 0 -2 3.6 0.58
    -10 0 2 13.83 0.92
    -10 0 2 13.55 0.99
    10 0 -2 13.2 1.11
    9 0 -2 0.25 0.2
    -9 0 2 0.32 0.17
    -9 0 2 0.29 0.2
    9 0 -2 0.35 0.23
    8 0 -2 10.58 0.75
    -8 0 2 8.93 0.73
    8 0 -2 9.77 0.84
    -8 0 2 9.7 0.68
    -7 0 2 103.49 5.26
    7 0 -2 101.7 5.35
    -7 0 2 103.06 5.3
    -7 0 2 101.91 5.36
    7 0 -2 103.59 5.47
    -6 0 2 247.04 12.25
    6 0 -2 246.97 12.42
    -6 0 2 245.22 12.28
    6 0 -2 232.49 12.31
    -5 0 2 19.7 1.07
    5 0 -2 19.3 1.2
    5 0 -2 18.79 1.13
    -5 0 2 20.61 1.11
    -4 0 2 5.95 0.39
    4 0 -2 5.06 0.4
    4 0 -2 5.57 0.45
    4 0 -2 5.21 0.36
    -4 0 2 5.21 0.35
    -3 0 2 31.77 1.61
    3 0 -2 29.71 1.62
    -3 0 2 30.12 1.59
    3 0 -2 31.57 1.67
    3 0 -2 29.6 1.59
    -2 0 2 45.24 2.29
    2 0 -2 42.54 2.29
    -2 0 2 45.87 2.28
    2 0 -2 43.85 2.27
    -1 0 2 385.07 19.56
    -1 0 2 410.55 19.55
    1 0 -2 374.93 19.55
    1 0 -2 392.43 19.57
    0 0 -2 2.75 0.21
    0 0 2 2.2 0.17
    1 0 2 334.54 18.53
    1 0 2 355.21 18.53
    -1 0 -2 376.1 18.6
    -1 0 -2 414.72 18.56
    2 0 2 895.86 47.84
    -2 0 -2 1000 47.85
    2 0 2 950.05 47.85
    -2 0 -2 994.16 47.91
    2 0 2 940.51 47.93
    -3 0 -2 18.01 1.05
    3 0 2 16.9 0.92
    3 0 2 17.48 1.04
    3 0 2 16.31 0.94
    -3 0 -2 16.83 0.97
    -4 0 -2 0.29 0.14
    4 0 2 0.02 0.12
    -4 0 -2 0.24 0.12
    4 0 2 0.08 0.09
    -5 0 -2 0.05 0.12
    5 0 2 0 0.13
    -5 0 -2 -0.04 0.12
    5 0 2 0.01 0.1
    6 0 2 -0.05 0.1
    -6 0 -2 0.03 0.14
    6 0 2 0 0.13
    -6 0 -2 -0.04 0.13
    7 0 2 14.31 0.77
    -7 0 -2 12.83 1.01
    -7 0 -2 13.2 0.79
    7 0 2 12.05 0.98
    -7 0 -2 12.45 0.88
    7 0 2 12.56 0.81
    -8 0 -2 26.03 1.71
    8 0 2 24.02 1.44
    -8 0 -2 25.11 1.54
    8 0 2 26.51 1.4
    -8 0 -2 25.53 1.42
    8 0 2 23.47 1.65
    -9 0 -2 0.19 0.2
    9 0 2 0.06 0.2
    -9 0 -2 0.03 0.19
    9 0 2 0 0.12
    10 0 2 1.73 0.31
    -10 0 -2 2.18 0.5
    10 0 2 2.04 0.5
    -10 0 -2 2.66 0.46
    -11 0 -2 0.53 0.31
    11 0 2 0.35 0.19
    -11 0 -2 0.29 0.31
    11 0 2 0.17 0.26
    -11 -1 2 2.49 0.43
    11 -1 -2 2.13 0.51
    -11 -1 2 2.62 0.49
    11 1 -2 2.18 0.47
    -11 1 2 2.06 0.4
    -11 1 2 2.63 0.47
    -10 -1 2 5.27 0.56
    -10 -1 2 5.98 0.66
    10 -1 -2 5.55 0.7
    -10 -1 2 5.9 0.51
    10 1 -2 5.85 0.67
    -10 1 2 5.83 0.56
    -10 1 2 4.68 0.57
    -9 -1 2 10.75 0.92
    9 -1 -2 11.95 1
    -9 -1 2 11.87 0.76
    9 -1 -2 11.34 0.87
    -9 -1 2 10.33 0.8
    -9 1 2 10.7 0.84
    9 1 -2 11.86 0.84
    -9 1 2 10.15 0.78
    9 1 -2 11.04 0.92
    -8 -1 2 32.56 1.8
    -8 -1 2 34.05 1.89
    -8 -1 2 31.68 1.83
    8 -1 -2 33.63 2.06
    8 -1 -2 33.71 1.92
    -8 -1 2 32.68 1.8
    -8 -1 2 31.84 1.79
    8 1 -2 33.2 2
    -8 1 2 32.79 1.91
    -8 1 2 34.39 1.87
    8 1 -2 31.22 1.86
    -7 -1 2 8.22 0.52
    -7 -1 2 6.9 0.52
    -7 -1 2 6.98 0.48
    -7 -1 2 6.96 0.56
    7 -1 -2 6.69 0.58
    7 -1 -2 7.21 0.68
    -7 -1 2 7.08 0.48
    7 1 -2 7.37 0.52
    7 1 -2 7.73 0.65
    -7 1 2 7.33 0.55
    -7 1 2 6.96 0.58
    7 1 -2 7.19 0.56
    6 -1 -2 15.21 1.06
    -6 -1 2 14.29 0.85
    -6 -1 2 15.78 0.86
    6 -1 -2 14.82 0.94
    -6 -1 2 14.68 0.89
    -6 -1 2 15.43 0.88
    -6 1 2 14.71 0.95
    6 1 -2 15.06 0.87
    6 1 -2 15.28 1
    -6 1 2 14.54 0.9
    6 1 -2 14.86 0.92
    5 -1 -2 12.88 0.82
    5 -1 -2 13.64 0.92
    -5 -1 2 13.33 0.79
    -5 -1 2 12.45 0.74
    -5 -1 2 12.32 0.74
    -5 -1 2 13.06 0.76
    5 1 -2 13.84 0.8
    -5 1 2 12.85 0.78
    5 1 -2 13.26 0.74
    5 1 -2 13.27 0.76
    -5 1 2 13.11 0.75
    4 -1 -2 258.69 12.63
    -4 -1 2 235.82 12.47
    4 -1 -2 246.58 12.53
    -4 -1 2 251.8 12.48
    -4 1 2 261.62 12.48
    4 1 -2 236.67 12.47
    -4 1 2 252.67 12.5
    4 1 -2 238.31 12.49
    4 1 -2 250.17 12.47
    3 -1 -2 37.49 1.92
    -3 -1 2 32.42 1.76
    -3 -1 2 33.84 1.77
    3 -1 -2 33.04 1.8
    -3 1 2 34.42 1.78
    3 1 -2 33.91 1.76
    3 1 -2 33.63 1.77
    -3 1 2 34.77 1.77
    3 1 -2 32.1 1.78
    -2 -1 2 47.5 2.52
    -2 -1 2 49.58 2.53
    2 -1 -2 53.01 2.65
    2 -1 -2 48 2.54
    2 1 -2 46.98 2.53
    2 1 -2 48.04 2.52
    -2 1 2 51.36 2.53
    -2 1 2 49.7 2.53
    1 -1 -2 263.83 13.6
    -1 -1 2 255.7 13.59
    1 1 -2 284.93 13.6
    1 1 -2 271.93 13.6
    -1 1 2 271.89 13.62
    -1 1 2 278.67 13.6
    0 -1 2 25.49 1.32
    0 -1 2 26.24 1.33
    0 1 -2 25.12 1.31
    0 1 2 25.39 1.33
    0 1 -2 25.22 1.34
    0 1 2 24.55 1.31
    1 -1 2 89.78 4.8
    1 -1 2 89.58 4.83
    1 -1 2 90.49 4.79
    -1 -1 -2 108.51 4.96
    -1 -1 -2 91.08 4.8
    1 1 2 90.06 4.79
    1 1 2 93.77 4.8
    -1 1 -2 108.14 4.84
    1 1 2 96.46 4.81
    -1 1 -2 92.63 4.81
    2 -1 2 194.44 10.08
    2 -1 2 191.17 10.02
    -2 -1 -2 219.69 10.17
    -2 1 -2 209.17 10.06
    2 1 2 188.92 10.01
    2 1 2 195.01 10.02
    -2 1 -2 196.11 10.03
    3 -1 2 5.02 0.43
    3 -1 2 4.86 0.36
    3 -1 2 5.11 0.31
    -3 -1 -2 5.27 0.46
    3 1 2 4.84 0.33
    -3 1 -2 5.78 0.4
    -3 1 -2 5.33 0.36
    3 1 2 4.46 0.35
    -4 -1 -2 49.42 2.61
    4 -1 2 48.54 2.72
    -4 -1 -2 51.21 2.77
    4 -1 2 48.57 2.6
    -4 1 -2 51.49 2.61
    4 1 2 49.9 2.6
    4 1 2 49.53 2.59
    -4 1 -2 50.5 2.65
    5 -1 2 2.75 0.28
    5 -1 2 2.55 0.37
    -5 -1 -2 3.09 0.3
    -5 -1 -2 2.89 0.39
    5 1 2 2.98 0.28
    5 1 2 2.93 0.26
    -5 1 -2 2.75 0.32
    -5 1 -2 2.84 0.28
    -6 -1 -2 2.5 0.31
    6 -1 2 2.61 0.3
    -6 -1 -2 3.02 0.43
    6 -1 2 2.56 0.42
    -6 1 -2 2.54 0.3
    -6 1 -2 2.25 0.33
    6 1 2 2.93 0.27
    6 1 2 2.71 0.42
    6 1 2 2.64 0.3
    7 -1 2 23.82 1.57
    -7 -1 -2 24.69 1.42
    -7 -1 -2 25.92 1.64
    7 -1 2 23.73 1.38
    -7 1 -2 22.97 1.45
    7 1 2 22.81 1.36
    7 1 2 24.47 1.34
    7 1 2 21.88 1.56
    -7 1 -2 24.73 1.38
    -8 -1 -2 1.22 0.28
    8 -1 2 0.85 0.31
    8 -1 2 1.19 0.25
    -8 -1 -2 0.67 0.3
    8 1 2 0.67 0.17
    -8 1 -2 0.89 0.23
    8 1 2 0.44 0.18
    8 1 2 0.47 0.27
    -8 1 -2 0.99 0.28
    -9 -1 -2 0.18 0.25
    9 -1 2 0.08 0.22
    9 -1 2 0.06 0.12
    -9 -1 -2 0.22 0.19
    -9 1 -2 0.27 0.18
    -9 1 -2 0.53 0.24
    9 1 2 0.26 0.24
    -9 1 -2 0.21 0.23
    9 1 2 0.17 0.15
    -10 -1 -2 1.33 0.43
    -10 -1 -2 1.85 0.38
    10 -1 2 1.8 0.48
    10 -1 2 1.75 0.31
    10 1 2 1.49 0.31
    -10 1 -2 1.23 0.41
    -10 1 -2 2.15 0.45
    11 -1 2 0.63 0.36
    -11 -1 -2 0.9 0.41
    -11 -1 -2 1.14 0.34
    11 -1 2 0.53 0.21
    -11 1 -2 0.97 0.36
    -11 1 -2 0.86 0.37
    11 1 2 0.73 0.23
    11 -2 -2 4.08 0.71
    -11 2 2 4.38 0.54
    -11 2 2 3.06 0.57
    -10 -2 2 18.17 1.22
    10 -2 -2 17.54 1.42
    -10 2 2 17.29 1.17
    10 2 -2 16.44 1.3
    -10 2 2 17.86 1.24
    -9 -2 2 6.72 0.53
    -9 -2 2 5.88 0.56
    -9 -2 2 6.5 0.68
    9 -2 -2 6.71 0.77
    -9 -2 2 6.44 0.53
    -9 -2 2 6.61 0.52
    -9 -2 2 6.84 0.6
    9 2 -2 6.78 0.69
    9 2 -2 6.88 0.59
    -9 2 2 6.21 0.63
    -9 2 2 7.4 0.61
    -8 -2 2 5.26 0.57
    -8 -2 2 5.27 0.44
    8 -2 -2 5.06 0.65
    -8 -2 2 4.57 0.44
    -8 -2 2 5.31 0.43
    8 -2 -2 6.13 0.59
    -8 -2 2 5.34 0.44
    -8 -2 2 6.46 0.5
    8 2 -2 5.53 0.44
    -8 2 2 4.41 0.52
    8 2 -2 5.13 0.47
    -8 2 2 5.72 0.51
    8 2 -2 5.36 0.42
    8 2 -2 5.48 0.57
    -7 -2 2 14.19 0.88
    -7 -2 2 14.46 0.91
    7 -2 -2 14.17 1.13
    -7 -2 2 14.58 0.89
    -7 -2 2 14.7 0.89
    -7 -2 2 12.79 0.88
    7 -2 -2 14.5 0.98
    -7 -2 2 15.91 1.04
    7 2 -2 13.91 0.87
    -7 2 2 14.93 0.93
    7 2 -2 13.36 0.9
    7 2 -2 15.16 0.87
    -7 2 2 15.04 0.98
    -6 -2 2 21.67 1.24
    -6 -2 2 21.49 1.24
    -6 -2 2 20.95 1.23
    -6 -2 2 22.3 1.35
    6 -2 -2 21.04 1.44
    6 -2 -2 21.27 1.3
    -6 2 2 22.05 1.27
    6 2 -2 21.26 1.22
    -6 2 2 22.36 1.31
    6 2 -2 20.99 1.34
    6 2 -2 22.32 1.22
    6 2 -2 24.39 1.26
    -5 -2 2 21.49 1.27
    5 -2 -2 21.16 1.24
    5 -2 -2 20.44 1.37
    -5 -2 2 22.1 1.19
    -5 -2 2 20.06 1.18
    -5 2 2 20.77 1.2
    5 2 -2 21.57 1.18
    5 2 -2 20.31 1.17
    -5 2 2 21.33 1.24
    -4 -2 2 7.34 0.47
    4 -2 -2 6.72 0.51
    -4 -2 2 6.69 0.46
    4 -2 -2 7.36 0.65
    -4 2 2 6.44 0.48
    -4 2 2 6.83 0.45
    4 2 -2 6.87 0.46
    4 2 -2 6.88 0.46
    -3 -2 2 34.88 1.83
    3 -2 -2 36.11 2.01
    -3 -2 2 33.2 1.83
    3 -2 -2 34.57 1.85
    -3 2 2 34.65 1.82
    -3 2 2 33.92 1.84
    3 2 -2 34.03 1.83
    3 2 -2 34.96 1.83
    2 -2 -2 164.87 8.14
    -2 -2 2 159.31 7.96
    -2 -2 2 150.1 7.96
    2 -2 -2 168.2 7.97
    -2 2 2 156.34 7.95
    -2 2 2 155.84 7.96
    2 2 -2 154.31 7.97
    2 2 -2 150.28 7.95
    1 -2 -2 76.37 3.57
    -1 -2 2 67.31 3.54
    -1 -2 2 72.27 3.56
    1 -2 -2 74.62 3.73
    1 2 -2 69.27 3.56
    1 2 -2 68.1 3.54
    -1 2 2 63.85 3.5
    -1 2 2 68.62 3.54
    -1 2 2 63.41 3.53
    0 -2 2 91.45 4.79
    0 -2 -2 98.88 4.83
    0 -2 2 95.55 4.81
    0 -2 -2 103.68 5
    0 2 2 86.98 4.78
    0 2 -2 90.48 4.79
    0 2 -2 96.78 4.83
    0 2 2 92.67 4.8
    1 -2 2 9.35 0.58
    -1 -2 -2 10.36 0.62
    1 -2 2 9.57 0.61
    -1 -2 -2 12.14 0.84
    1 2 2 9.87 0.59
    1 2 2 10.69 0.61
    -1 2 -2 10.25 0.63
    -2 -2 -2 9.16 0.58
    2 -2 2 8.43 0.55
    2 -2 2 8.39 0.61
    2 -2 2 9.17 0.57
    -2 -2 -2 10.11 0.75
    2 2 2 8.64 0.54
    -2 2 -2 10.11 0.59
    -2 2 -2 8.79 0.57
    2 2 2 9.14 0.56
    3 -2 2 12.96 0.77
    3 -2 2 12.08 0.83
    -3 -2 -2 13.43 0.94
    -3 -2 -2 12.79 0.77
    3 2 2 11.95 0.74
    3 2 2 12.42 0.77
    -3 2 -2 13.72 0.79
    -3 2 -2 12.72 0.79
    3 2 2 12.69 0.74
    -4 -2 -2 25.19 1.43
    4 -2 2 24.56 1.53
    4 -2 2 25.6 1.43
    -4 -2 -2 28.01 1.64
    -4 2 -2 25.67 1.47
    4 2 2 26.38 1.44
    4 2 2 25.89 1.4
    -4 2 -2 26.85 1.45
    4 2 2 23.91 1.4
    5 -2 2 9.15 0.61
    5 -2 2 8.38 0.73
    -5 -2 -2 8.52 0.76
    -5 -2 -2 8.2 0.6
    -5 2 -2 8.86 0.65
    5 2 2 9.79 0.59
    5 2 2 9.71 0.63
    5 2 2 8.84 0.59
    -5 2 -2 9.27 0.63
    -6 -2 -2 7.29 0.73
    6 -2 2 7.34 0.71
    6 -2 2 8.3 0.58
    -6 -2 -2 7.56 0.56
    6 2 2 7.39 0.57
    -6 2 -2 7.11 0.61
    6 2 2 7.52 0.54
    -6 2 -2 7.87 0.58
    7 -2 2 5.66 0.51
    -7 -2 -2 6.82 0.53
    -7 -2 -2 6.18 0.71
    7 -2 2 6.32 0.7
    -7 2 -2 6.03 0.58
    -7 2 -2 6.59 0.55
    7 2 2 6.36 0.54
    7 2 2 6.76 0.51
    -8 -2 -2 1.46 0.42
    -8 -2 -2 1.28 0.25
    8 -2 2 1.52 0.42
    8 -2 2 1.3 0.27
    -8 -2 -2 1.18 0.27
    8 2 2 1.46 0.26
    -8 2 -2 1.06 0.3
    -8 2 -2 1.22 0.28
    8 2 2 0.95 0.24
    -9 -2 -2 10.02 0.74
    9 -2 2 9.52 0.95
    -9 -2 -2 9.66 0.99
    -9 2 -2 9.3 0.75
    9 2 2 9.48 0.74
    -9 2 -2 9.91 0.84
    9 2 2 10.71 0.73
    -10 -2 -2 11.08 0.83
    -10 -2 -2 9.16 1.05
    10 -2 2 10.28 0.81
    10 -2 2 11.46 1.08
    -10 2 -2 11.53 0.96
    -10 2 -2 12.08 0.88
    10 2 2 11.79 0.8
    10 2 2 10.58 0.83
    11 -2 2 0.73 0.39
    -11 -2 -2 0.39 0.22
    -11 -2 -2 0.8 0.42
    11 -2 2 0.68 0.25
    11 2 2 0.4 0.26
    -11 2 -2 0.85 0.37
    11 -3 -2 0.41 0.36
    -11 3 2 1.13 0.37
    -11 3 2 0.86 0.37
    -10 -3 2 1.18 0.27
    10 -3 -2 0.91 0.41
    -10 3 2 1.31 0.36
    10 3 -2 0.7 0.23
    -10 3 2 0.73 0.33
    -9 -3 2 3.06 0.37
    -9 -3 2 3.77 0.58
    9 -3 -2 2.73 0.61
    -9 -3 2 2.41 0.37
    -9 3 2 2.74 0.47
    9 3 -2 2.52 0.34
    9 3 -2 2.47 0.36
    -9 3 2 2.89 0.47
    8 -3 -2 0.29 0.17
    -8 -3 2 0.67 0.2
    -8 -3 2 0.48 0.18
    -8 -3 2 0.15 0.13
    -8 -3 2 0.49 0.19
    8 -3 -2 0.15 0.3
    -8 3 2 0.39 0.24
    -8 3 2 0.13 0.22
    8 3 -2 0.54 0.17
    8 3 -2 0.22 0.15
    7 -3 -2 3.31 0.39
    7 -3 -2 3.72 0.62
    -7 -3 2 4.19 0.4
    -7 -3 2 3.71 0.39
    -7 -3 2 3.36 0.38
    -7 3 2 3.73 0.45
    -7 3 2 4.05 0.45
    7 3 -2 4 0.38
    7 3 -2 4.25 0.38
    -6 -3 2 10.87 0.72
    6 -3 -2 9.92 0.78
    -6 -3 2 10.6 0.71
    6 -3 -2 10.29 0.95
    6 3 -2 10.4 0.69
    -6 3 2 10.62 0.75
    -6 3 2 9.63 0.74
    6 3 -2 10.37 0.69
    -5 -3 2 6.56 0.51
    5 -3 -2 6.89 0.57
    5 -3 -2 7.15 0.75
    -5 -3 2 6.3 0.52
    5 -3 -2 7.44 0.55
    -5 3 2 6.77 0.54
    5 3 -2 6.63 0.51
    5 3 -2 7 0.51
    -5 3 2 6.42 0.54
    -4 -3 2 35.69 1.96
    -4 -3 2 35.73 1.95
    4 -3 -2 33.88 2.16
    4 -3 -2 37.35 1.97
    -4 3 2 34.32 1.96
    4 3 -2 36.72 1.95
    4 3 -2 34.28 1.94
    -4 3 2 37.41 1.92
    -4 3 2 37.04 1.96
    -3 -3 2 7.98 0.55
    -3 -3 2 8.72 0.58
    3 -3 -2 9.29 0.61
    3 -3 -2 7.97 0.77
    3 3 -2 8.4 0.59
    -3 3 2 8.22 0.57
    3 3 -2 8.22 0.56
    -3 3 2 8.12 0.55
    2 -3 -2 8.24 0.74
    -2 -3 2 8.22 0.53
    -2 -3 2 8.28 0.56
    2 -3 -2 8.57 0.57
    -2 3 2 7.32 0.51
    2 3 -2 6.63 0.51
    -2 3 2 7.63 0.53
    2 3 -2 7.42 0.55
    1 -3 -2 8.04 0.58
    1 -3 -2 7.57 0.75
    -1 -3 2 7.81 0.55
    -1 -3 2 7.67 0.51
    -1 3 2 7.85 0.52
    1 3 -2 7.32 0.51
    -1 3 2 7.75 0.52
    1 3 -2 8.65 0.57
    -1 3 2 7.65 0.48
    0 -3 2 21.63 1.2
    0 -3 -2 23.89 1.44
    0 -3 -2 22.42 1.26
    0 -3 2 22.3 1.24
    0 3 -2 21.16 1.25
    0 3 2 21.21 1.22
    0 3 2 21 1.19
    0 3 -2 21.47 1.2
    1 -3 2 10.65 0.69
    -1 -3 -2 11.26 0.89
    1 -3 2 10.72 0.63
    -1 -3 -2 10.24 0.7
    -1 3 -2 10.62 0.7
    1 3 2 10.84 0.67
    -1 3 -2 10.38 0.64
    1 3 2 10.8 0.65
    2 -3 2 1.81 0.32
    2 -3 2 1.86 0.28
    -2 -3 -2 1.77 0.46
    -2 -3 -2 1.75 0.27
    2 3 2 1.97 0.25
    2 3 2 1.63 0.22
    -2 3 -2 1.76 0.29
    -3 -3 -2 21.29 1.39
    3 -3 2 19.72 1.23
    -3 -3 -2 20.07 1.16
    3 -3 2 19.43 1.14
    3 3 2 18.03 1.1
    -3 3 -2 19.56 1.14
    -3 3 -2 18.84 1.15
    3 3 2 18.36 1.11
    4 -3 2 10.16 0.71
    4 -3 2 11.09 0.84
    -4 -3 -2 9.76 0.71
    -4 -3 -2 10.48 0.9
    4 3 2 10.96 0.69
    -4 3 -2 9.72 0.72
    -4 3 -2 10.46 0.73
    4 3 2 10.43 0.68
    -5 -3 -2 13.88 1.16
    5 -3 2 14.17 0.95
    5 -3 2 16.2 1.12
    -5 -3 -2 14.78 0.97
    -5 3 -2 14.57 0.99
    5 3 2 15.37 0.92
    5 3 2 16.56 0.95
    -5 3 -2 15.23 0.98
    6 -3 2 7.09 0.6
    -6 -3 -2 6.65 0.78
    -6 -3 -2 8.18 0.63
    6 -3 2 7.65 0.76
    -6 3 -2 6.69 0.63
    6 3 2 7.64 0.55
    -6 3 -2 7.48 0.63
    6 3 2 8.19 0.59
    7 -3 2 2.78 0.52
    -7 -3 -2 2.4 0.5
    7 -3 2 2.56 0.37
    -7 -3 -2 2.3 0.36
    -7 3 -2 2.53 0.42
    7 3 2 2.34 0.3
    7 3 2 1.79 0.31
    -7 3 -2 2.4 0.4
    8 -3 2 5.5 0.72
    8 -3 2 4.83 0.5
    -8 -3 -2 5.08 0.72
    -8 -3 -2 4.88 0.51
    -8 3 -2 5.2 0.59
    8 3 2 5.91 0.51
    -8 3 -2 4.86 0.55
    -9 -3 -2 0.96 0.27
    9 -3 2 0.51 0.23
    -9 -3 -2 1.01 0.43
    9 -3 2 0.34 0.31
    9 3 2 0.55 0.21
    -9 3 -2 0.72 0.3
    -9 3 -2 1.17 0.32
    10 -3 2 2.85 0.66
    -10 -3 -2 3.79 0.5
    10 -3 2 3.05 0.47
    -10 -3 -2 3.37 0.69
    -10 -3 -2 3.37 0.44
    -10 3 -2 4.19 0.61
    10 3 2 3.05 0.43
    -10 3 -2 4.58 0.6
    -10 -4 2 4.83 0.58
    10 -4 -2 4.57 0.85
    -10 -4 2 6.01 0.58
    -10 4 2 4.98 0.69
    10 4 -2 4.84 0.52
    -10 4 2 5.99 0.68
    -9 -4 2 1.47 0.33
    9 -4 -2 0.96 0.46
    -9 -4 2 1.14 0.29
    -9 4 2 1.49 0.37
    9 4 -2 0.97 0.27
    -9 4 2 1.48 0.38
    -8 -4 2 0.56 0.2
    8 -4 -2 0.35 0.38
    -8 -4 2 0.22 0.21
    8 -4 -2 0.2 0.21
    -8 -4 2 0.48 0.21
    -8 4 2 0.55 0.26
    -8 4 2 0.5 0.28
    8 4 -2 0.1 0.17
    -7 -4 2 5.47 0.51
    -7 -4 2 5.25 0.52
    7 -4 -2 5.2 0.52
    -7 4 2 4.97 0.55
    7 4 -2 5.77 0.51
    -7 4 2 4.67 0.53
    7 4 -2 5.68 0.48
    -6 -4 2 7.97 0.64
    6 -4 -2 8.11 0.64
    6 -4 -2 7.14 0.86
    -6 -4 2 8.09 0.61
    6 4 -2 6.72 0.59
    6 4 -2 7.13 0.57
    -6 4 2 7.98 0.65
    -6 4 2 6.84 0.61
    -5 -4 2 2.01 0.36
    5 -4 -2 2.01 0.53
    -5 -4 2 1.29 0.27
    5 -4 -2 2.01 0.35
    5 4 -2 2.06 0.37
    -5 4 2 1.75 0.28
    5 4 -2 2.04 0.33
    -5 4 2 1.82 0.33
    -4 -4 2 7.28 0.55
    4 -4 -2 6.26 0.59
    4 -4 -2 6.91 0.82
    -4 -4 2 6.62 0.58
    -4 4 2 6.48 0.58
    -4 4 2 6.45 0.51
    4 4 -2 6.89 0.54
    4 4 -2 6.58 0.57
    3 -4 -2 18.77 1.13
    -3 -4 2 18.33 1.07
    -3 -4 2 16.48 1.09
    3 -4 -2 17.45 1.34
    -3 4 2 17.48 1.08
    3 4 -2 17.03 1.06
    3 4 -2 18.18 1.1
    -3 4 2 16.67 1.04
    -2 -4 2 21.08 1.23
    2 -4 -2 22.05 1.29
    -2 -4 2 19.68 1.26
    2 -4 -2 22.94 1.51
    -2 4 2 21.06 1.23
    -2 4 2 20.73 1.24
    2 4 -2 22.24 1.28
    2 4 -2 20.33 1.23
    1 -4 -2 11.9 0.82
    -1 -4 2 10.29 0.79
    -1 -4 2 12.33 0.76
    1 -4 -2 12.68 1.05
    -1 4 2 12.41 0.72
    -1 4 2 13.01 0.78
    1 4 -2 12.38 0.81
    1 4 -2 10.47 0.75
    -1 4 2 11.47 0.76
    0 -4 -2 1.01 0.4
    0 -4 -2 0.49 0.22
    0 -4 2 0.96 0.25
    0 -4 -2 0.74 0.18
    0 -4 2 0.62 0.17
    0 4 -2 0.82 0.21
    0 4 2 1.03 0.22
    0 4 2 1.05 0.2
    0 4 -2 1.08 0.28
    0 4 2 0.61 0.2
    -1 -4 -2 6.39 0.57
    1 -4 2 5.73 0.54
    -1 -4 -2 6.96 0.51
    -1 -4 -2 7.01 0.78
    1 -4 2 7.65 0.5
    1 4 2 6.61 0.53
    -1 4 -2 6.72 0.56
    1 4 2 8.11 0.52
    -1 4 -2 6.83 0.51
    2 -4 2 20.08 1.23
    -2 -4 -2 17.63 1.37
    2 -4 2 18.24 1.15
    -2 -4 -2 17.15 1.15
    -2 4 -2 19.03 1.08
    -2 4 -2 19.3 1.17
    2 4 2 18.74 1.12
    2 4 2 19.43 1.11
    3 -4 2 10.19 0.81
    3 -4 2 9.21 0.7
    -3 -4 -2 9.15 0.7
    -3 -4 -2 9.01 0.94
    3 4 2 8.55 0.64
    3 4 2 8.69 0.65
    -3 4 -2 8.74 0.7
    -4 -4 -2 21.78 1.4
    4 -4 2 24.3 1.53
    -4 -4 -2 22.95 1.68
    4 -4 2 22.16 1.38
    4 4 2 21.51 1.34
    -4 4 -2 22.48 1.41
    4 4 2 24.77 1.36
    -4 4 -2 22.76 1.4
    5 -4 2 25.93 1.61
    -5 -4 -2 21.37 1.44
    -5 -4 -2 22.02 1.67
    5 -4 2 22.98 1.43
    -5 4 -2 22.8 1.43
    5 4 2 25 1.4
    5 4 2 23.81 1.4
    -5 4 -2 24.83 1.46
    6 -4 2 5.14 0.68
    -6 -4 -2 5.36 0.56
    -6 -4 -2 4.82 0.71
    6 -4 2 5.74 0.56
    6 4 2 6.17 0.52
    -6 4 -2 6.7 0.6
    6 4 2 6.14 0.51
    -6 4 -2 4.84 0.54
    7 -4 2 0.47 0.25
    -7 -4 -2 0.79 0.35
    7 -4 2 0.45 0.33
    -7 -4 -2 0.88 0.29
    -7 -4 -2 0.77 0.24
    7 4 2 0.38 0.19
    -7 4 -2 1.11 0.32
    7 4 2 0.5 0.23
    -7 4 -2 0.5 0.27
    -8 -4 -2 0.39 0.54
    8 -4 2 0.46 0.25
    -8 -4 -2 0.42 0.24
    8 -4 2 0.2 0.32
    -8 -4 -2 0.67 0.24
    -8 4 -2 0.56 0.28
    8 4 2 0.44 0.21
    8 4 2 0.33 0.21
    -8 4 -2 1.21 0.34
    9 -4 2 1.33 0.34
    -9 -4 -2 1.7 0.37
    -9 -4 -2 1.29 0.33
    9 -4 2 1.69 0.53
    -9 4 -2 1.72 0.42
    -9 4 -2 2.08 0.43
    9 4 2 1.44 0.35
    8 -5 -2 9.37 1.15
    -8 -5 2 11.78 0.86
    -8 -5 2 11.52 0.89
    -8 5 2 9.26 0.84
    -8 5 2 10.36 0.89
    8 5 -2 10.54 0.82
    -7 -5 2 2.47 0.39
    -7 -5 2 1.85 0.37
    7 -5 -2 1.66 0.55
    7 -5 -2 1.23 0.36
    -7 5 2 1.73 0.38
    7 5 -2 1.62 0.33
    -6 -5 2 1.57 0.34
    6 -5 -2 0.94 0.47
    -6 -5 2 1.44 0.31
    6 -5 -2 1.07 0.33
    6 5 -2 1.04 0.31
    -6 5 2 1.68 0.35
    6 5 -2 1.05 0.29
    5 -5 -2 16.15 1.11
    5 -5 -2 15.81 1.35
    -5 -5 2 16.8 1.05
    -5 -5 2 15.18 1.07
    -5 5 2 13.95 1.05
    5 5 -2 15.1 1.05
    5 5 -2 16.66 1.06
    -5 5 2 15.61 0.99
    -4 -5 2 0.27 0.23
    4 -5 -2 0.23 0.37
    4 -5 -2 -0.02 0.22
    -4 -5 2 0.38 0.17
    4 5 -2 0.28 0.21
    4 5 -2 0.28 0.24
    -4 5 2 0.31 0.18
    -4 5 2 0.41 0.22
    -3 -5 2 3.83 0.5
    3 -5 -2 4.33 0.53
    -3 -5 2 4.93 0.45
    3 -5 -2 5.04 0.74
    3 5 -2 4.8 0.48
    3 5 -2 4.59 0.53
    -3 5 2 3.99 0.43
    -3 5 2 3.98 0.48
    2 -5 -2 0.39 0.4
    -2 -5 2 0.27 0.19
    2 -5 -2 0.52 0.27
    -2 -5 2 0.25 0.22
    -2 5 2 0.25 0.2
    2 5 -2 0.65 0.25
    -2 5 2 0.29 0.22
    2 5 -2 0.44 0.24
    -1 -5 2 -0.08 0.2
    1 -5 -2 0.19 0.24
    1 -5 -2 -0.18 0.39
    -1 -5 2 0.09 0.14
    -1 5 2 0.26 0.21
    -1 5 2 0.52 0.23
    1 5 -2 0.23 0.21
    1 5 -2 0.35 0.26
    0 -5 -2 12.52 0.75
    0 -5 -2 9.31 0.82
    0 -5 2 10.53 0.72
    0 -5 2 9.36 0.78
    0 -5 -2 12.82 1.1
    0 5 2 9.88 0.71
    0 5 2 11.21 0.78
    0 5 -2 11.45 0.82
    0 5 2 10.72 0.75
    0 5 -2 10.66 0.76
    -1 -5 -2 9.46 0.65
    -1 -5 -2 9.02 0.94
    1 -5 2 8.12 0.6
    -1 -5 -2 7.63 0.71
    1 -5 2 7.72 0.69
    1 5 2 10.09 0.7
    -1 5 -2 9.02 0.72
    1 5 2 8.59 0.62
    -1 5 -2 9.87 0.67
    -2 -5 -2 1 0.43
    2 -5 2 1.43 0.32
    -2 -5 -2 1.07 0.25
    -2 -5 -2 1.53 0.35
    2 5 2 1.5 0.3
    2 5 2 1.19 0.25
    -2 5 -2 1.61 0.28
    -2 5 -2 1.29 0.33
    -3 -5 -2 17.73 1.09
    3 -5 2 16.78 1.12
    -3 -5 -2 15.58 1.34
    -3 -5 -2 15.13 1.12
    3 5 2 19.51 1.08
    3 5 2 17.02 1.08
    -3 5 -2 15.8 1.12
    -4 -5 -2 4.94 0.55
    4 -5 2 5.06 0.81
    4 -5 2 4.8 0.54
    -4 -5 -2 4.44 0.47
    4 5 2 3.91 0.45
    4 5 2 4.51 0.49
    -4 5 -2 4.15 0.53
    -5 -5 -2 0.2 0.25
    5 -5 2 0.12 0.23
    5 -5 2 0.34 0.33
    -5 -5 -2 0.08 0.19
    5 5 2 0.32 0.21
    5 5 2 0.1 0.21
    -5 5 -2 0.57 0.3
    -6 -5 -2 6.65 0.6
    6 -5 2 6.39 0.79
    6 -5 2 4.6 0.6
    -6 -5 -2 5.17 0.62
    6 5 2 6.04 0.58
    6 5 2 5.87 0.56
    -6 5 -2 5.43 0.56
    -6 5 -2 4.16 0.62
    -7 -5 -2 4.35 0.59
    7 -5 2 3.79 0.56
    7 -5 2 4.24 0.74
    -7 -5 -2 4.62 0.54
    7 5 2 5.83 0.54
    -7 5 -2 4.19 0.52
    -7 5 -2 4.62 0.61
    7 5 2 4.33 0.52
    -8 -5 -2 4.01 0.59
    8 -5 2 4.41 0.82
    8 -5 2 4.67 0.64
    -8 -5 -2 4.03 0.55
    8 5 2 4.64 0.54
    8 5 2 4.5 0.54
    -8 5 -2 4.7 0.65
    -8 5 -2 4.43 0.57
    6 -6 -2 9.68 0.94
    -6 -6 2 12.32 0.9
    6 -6 -2 11.7 1.24
    -6 -6 2 12.13 0.96
    -6 6 2 10.51 0.91
    6 6 -2 11.64 0.9
    5 -6 -2 1.94 0.44
    -5 -6 2 1.82 0.39
    -5 -6 2 2.12 0.4
    5 -6 -2 1.42 0.56
    -5 6 2 1.57 0.37
    5 6 -2 1.87 0.39
    -4 -6 2 0.4 0.23
    4 -6 -2 0.21 0.4
    -4 -6 2 0.18 0.28
    4 -6 -2 0.65 0.33
    -4 6 2 -0.11 0.25
    4 6 -2 0.31 0.24
    4 6 -2 0.51 0.28
    -4 6 2 0.1 0.21
    3 -6 -2 10.86 1.09
    3 -6 -2 8.97 0.84
    -3 -6 2 8.81 0.81
    -3 -6 2 11.32 0.79
    3 6 -2 9.85 0.83
    -3 6 2 9.6 0.76
    3 6 -2 11.65 0.83
    -3 6 2 9.25 0.81
    -2 -6 2 17.65 1.11
    2 -6 -2 18.74 1.48
    -2 -6 2 15.88 1.16
    2 -6 -2 15.45 1.17
    -2 6 2 15.66 1.12
    2 6 -2 19.64 1.16
    2 6 -2 16.45 1.14
    -2 6 2 18.07 1.13
    -1 -6 2 2.61 0.34
    1 -6 -2 2.23 0.44
    1 -6 -2 2.58 0.74
    -1 -6 2 2.29 0.43
    -1 6 2 2.63 0.43
    1 6 -2 2.71 0.44
    1 6 -2 2.1 0.39
    -1 6 2 2.18 0.38
    0 -6 -2 0.16 0.16
    0 -6 -2 0.04 0.22
    0 -6 2 0.12 0.14
    0 -6 2 0.38 0.25
    0 6 2 -0.03 0.2
    0 6 -2 0.44 0.25
    0 6 -2 0.56 0.27
    0 6 2 0.19 0.23
    -1 -6 -2 23.17 1.27
    1 -6 2 18.66 1.31
    -1 -6 -2 18.09 1.33
    1 -6 2 19.74 1.21
    -1 6 -2 17.86 1.3
    1 6 2 20.08 1.23
    1 6 2 21.78 1.3
    -1 6 -2 21.27 1.27
    -2 -6 -2 2.36 0.36
    -2 -6 -2 2.03 0.42
    2 -6 2 2.21 0.41
    2 6 2 2.81 0.45
    -2 6 -2 1.5 0.4
    2 6 2 1.78 0.33
    -2 6 -2 2.28 0.38
    3 -6 2 2.12 0.44
    -3 -6 -2 1.87 0.43
    -3 -6 -2 2.49 0.38
    3 6 2 2.55 0.39
    3 6 2 1.91 0.38
    -3 6 -2 2.64 0.47
    -4 -6 -2 1.37 0.32
    4 -6 2 1.57 0.39
    -4 -6 -2 1.59 0.42
    4 6 2 1.99 0.35
    4 6 2 2.74 0.45
    -4 6 -2 1.13 0.37
    5 -6 2 6.67 0.73
    -5 -6 -2 7.57 0.68
    -5 -6 -2 6.61 0.74
    5 6 2 6.94 0.66
    5 6 2 7.62 0.7
    -5 6 -2 7.84 0.78
    -6 -6 -2 7.42 0.7
    6 -6 2 6.47 0.76
    -6 -6 -2 6.73 0.78
    -6 6 -2 7.14 0.8
    6 6 2 9.17 0.73
    6 6 2 8 0.73
    3 -7 -2 0.15 0.32
    -3 -7 2 0.65 0.26
    -3 -7 2 0.57 0.31
    3 7 -2 0.3 0.33
    -3 7 2 1.03 0.32
    -3 7 2 0.87 0.31
    3 7 -2 0.59 0.33
    2 -7 -2 -0.34 0.25
    -2 -7 2 -0.06 0.16
    -2 -7 2 0.42 0.28
    -2 7 2 0.51 0.27
    -2 7 2 -0.01 0.25
    2 7 -2 0.06 0.26
    2 7 -2 -0.04 0.29
    1 -7 -2 3.26 0.53
    -1 -7 2 3.22 0.41
    -1 -7 2 2.1 0.47
    -1 7 2 3.12 0.48
    1 7 -2 3.25 0.5
    -1 7 2 2.28 0.57
    1 7 -2 3.15 0.49
    0 -7 -2 4.37 0.63
    0 -7 2 5.21 0.64
    0 7 -2 5.13 0.64
    0 7 -2 6.57 0.62
    0 7 2 5.83 0.63
    -1 -7 -2 3.85 0.43
    1 -7 2 1.87 0.47
    -1 -7 -2 3.02 0.55
    -1 7 -2 2.73 0.49
    -1 7 -2 3.78 0.52
    1 7 2 2.97 0.5
    2 -7 2 -0.04 0.26
    -2 -7 -2 0.18 0.18
    -2 -7 -2 -0.21 0.26
    -2 7 -2 0.11 0.36
    2 7 2 -0.01 0.27
    -3 -7 -2 2.73 0.41
    3 -7 2 1.6 0.45
    -3 -7 -2 1.88 0.46
    3 7 2 2.33 0.49
    -3 7 -2 1.43 0.47
    12 0 -3 3.1 0.59
    -12 0 3 2.88 0.5
    -12 0 3 3.16 0.5
    11 0 -3 4.61 0.65
    -11 0 3 4.88 0.51
    -11 0 3 4.95 0.56
    11 0 -3 4.65 0.59
    -10 0 3 2.98 0.43
    10 0 -3 3.24 0.52
    -10 0 3 3.4 0.41
    10 0 -3 2.78 0.45
    9 0 -3 1.07 0.32
    -9 0 3 1.01 0.25
    9 0 -3 1.27 0.32
    -9 0 3 1.45 0.34
    -8 0 3 22.61 1.28
    8 0 -3 22.01 1.49
    -8 0 3 22.68 1.39
    -8 0 3 24.08 1.34
    8 0 -3 21.59 1.38
    -7 0 3 40.53 2.23
    7 0 -3 42.85 2.39
    7 0 -3 39.99 2.27
    -7 0 3 40.68 2.19
    -6 0 3 53.96 2.75
    6 0 -3 49.34 2.76
    6 0 -3 52.28 2.85
    -6 0 3 50.72 2.7
    -5 0 3 4.81 0.35
    5 0 -3 4.8 0.37
    5 0 -3 5 0.46
    -5 0 3 5.03 0.39
    5 0 -3 4.86 0.41
    4 0 -3 12.81 0.79
    4 0 -3 11.23 0.69
    4 0 -3 11.87 0.74
    -4 0 3 12.56 0.73
    -4 0 3 12.02 0.7
    -3 0 3 11.27 0.66
    3 0 -3 11.66 0.66
    -3 0 3 12.5 0.69
    3 0 -3 11.08 0.69
    2 0 -3 13.76 0.79
    -2 0 3 14.34 0.75
    -2 0 3 13.98 0.76
    2 0 -3 13.44 0.76
    1 0 -3 134.77 6.38
    -1 0 3 115.87 6.34
    -1 0 3 130.74 6.34
    1 0 -3 122.33 6.33
    0 0 3 502.48 26.92
    0 0 -3 573.46 26.97
    -1 0 -3 25.99 1.3
    1 0 3 21.86 1.24
    -1 0 -3 25.59 1.36
    1 0 3 21.81 1.24
    -2 0 -3 124.83 5.94
    -2 0 -3 120.69 6.02
    2 0 3 108.02 5.89
    2 0 3 113.1 5.89
    3 0 3 0.57 0.18
    -3 0 -3 0.58 0.18
    3 0 3 0.45 0.1
    3 0 3 0.42 0.11
    -3 0 -3 0.55 0.15
    -4 0 -3 8.07 0.56
    -4 0 -3 8.27 0.65
    4 0 3 7.98 0.49
    4 0 3 7.64 0.52
    4 0 3 8.08 0.64
    5 0 3 1.35 0.21
    -5 0 -3 0.84 0.25
    5 0 3 1.07 0.28
    -5 0 -3 1.35 0.25
    5 0 3 0.96 0.15
    6 0 3 1.94 0.26
    -6 0 -3 1.76 0.35
    -6 0 -3 1.38 0.28
    6 0 3 1.4 0.34
    7 0 3 4.06 0.39
    -7 0 -3 4.17 0.55
    -7 0 -3 4.13 0.45
    7 0 3 3.83 0.53
    8 0 3 25.09 1.35
    -8 0 -3 22.93 1.43
    8 0 3 21.95 1.56
    8 0 3 22.24 1.33
    -8 0 -3 22.16 1.62
    9 0 3 0.12 0.23
    9 0 3 0.09 0.13
    -9 0 -3 0.15 0.23
    -9 0 -3 0.12 0.23
    -10 0 -3 0.33 0.27
    10 0 3 0.13 0.25
    10 0 3 0.11 0.17
    -10 0 -3 0.21 0.26
    -11 0 -3 0.29 0.34
    -11 0 -3 1.18 0.39
    11 0 3 0.48 0.23
    11 0 3 0.28 0.32
    -11 -1 3 0.14 0.16
    -11 -1 3 0.3 0.22
    11 -1 -3 -0.06 0.18
    -11 -1 3 0.04 0.18
    11 1 -3 0.11 0.22
    -11 1 3 0.03 0.22
    11 1 -3 -0.01 0.2
    -11 1 3 0.29 0.22
    -10 -1 3 1.72 0.38
    -10 -1 3 1.16 0.28
    10 -1 -3 1.62 0.39
    10 -1 -3 1.18 0.39
    -10 -1 3 1.29 0.39
    10 1 -3 1.08 0.34
    -10 1 3 1.89 0.36
    -10 1 3 1.5 0.37
    10 1 -3 1.08 0.31
    9 -1 -3 40.93 2.58
    9 -1 -3 44.04 2.43
    -9 -1 3 41.5 2.34
    -9 -1 3 42.28 2.39
    -9 -1 3 40.89 2.3
    9 1 -3 42.61 2.52
    -9 1 3 44.89 2.38
    9 1 -3 43.15 2.39
    -9 1 3 40.62 2.41
    8 -1 -3 2.23 0.44
    8 -1 -3 2.1 0.37
    -8 -1 3 2.63 0.31
    -8 -1 3 2.44 0.34
    -8 -1 3 2.91 0.29
    -8 1 3 2.37 0.34
    -8 1 3 2.42 0.36
    8 1 -3 2.57 0.36
    8 1 -3 2.11 0.38
    -7 -1 3 0.44 0.13
    -7 -1 3 0.58 0.18
    7 -1 -3 0.33 0.26
    -7 -1 3 0.19 0.11
    7 -1 -3 0.14 0.18
    -7 1 3 0.27 0.16
    7 1 -3 0.54 0.22
    -7 1 3 0.27 0.17
    7 1 -3 0.21 0.17
    7 1 -3 0.59 0.18
    6 -1 -3 10.92 0.76
    -6 -1 3 10.28 0.68
    -6 -1 3 11.06 0.66
    6 -1 -3 11.08 0.86
    -6 -1 3 11.38 0.72
    -6 1 3 11.97 0.69
    6 1 -3 10.34 0.68
    -6 1 3 11.29 0.72
    6 1 -3 11.15 0.74
    -5 -1 3 115.21 5.79
    5 -1 -3 111 5.83
    5 -1 -3 117.03 5.96
    -5 -1 3 113.42 5.76
    5 1 -3 113.89 5.99
    -5 1 3 115.49 5.81
    -5 1 3 117 5.78
    5 1 -3 108.59 5.78
    5 1 -3 109.18 5.81
    4 -1 -3 5.17 0.5
    -4 -1 3 4.92 0.35
    -4 -1 3 4.76 0.33
    4 -1 -3 4.34 0.39
    4 1 -3 5.18 0.36
    -4 1 3 5.29 0.37
    4 1 -3 4.67 0.38
    -4 1 3 5.33 0.36
    4 1 -3 4.98 0.34
    3 -1 -3 2.26 0.25
    -3 -1 3 2.35 0.21
    -3 -1 3 2.38 0.2
    3 -1 -3 2.61 0.36
    3 1 -3 2.19 0.2
    3 1 -3 2.4 0.24
    3 1 -3 2.22 0.23
    -3 1 3 2.38 0.22
    -3 1 3 2.36 0.22
    -2 -1 3 66.97 3.67
    2 -1 -3 78.57 3.85
    -2 -1 3 72.78 3.69
    2 -1 -3 69.08 3.7
    -2 1 3 74.73 3.69
    2 1 -3 70.91 3.69
    2 1 -3 73.21 3.68
    2 1 -3 72.81 3.7
    -2 1 3 71.78 3.68
    -1 -1 3 401.15 21.24
    1 -1 -3 478.58 21.43
    -1 -1 3 405.99 21.24
    1 -1 -3 410.49 21.25
    1 1 -3 477.33 21.29
    -1 1 3 424.35 21.22
    -1 1 3 410.6 21.24
    1 1 -3 408.5 21.23
    1 1 -3 399.39 21.25
    0 -1 3 15.53 0.89
    0 -1 3 16 0.9
    0 -1 -3 17.53 0.93
    0 -1 -3 19.52 1.13
    0 1 -3 19.89 0.98
    0 1 -3 15.51 0.88
    0 1 3 15.95 0.9
    0 1 -3 15.81 0.92
    0 1 3 15.97 0.89
    -1 -1 -3 20.58 1.17
    -1 -1 -3 23.32 1.35
    1 -1 3 20.32 1.16
    1 -1 3 21.49 1.17
    1 1 3 21.78 1.16
    -1 1 -3 25.45 1.23
    1 1 3 21.38 1.16
    1 1 3 21.69 1.17
    -1 1 -3 21.96 1.18
    -2 -1 -3 44.6 2.39
    2 -1 3 41.17 2.21
    2 -1 3 41.25 2.27
    2 -1 3 43.11 2.2
    2 1 3 40.79 2.2
    2 1 3 41.18 2.21
    -2 1 -3 42.5 2.29
    -2 1 -3 45.45 2.26
    -2 1 -3 42.79 2.21
    3 -1 3 92.59 4.81
    -3 -1 -3 95.7 4.73
    -3 -1 -3 88.79 4.88
    3 -1 3 92.8 4.72
    -3 1 -3 93.86 4.72
    3 1 3 90.63 4.7
    3 1 3 88.25 4.71
    -3 1 -3 96.37 4.77
    -4 -1 -3 91.25 4.82
    4 -1 3 89.77 4.75
    4 -1 3 89 4.62
    -4 -1 -3 92.1 4.64
    -4 1 -3 88.88 4.67
    4 1 3 86.41 4.61
    -4 1 -3 93.76 4.62
    4 1 3 89.11 4.6
    -5 -1 -3 17.52 1.01
    -5 -1 -3 14.91 1.15
    5 -1 3 17.04 0.93
    5 -1 3 16.39 0.98
    5 -1 3 16.38 1.12
    5 1 3 18.52 0.97
    -5 1 -3 16.96 0.98
    5 1 3 16.67 0.98
    -5 1 -3 16.77 1.04
    6 -1 3 10.03 0.68
    -6 -1 -3 10.11 0.71
    -6 -1 -3 9.71 0.86
    6 -1 3 9.77 0.82
    6 -1 3 10.27 0.6
    -6 1 -3 10.47 0.67
    -6 1 -3 9.19 0.72
    6 1 3 10.81 0.65
    6 1 3 10.09 0.67
    7 -1 3 10.86 0.93
    -7 -1 -3 12.28 0.82
    -7 -1 -3 11.23 0.99
    7 -1 3 11.54 0.78
    -7 1 -3 10.18 0.93
    7 1 3 11.73 0.77
    7 1 3 11.37 0.73
    -7 1 -3 11.96 0.77
    -7 1 -3 11.94 0.85
    -8 -1 -3 0.04 0.21
    8 -1 3 0.11 0.14
    8 -1 3 0.19 0.23
    -8 -1 -3 0.12 0.2
    8 1 3 0.1 0.11
    -8 1 -3 0.36 0.17
    -8 1 -3 0.38 0.24
    8 1 3 0.2 0.15
    -8 1 -3 0.19 0.22
    -9 -1 -3 1.85 0.38
    -9 -1 -3 1.52 0.44
    9 -1 3 1.57 0.31
    9 -1 3 1.52 0.43
    9 1 3 1.69 0.25
    9 1 3 1.47 0.29
    -9 1 -3 1.61 0.37
    -9 1 -3 1.65 0.44
    10 -1 3 12.13 1.11
    -10 -1 -3 12.39 0.95
    10 -1 3 11.29 0.83
    -10 -1 -3 10.45 1.12
    10 1 3 12.89 0.86
    -10 1 -3 12.21 1
    -10 1 -3 10.9 1.09
    11 -1 3 4.31 0.73
    -11 -1 -3 5.79 0.66
    11 -1 3 5.04 0.53
    -11 -1 -3 5.18 0.81
    -11 1 -3 5.33 0.79
    -11 1 -3 5.76 0.75
    11 1 3 5.8 0.57
    11 -2 -3 3.93 0.7
    -11 2 3 4.01 0.57
    -11 2 3 4.7 0.56
    -10 -2 3 3.61 0.44
    10 -2 -3 3.75 0.64
    -10 -2 3 3.06 0.38
    10 -2 -3 3.13 0.54
    10 2 -3 3.54 0.46
    -10 2 3 3.14 0.49
    -10 2 3 4.25 0.51
    9 -2 -3 3.27 0.5
    -9 -2 3 3.41 0.38
    9 -2 -3 3.16 0.58
    -9 -2 3 3.44 0.4
    -9 -2 3 4.05 0.4
    9 2 -3 4.22 0.4
    -9 2 3 4.28 0.47
    -9 2 3 2.83 0.44
    9 2 -3 3.31 0.4
    -8 -2 3 2.22 0.3
    8 -2 -3 2.79 0.52
    -8 -2 3 2.65 0.31
    -8 -2 3 2.08 0.28
    -8 -2 3 2.2 0.27
    8 -2 -3 2.11 0.39
    8 2 -3 1.92 0.3
    -8 2 3 1.73 0.35
    8 2 -3 1.98 0.3
    -8 2 3 1.86 0.33
    7 -2 -3 9.81 0.89
    7 -2 -3 9.45 0.73
    -7 -2 3 9.32 0.62
    -7 -2 3 9.04 0.63
    -7 -2 3 8.3 0.64
    -7 -2 3 9.22 0.73
    7 2 -3 9.84 0.64
    7 2 -3 9.16 0.66
    -7 2 3 8.76 0.66
    -7 2 3 9.32 0.71
    7 2 -3 9.47 0.74
    7 2 -3 8.4 0.6
    6 -2 -3 0.49 0.29
    6 -2 -3 0.37 0.2
    -6 -2 3 0.44 0.15
    -6 -2 3 0.38 0.13
    6 2 -3 0.5 0.16
    6 2 -3 0.47 0.16
    -6 2 3 0.45 0.19
    6 2 -3 0.39 0.17
    -6 2 3 0.45 0.16
    -6 2 3 0.46 0.16
    -5 -2 3 2.88 0.28
    5 -2 -3 2.53 0.34
    5 -2 -3 3.68 0.51
    -5 -2 3 2.66 0.27
    -5 2 3 2.52 0.29
    5 2 -3 2.56 0.3
    -5 2 3 3.45 0.3
    5 2 -3 2.87 0.29
    4 -2 -3 33.29 1.75
    -4 -2 3 30.92 1.7
    4 -2 -3 29.31 1.89
    -4 -2 3 31.69 1.71
    -4 2 3 31.67 1.71
    4 2 -3 30.03 1.69
    -4 2 3 33.72 1.7
    4 2 -3 32.07 1.7
    -3 -2 3 74.4 3.89
    -3 -2 3 73.66 3.9
    3 -2 -3 79.16 4.13
    3 -2 -3 76.78 3.92
    3 2 -3 74.11 3.91
    -3 2 3 78.91 3.9
    -3 2 3 75.79 3.91
    3 2 -3 74.61 3.9
    -2 -2 3 19.81 1.02
    2 -2 -3 18.28 1.02
    2 -2 -3 18.57 1.22
    -2 -2 3 17.4 1.01
    -2 2 3 17.8 1.01
    -2 2 3 18.9 1.02
    2 2 -3 17.43 1.01
    2 2 -3 18.12 1.04
    1 -2 -3 37.48 2.03
    -1 -2 3 35.14 1.79
    -1 -2 3 32.56 1.78
    1 -2 -3 33.25 1.82
    1 2 -3 33.23 1.81
    -1 2 3 32.23 1.75
    -1 2 3 34.45 1.79
    1 2 -3 33.25 1.78
    0 -2 -3 32.58 1.65
    0 -2 -3 33.72 1.87
    0 -2 3 31.01 1.63
    0 -2 3 31.17 1.64
    0 2 -3 30.6 1.66
    0 2 -3 29.97 1.61
    0 2 3 28.09 1.6
    0 2 3 30.3 1.63
    1 -2 3 17.48 0.96
    1 -2 3 17.24 0.98
    -1 -2 -3 19.96 1.25
    -1 -2 -3 18.61 1
    -1 2 -3 18.54 1.01
    1 2 3 15.91 0.96
    -1 2 -3 17.19 1
    1 2 3 15.56 0.95
    -2 -2 -3 30.34 1.63
    -2 -2 -3 30.46 1.84
    2 -2 3 30.08 1.66
    2 -2 3 30.16 1.62
    2 -2 3 31.23 1.64
    2 2 3 28.7 1.6
    -2 2 -3 30.55 1.64
    -2 2 -3 30.14 1.65
    2 2 3 29.18 1.6
    3 -2 3 110.8 5.65
    -3 -2 -3 109.37 5.87
    -3 -2 -3 112.95 5.67
    3 -2 3 110.37 5.73
    3 -2 3 106.36 5.68
    3 2 3 111.37 5.66
    3 2 3 106.64 5.63
    3 2 3 113.37 5.63
    -3 2 -3 111.6 5.66
    -3 2 -3 112.16 5.69
    -4 -2 -3 5.63 0.62
    -4 -2 -3 6.48 0.47
    4 -2 3 6.1 0.47
    4 -2 3 6.48 0.58
    4 2 3 6.56 0.43
    -4 2 -3 6.83 0.49
    4 2 3 5.9 0.47
    4 2 3 6.13 0.44
    -4 2 -3 6.08 0.5
    5 -2 3 29.52 1.63
    -5 -2 -3 29.79 1.64
    -5 -2 -3 26.43 1.84
    5 -2 3 29.47 1.78
    5 2 3 29.43 1.64
    5 2 3 29.67 1.61
    -5 2 -3 31.86 1.66
    -5 2 -3 28.25 1.68
    6 -2 3 3.61 0.39
    -6 -2 -3 3.38 0.54
    6 -2 3 3.91 0.52
    -6 -2 -3 3.45 0.36
    -6 2 -3 3.62 0.4
    6 2 3 4.12 0.36
    6 2 3 3.62 0.39
    -6 2 -3 3.01 0.42
    7 -2 3 2.7 0.36
    -7 -2 -3 3.08 0.53
    -7 -2 -3 2.94 0.36
    7 -2 3 2.48 0.48
    7 2 3 2.96 0.32
    7 2 3 3.23 0.38
    -7 2 -3 2.52 0.42
    -7 2 -3 2.49 0.37
    -8 -2 -3 9.53 0.7
    -8 -2 -3 8.35 0.92
    8 -2 3 9.75 0.69
    -8 -2 -3 9.35 0.73
    8 -2 3 8.96 0.88
    8 2 3 8.95 0.69
    8 2 3 9.07 0.65
    -8 2 -3 8.57 0.78
    -8 2 -3 9.67 0.72
    -9 -2 -3 3.37 0.42
    9 -2 3 3.7 0.44
    9 -2 3 3.83 0.63
    -9 -2 -3 2.71 0.6
    -9 2 -3 3.35 0.55
    -9 2 -3 3.88 0.48
    9 2 3 3.06 0.42
    9 2 3 3.13 0.37
    -10 -2 -3 1.67 0.54
    10 -2 3 2.23 0.4
    10 -2 3 1.73 0.52
    -10 -2 -3 2.89 0.41
    -10 2 -3 3.01 0.59
    10 2 3 2.49 0.41
    -10 2 -3 2.34 0.57
    10 2 3 2.56 0.36
    -11 -2 -3 1.29 0.52
    11 -2 3 1.03 0.46
    11 -2 3 1.24 0.32
    -11 -2 -3 2.25 0.4
    -11 2 -3 1.63 0.48
    -11 2 -3 0.96 0.39
    11 2 3 0.68 0.28
    10 -3 -3 2.3 0.64
    -10 -3 3 3.34 0.43
    -10 3 3 3.13 0.53
    -10 3 3 3.25 0.52
    10 3 -3 3.17 0.48
    -9 -3 3 17.42 1.07
    -9 -3 3 17.02 1.05
    -9 -3 3 13.52 1.02
    9 -3 -3 15.98 1.38
    -9 3 3 17.76 1.14
    9 3 -3 16.45 1.02
    9 3 -3 16.08 1.01
    -9 3 3 15.84 1.14
    -8 -3 3 4.17 0.41
    8 -3 -3 4.66 0.56
    -8 -3 3 4.26 0.45
    8 -3 -3 3.49 0.66
    -8 3 3 4.02 0.5
    8 3 -3 4.41 0.43
    8 3 -3 3.86 0.4
    -8 3 3 5.74 0.53
    -7 -3 3 3.13 0.34
    7 -3 -3 3.47 0.47
    7 -3 -3 3.07 0.6
    -7 -3 3 3.27 0.36
    -7 -3 3 3.56 0.37
    7 3 -3 3.52 0.36
    7 3 -3 2.86 0.35
    -7 3 3 2.95 0.4
    -7 3 3 3.09 0.41
    -6 -3 3 18.6 1.11
    -6 -3 3 17.88 1.11
    6 -3 -3 17.45 1.38
    6 -3 -3 18.83 1.17
    -6 -3 3 18.6 1.11
    6 3 -3 19.5 1.1
    -6 3 3 17.29 1.13
    6 3 -3 17.61 1.1
    -6 3 3 19.26 1.08
    -6 3 3 18.48 1.15
    5 -3 -3 68.86 3.5
    -5 -3 3 70.25 3.47
    5 -3 -3 61.93 3.72
    -5 -3 3 64.37 3.45
    -5 3 3 65.72 3.49
    5 3 -3 64.01 3.44
    5 3 -3 64.39 3.44
    -5 3 3 64.38 3.47
    -5 3 3 66.92 3.43
    4 -3 -3 19.49 1.13
    4 -3 -3 16.44 1.31
    -4 -3 3 17.99 1.08
    4 -3 -3 19.49 1.12
    -4 -3 3 20.64 1.1
    -4 3 3 18.92 1.07
    -4 3 3 17.9 1.1
    4 3 -3 17.52 1.07
    4 3 -3 17.65 1.09
    3 -3 -3 22.53 1.53
    3 -3 -3 26.14 1.32
    -3 -3 3 23.23 1.28
    -3 -3 3 22.2 1.29
    3 3 -3 22.07 1.3
    -3 3 3 21.8 1.26
    3 3 -3 21.63 1.27
    -3 3 3 21.82 1.28
    2 -3 -3 2.47 0.31
    -2 -3 3 1.71 0.22
    -2 -3 3 1.46 0.26
    2 -3 -3 1.37 0.39
    2 3 -3 1.53 0.23
    -2 3 3 1.21 0.22
    2 3 -3 1.29 0.26
    -2 3 3 1.69 0.24
    1 -3 -3 19.39 1.31
    1 -3 -3 20.27 1.1
    -1 -3 3 18.26 1.07
    -1 -3 3 18.64 1.05
    -1 3 3 18.22 1.05
    1 3 -3 19.35 1.1
    -1 3 3 16.79 1.08
    1 3 -3 18.63 1.04
    -1 3 3 17.31 1
    0 -3 -3 21.79 1.25
    0 -3 3 22.29 1.21
    0 -3 -3 22.73 1.48
    0 -3 3 22.22 1.24
    0 3 -3 21.71 1.25
    0 3 3 21.26 1.18
    0 3 3 21.19 1.22
    0 3 -3 21.31 1.2
    -1 -3 -3 28.77 1.59
    -1 -3 -3 28.62 1.84
    1 -3 3 29.05 1.57
    1 -3 3 29.57 1.54
    -1 3 -3 26.56 1.58
    -1 3 -3 28 1.52
    1 3 3 28.7 1.54
    1 3 3 28.03 1.56
    2 -3 3 9.99 0.69
    -2 -3 -3 10.16 0.95
    -2 -3 -3 11.3 0.72
    2 3 3 10.8 0.68
    -2 3 -3 10.91 0.72
    2 3 3 10.65 0.66
    3 -3 3 56.3 2.71
    -3 -3 -3 47.6 3.01
    3 -3 3 51.52 2.76
    -3 -3 -3 49.56 2.77
    3 -3 3 54.6 2.84
    -3 3 -3 53.1 2.79
    3 3 3 52.44 2.74
    3 3 3 48.44 2.72
    -3 3 -3 51.83 2.78
    4 -3 3 3.48 0.38
    4 -3 3 3.19 0.46
    -4 -3 -3 2.9 0.54
    -4 -3 -3 3.34 0.38
    4 3 3 3.21 0.33
    -4 3 -3 3.12 0.4
    4 3 3 3.66 0.34
    -4 3 -3 3.43 0.4
    -5 -3 -3 0 0.16
    5 -3 3 0.24 0.24
    5 -3 3 0.21 0.19
    -5 -3 -3 -0.02 0.26
    -5 3 -3 -0.17 0.2
    -5 3 -3 -0.13 0.18
    5 3 3 -0.08 0.12
    5 3 3 0.3 0.15
    -6 -3 -3 13.52 1.21
    -6 -3 -3 15.38 0.98
    6 -3 3 14.74 1.13
    6 -3 3 14.36 0.96
    6 3 3 16.23 0.92
    -6 3 -3 14.51 0.98
    -6 3 -3 13.43 1
    6 3 3 14.19 0.93
    7 -3 3 10.5 0.93
    7 -3 3 9.88 0.73
    -7 -3 -3 9.75 0.75
    -7 -3 -3 8.61 0.96
    7 3 3 10.19 0.72
    -7 3 -3 8.96 0.79
    -7 3 -3 9.81 0.76
    7 3 3 10.72 0.69
    8 -3 3 2.66 0.41
    -8 -3 -3 2.46 0.41
    8 -3 3 3.18 0.58
    -8 -3 -3 2.58 0.59
    8 3 3 2.76 0.38
    8 3 3 3.18 0.45
    -8 3 -3 3.18 0.53
    -8 3 -3 3.76 0.49
    9 -3 3 1.3 0.45
    -9 -3 -3 1.53 0.51
    -9 -3 -3 1.99 0.38
    9 -3 3 1.4 0.32
    -9 3 -3 1.62 0.41
    9 3 3 1.03 0.28
    -9 3 -3 2.88 0.47
    9 3 3 0.99 0.29
    10 -3 3 6.51 0.87
    10 -3 3 5.62 0.63
    -10 -3 -3 5.81 0.94
    -10 -3 -3 6.87 0.67
    -10 3 -3 7.27 0.73
    10 3 3 7.47 0.63
    10 3 3 6.15 0.66
    -10 3 -3 5.78 0.77
    -10 -4 3 1.06 0.31
    10 -4 -3 1.22 0.52
    -10 -4 3 0.75 0.3
    10 4 -3 0.91 0.29
    -10 4 3 1.25 0.38
    -10 4 3 1.04 0.37
    -9 -4 3 0.21 0.21
    -9 -4 3 0.43 0.21
    9 -4 -3 0.05 0.35
    -9 4 3 0.11 0.25
    9 4 -3 0.47 0.22
    -9 4 3 0.42 0.26
    -8 -4 3 2.83 0.41
    -8 -4 3 3.06 0.4
    8 -4 -3 2.75 0.68
    8 4 -3 2.87 0.39
    -8 4 3 2.99 0.47
    8 4 -3 2.96 0.4
    -8 4 3 2.35 0.43
    7 -4 -3 4.24 0.75
    -7 -4 3 5.31 0.49
    -7 -4 3 4.77 0.5
    -7 4 3 5.66 0.56
    7 4 -3 4.57 0.48
    -7 4 3 5.11 0.53
    7 4 -3 5.56 0.49
    6 -4 -3 12.39 0.88
    6 -4 -3 10.39 1.09
    6 -4 -3 12.45 0.84
    -6 -4 3 11.59 0.81
    -6 -4 3 11.22 0.81
    6 4 -3 11.68 0.8
    -6 4 3 12.06 0.83
    -6 4 3 10.26 0.75
    -6 4 3 12.18 0.86
    6 4 -3 12.02 0.81
    5 -4 -3 4.45 0.75
    -5 -4 3 5.02 0.46
    -5 -4 3 4.91 0.49
    5 -4 -3 5.46 0.52
    -5 4 3 4.69 0.5
    -5 4 3 4.57 0.43
    5 4 -3 4.59 0.46
    5 4 -3 4.64 0.51
    -4 -4 3 16.95 1.07
    4 -4 -3 16.13 1.33
    -4 -4 3 15.88 1.04
    4 -4 -3 18.87 1.11
    -4 4 3 17.14 1.03
    -4 4 3 15.96 1.06
    4 4 -3 16.42 1.04
    4 4 -3 17.66 1.09
    3 -4 -3 42.99 2.76
    -3 -4 3 45.02 2.5
    3 -4 -3 49.66 2.54
    -3 -4 3 45.82 2.48
    3 4 -3 45 2.51
    3 4 -3 46.51 2.48
    -3 4 3 46.88 2.5
    -3 4 3 45.53 2.46
    -2 -4 3 5.72 0.5
    2 -4 -3 5.01 0.77
    -2 -4 3 4.93 0.42
    2 -4 -3 4.96 0.51
    -2 4 3 4.71 0.44
    -2 4 3 5.35 0.45
    2 4 -3 4.32 0.5
    2 4 -3 4.97 0.44
    1 -4 -3 11.46 0.8
    1 -4 -3 11.19 1.06
    -1 -4 3 11.15 0.76
    -1 -4 3 10.92 0.71
    -1 4 3 10.97 0.74
    1 4 -3 11.92 0.8
    -1 4 3 10.69 0.72
    -1 4 3 10.58 0.68
    1 4 -3 11.07 0.72
    0 -4 -3 9.09 0.95
    0 -4 3 9.54 0.69
    0 -4 -3 10.39 0.73
    0 -4 3 9.65 0.64
    0 4 3 9.78 0.66
    0 4 -3 8.79 0.7
    0 4 3 10.03 0.63
    0 4 -3 9.47 0.64
    1 -4 3 4.46 0.37
    1 -4 3 3.77 0.44
    -1 -4 -3 4.59 0.47
    -1 -4 -3 4.26 0.69
    -1 4 -3 3.89 0.37
    1 4 3 4.14 0.4
    1 4 3 4.21 0.38
    -1 4 -3 3.52 0.45
    -2 -4 -3 11.76 1.09
    2 -4 3 10.23 0.78
    -2 -4 -3 11.1 0.82
    -2 4 -3 10.9 0.8
    2 4 3 12.28 0.78
    2 4 3 12.41 0.75
    -2 4 -3 11.31 0.71
    -3 -4 -3 6.74 0.86
    3 -4 3 7.35 0.67
    -3 -4 -3 6.77 0.6
    3 -4 3 6.41 0.49
    3 -4 3 6.42 0.58
    3 4 3 6.57 0.53
    3 4 3 7.07 0.55
    -3 4 -3 5.83 0.59
    4 -4 3 35.58 1.99
    -4 -4 -3 29.81 1.87
    4 -4 3 32.66 1.85
    -4 -4 -3 31.33 2.19
    -4 4 -3 32.58 1.87
    -4 4 -3 33.04 1.89
    4 4 3 29.53 1.81
    4 4 3 33.82 1.83
    -5 -4 -3 11.46 1.14
    5 -4 3 13.48 1.02
    -5 -4 -3 12.21 0.9
    5 -4 3 12.5 0.89
    -5 4 -3 11.73 0.89
    5 4 3 12.43 0.84
    -5 4 -3 12.56 0.92
    5 4 3 12.32 0.83
    6 -4 3 1.91 0.37
    6 -4 3 1.96 0.5
    -6 -4 -3 1.66 0.47
    -6 -4 -3 2.21 0.39
    6 4 3 1.32 0.29
    6 4 3 1.37 0.28
    -6 4 -3 2.38 0.41
    -6 4 -3 1.64 0.35
    -7 -4 -3 6.72 0.65
    -7 -4 -3 5.69 0.82
    7 -4 3 6.51 0.63
    7 -4 3 6.62 0.79
    -7 4 -3 8.15 0.7
    7 4 3 6.92 0.57
    -7 4 -3 6.19 0.64
    7 4 3 6.56 0.58
    -8 -4 -3 2.95 0.48
    8 -4 3 3.79 0.67
    -8 -4 -3 3.04 0.67
    8 -4 3 1.75 0.38
    -8 4 -3 3.59 0.53
    8 4 3 3.97 0.45
    8 4 3 3.17 0.42
    -8 4 -3 4.12 0.55
    9 -4 3 3.47 0.53
    -9 -4 -3 4.56 0.57
    9 -4 3 4.07 0.73
    -9 -4 -3 3.68 0.5
    -9 -4 -3 3.9 0.84
    -9 4 -3 4.19 0.6
    -9 4 -3 4.2 0.62
    9 4 3 4.54 0.51
    -8 -5 3 7.33 0.67
    8 -5 -3 6.28 0.98
    -8 -5 3 6.41 0.67
    8 5 -3 6.5 0.63
    -8 5 3 7.18 0.74
    7 -5 -3 2.16 0.63
    -7 -5 3 2.48 0.43
    -7 -5 3 2.85 0.42
    7 -5 -3 1.5 0.37
    7 5 -3 2.58 0.42
    -7 5 3 2.25 0.43
    7 5 -3 2.07 0.38
    -6 -5 3 6.12 0.58
    6 -5 -3 6.76 0.93
    -6 -5 3 5.3 0.58
    6 -5 -3 5.53 0.62
    6 5 -3 5.94 0.59
    6 5 -3 5.24 0.56
    -6 5 3 5.67 0.61
    5 -5 -3 11.78 0.9
    -5 -5 3 11.97 0.87
    -5 -5 3 11.75 0.84
    5 -5 -3 9.5 1.13
    5 5 -3 12.36 0.88
    5 5 -3 11.93 0.84
    -5 5 3 11.24 0.79
    -5 5 3 12.19 0.88
    4 -5 -3 0.32 0.38
    -4 -5 3 0.16 0.22
    -4 -5 3 0.11 0.15
    4 -5 -3 -0.14 0.21
    -4 5 3 -0.02 0.18
    4 5 -3 -0.07 0.18
    -4 5 3 0.15 0.22
    4 5 -3 -0.05 0.23
    -3 -5 3 1.61 0.34
    3 -5 -3 2.43 0.6
    3 -5 -3 2.06 0.38
    -3 -5 3 2.09 0.32
    -3 5 3 2.27 0.37
    -3 5 3 2.07 0.34
    3 5 -3 2.31 0.37
    3 5 -3 2.36 0.42
    2 -5 -3 29.3 1.74
    -2 -5 3 28.76 1.71
    2 -5 -3 26.89 1.98
    -2 -5 3 30.24 1.68
    2 5 -3 30.66 1.74
    2 5 -3 30.46 1.69
    -2 5 3 28.31 1.67
    -2 5 3 29.27 1.67
    1 -5 -3 34.76 2.3
    -1 -5 3 32.75 1.99
    1 -5 -3 32.18 2.03
    -1 -5 3 36.49 1.96
    -1 5 3 35.39 1.96
    1 5 -3 35.22 2.02
    1 5 -3 38.6 1.99
    -1 5 3 37.82 1.99
    -1 5 3 34.07 1.91
    0 -5 -3 14.88 1.32
    0 -5 -3 16.43 0.98
    0 -5 -3 14.86 1.07
    0 -5 3 15.37 0.97
    0 -5 3 14.1 1.02
    0 5 -3 15.71 0.99
    0 5 3 16.26 0.96
    0 5 -3 16.17 1.05
    0 5 3 16.94 1.02
    1 -5 3 3.63 0.47
    -1 -5 -3 3.35 0.7
    -1 -5 -3 4.21 0.39
    -1 -5 -3 3.88 0.5
    1 -5 3 3.68 0.36
    -1 5 -3 3.58 0.49
    1 5 3 3.34 0.43
    1 5 3 3.49 0.38
    -1 5 -3 3.78 0.4
    2 -5 3 24.46 1.54
    -2 -5 -3 27.38 1.53
    -2 -5 -3 22.87 1.8
    -2 -5 -3 25.82 1.6
    -2 5 -3 26.96 1.48
    2 5 3 26.7 1.5
    -2 5 -3 26.47 1.58
    2 5 3 26.43 1.53
    -3 -5 -3 3.65 0.4
    -3 -5 -3 2.31 0.64
    3 -5 3 2.84 0.44
    -3 -5 -3 2.68 0.45
    3 5 3 2.95 0.41
    3 5 3 3.48 0.39
    -3 5 -3 3.06 0.46
    -4 -5 -3 2.02 0.39
    -4 -5 -3 1.46 0.51
    -4 -5 -3 2.17 0.34
    4 -5 3 2.24 0.41
    4 5 3 2.06 0.35
    -4 5 -3 2.06 0.4
    4 5 3 2 0.33
    -5 -5 -3 3.27 0.5
    -5 -5 -3 2.86 0.7
    -5 -5 -3 4.03 0.45
    5 -5 3 3.04 0.48
    5 5 3 2.42 0.4
    5 5 3 2.76 0.43
    -5 5 -3 2.65 0.46
    -6 -5 -3 4.87 0.51
    -6 -5 -3 4.07 0.55
    6 -5 3 4.14 0.55
    6 5 3 3.86 0.49
    -6 5 -3 3.58 0.59
    6 5 3 4.66 0.51
    -6 5 -3 4.02 0.52
    -7 -5 -3 6.33 0.7
    7 -5 3 6.83 0.86
    7 -5 3 5.7 0.66
    -7 -5 -3 7.54 0.67
    -7 5 -3 7.36 0.75
    7 5 3 6.45 0.63
    7 5 3 6.36 0.62
    -7 5 -3 5.7 0.67
    8 -5 3 0.12 0.29
    8 -5 3 -0.23 0.33
    -8 -5 -3 0.17 0.23
    -8 -5 -3 -0.09 0.26
    8 5 3 0.01 0.22
    -8 5 -3 0.43 0.29
    -8 5 -3 0.72 0.37
    8 5 3 -0.01 0.23
    -6 -6 3 0.39 0.27
    6 -6 -3 0.25 0.45
    6 -6 -3 0.12 0.32
    -6 -6 3 0.25 0.22
    -6 6 3 0.67 0.3
    6 6 -3 0.08 0.27
    5 -6 -3 1.74 0.59
    5 -6 -3 1.18 0.39
    -5 -6 3 1.56 0.37
    -5 -6 3 1.82 0.36
    5 6 -3 1.07 0.41
    5 6 -3 1.1 0.34
    -5 6 3 1.62 0.38
    -4 -6 3 0.88 0.26
    4 -6 -3 0.95 0.35
    4 -6 -3 0.38 0.46
    -4 -6 3 0.95 0.31
    4 6 -3 1.43 0.36
    4 6 -3 0.83 0.36
    -4 6 3 1.17 0.32
    -4 6 3 1.23 0.31
    3 -6 -3 2.7 0.48
    -3 -6 3 2.84 0.47
    -3 -6 3 2.62 0.38
    3 -6 -3 2.25 0.64
    -3 6 3 2.79 0.46
    3 6 -3 3.14 0.5
    3 6 -3 3.38 0.47
    -3 6 3 2.36 0.4
    -2 -6 3 2.43 0.35
    -2 -6 3 1.83 0.38
    2 -6 -3 2.1 0.42
    2 -6 -3 2.4 0.63
    2 6 -3 2.58 0.42
    -2 6 3 1.94 0.37
    2 6 -3 2.25 0.44
    -2 6 3 1.76 0.35
    -1 -6 3 3.17 0.38
    -1 -6 3 2.85 0.47
    1 -6 -3 2.75 0.49
    1 -6 -3 2.82 0.7
    1 6 -3 3.94 0.48
    -1 6 3 3.25 0.47
    1 6 -3 2.61 0.47
    -1 6 3 3.69 0.44
    0 -6 -3 2.56 0.66
    0 -6 3 2.2 0.34
    0 -6 -3 2.06 0.44
    0 -6 3 2.46 0.45
    0 -6 -3 2.97 0.36
    0 6 -3 2.91 0.48
    0 6 -3 3.12 0.42
    0 6 3 2.76 0.46
    -1 -6 -3 25.77 1.36
    -1 -6 -3 20.35 2.12
    1 -6 3 19.78 1.36
    1 -6 3 20.37 1.28
    -1 -6 -3 19.68 1.41
    -1 6 -3 23.38 1.33
    1 6 3 21.55 1.35
    1 6 3 21.46 1.3
    -1 6 -3 19.67 1.37
    -2 -6 -3 0.38 0.2
    2 -6 3 0.28 0.25
    -2 -6 -3 0.13 0.29
    2 6 3 0.3 0.25
    2 6 3 0.49 0.2
    -2 6 -3 0.18 0.31
    -3 -6 -3 -0.09 0.17
    -3 -6 -3 -0.02 0.25
    3 -6 3 -0.03 0.24
    3 6 3 -0.06 0.16
    3 6 3 0.01 0.24
    -3 6 -3 -0.01 0.27
    4 -6 3 0.77 0.32
    -4 -6 -3 1.29 0.34
    -4 -6 -3 1.03 0.35
    4 6 3 0.85 0.29
    4 6 3 1.43 0.32
    -4 6 -3 1.49 0.41
    -5 -6 -3 -0.22 0.15
    5 -6 3 0.02 0.26
    -5 -6 -3 0.13 0.27
    5 6 3 0.32 0.26
    5 6 3 0.08 0.21
    -5 6 -3 -0.22 0.29
    -6 -6 -3 0.3 0.3
    6 -6 3 -0.11 0.27
    -6 -6 -3 0.61 0.27
    6 6 3 0.49 0.23
    -6 6 -3 0.06 0.36
    6 6 3 0.59 0.3
    3 -7 -3 0.61 0.36
    -3 -7 3 1.1 0.31
    -3 -7 3 0.77 0.33
    3 7 -3 1.19 0.38
    -3 7 3 1.17 0.35
    3 7 -3 0.68 0.36
    -3 7 3 0.83 0.33
    2 -7 -3 4.73 0.64
    -2 -7 3 4.43 0.6
    -2 -7 3 5.23 0.53
    -2 7 3 5.59 0.76
    2 7 -3 5.13 0.6
    2 7 -3 4.08 0.64
    -2 7 3 4.73 0.58
    -1 -7 3 1.35 0.39
    1 -7 -3 0.44 0.32
    -1 -7 3 0.97 0.27
    1 7 -3 1.46 0.36
    1 7 -3 0.41 0.31
    -1 7 3 1.13 0.34
    0 -7 3 0.32 0.2
    0 -7 -3 0.45 0.33
    0 -7 3 0.29 0.32
    0 7 -3 0.12 0.31
    0 7 -3 0.16 0.27
    0 7 3 0.68 0.32
    -1 -7 -3 2.34 0.53
    1 -7 3 1.59 0.4
    -1 -7 -3 1.55 0.44
    -1 7 -3 1.33 0.42
    1 7 3 2.09 0.43
    -2 -7 -3 3.31 0.44
    -2 -7 -3 1.63 0.45
    2 -7 3 2.66 0.5
    2 7 3 2.3 0.44
    -2 7 -3 1.36 0.44
    11 0 -4 3.37 0.56
    -11 0 4 3.05 0.46
    11 0 -4 3.9 0.53
    -11 0 4 3.32 0.45
    10 0 -4 0.05 0.21
    -10 0 4 0.01 0.15
    10 0 -4 0.06 0.17
    -10 0 4 -0.04 0.17
    -9 0 4 0.87 0.26
    -9 0 4 1.15 0.26
    9 0 -4 0.79 0.26
    -9 0 4 0.95 0.23
    9 0 -4 0.74 0.28
    -8 0 4 56.6 3.03
    8 0 -4 55 3.07
    8 0 -4 56.7 3.2
    -8 0 4 56.41 2.98
    -7 0 4 7.74 0.54
    7 0 -4 7.01 0.61
    7 0 -4 8.13 0.69
    -7 0 4 7.89 0.58
    -6 0 4 3.92 0.35
    6 0 -4 3.2 0.38
    6 0 -4 3.73 0.44
    -6 0 4 3.44 0.32
    5 0 -4 104 5.37
    -5 0 4 103.01 5.25
    5 0 -4 100.36 5.29
    -5 0 4 104.83 5.28
    5 0 -4 100.82 5.25
    -4 0 4 86.23 4.19
    -4 0 4 87.39 4.22
    4 0 -4 72.44 4.32
    4 0 -4 81.52 4.18
    4 0 -4 80.97 4.22
    -3 0 4 3.08 0.25
    3 0 -4 2.33 0.22
    -3 0 4 2.45 0.2
    3 0 -4 2.86 0.29
    -3 0 4 2.44 0.23
    -2 0 4 4.28 0.3
    -2 0 4 5.01 0.32
    2 0 -4 4.81 0.37
    2 0 -4 4.67 0.31
    -1 0 4 2.25 0.19
    -1 0 4 1.81 0.18
    1 0 -4 1.87 0.19
    1 0 -4 2.78 0.29
    0 0 4 76.42 3.94
    0 0 4 70.05 3.92
    0 0 -4 85.97 4.01
    1 0 4 0.85 0.14
    1 0 4 0.97 0.15
    -1 0 -4 0.72 0.21
    -1 0 -4 0.86 0.22
    -2 0 -4 9.36 0.6
    2 0 4 8.34 0.53
    -2 0 -4 9.61 0.67
    2 0 4 8.72 0.54
    -3 0 -4 5 0.42
    3 0 4 4.84 0.34
    3 0 4 4.8 0.35
    -3 0 -4 4.75 0.47
    4 0 4 4.87 0.36
    4 0 4 4.86 0.39
    -4 0 -4 5.76 0.45
    -4 0 -4 5.14 0.52
    -5 0 -4 0.09 0.16
    5 0 4 0.27 0.2
    5 0 4 0.18 0.1
    5 0 4 0.04 0.11
    -5 0 -4 0.16 0.18
    -6 0 -4 0.21 0.18
    6 0 4 -0.07 0.15
    6 0 4 0.07 0.09
    -6 0 -4 -0.05 0.16
    6 0 4 0.26 0.15
    -7 0 -4 9.6 0.75
    -7 0 -4 8.16 0.85
    7 0 4 10.18 0.62
    7 0 4 10.25 0.89
    7 0 4 9.78 0.67
    8 0 4 0.9 0.22
    -8 0 -4 0.84 0.34
    8 0 4 0.93 0.32
    -8 0 -4 0.92 0.29
    9 0 4 2.01 0.5
    -9 0 -4 2.35 0.43
    9 0 4 1.7 0.31
    -9 0 -4 1.54 0.46
    -10 0 -4 0.75 0.32
    -10 0 -4 0.38 0.33
    10 0 4 0.64 0.23
    11 0 4 0.05 0.18
    -11 0 -4 0.48 0.32
    -11 0 -4 -0.03 0.29
    -11 -1 4 6.54 0.63
    11 -1 -4 6.08 0.69
    -11 -1 4 6.28 0.58
    11 -1 -4 6.4 0.79
    -11 1 4 6.6 0.65
    -11 1 4 6.23 0.65
    11 1 -4 5.61 0.75
    11 1 -4 6.49 0.65
    10 -1 -4 5.56 0.72
    10 -1 -4 5.49 0.6
    -10 -1 4 5.11 0.54
    -10 -1 4 5.51 0.53
    10 1 -4 6.35 0.67
    -10 1 4 5.92 0.58
    10 1 -4 5.87 0.58
    -10 1 4 6.51 0.61
    -9 -1 4 15.52 0.96
    -9 -1 4 14.63 1.03
    9 -1 -4 15.72 1.21
    9 -1 -4 14.4 1.06
    -9 -1 4 15.77 1
    -9 1 4 15.76 1.06
    9 1 -4 14.38 1.03
    -9 1 4 14.85 1.01
    9 1 -4 16.07 1.15
    -8 -1 4 0.48 0.16
    -8 -1 4 0.32 0.16
    8 -1 -4 0.53 0.23
    8 -1 -4 0.69 0.28
    8 1 -4 0.28 0.19
    -8 1 4 0.33 0.18
    -8 1 4 0.44 0.18
    8 1 -4 0.28 0.19
    8 1 -4 0.36 0.2
    -7 -1 4 8.78 0.62
    -7 -1 4 9.88 0.67
    7 -1 -4 8.86 0.71
    7 -1 -4 10 0.85
    -7 -1 4 9.59 0.6
    -7 1 4 9.63 0.67
    -7 1 4 10.27 0.64
    7 1 -4 9.65 0.65
    7 1 -4 8.09 0.67
    -6 -1 4 19.5 1.12
    -6 -1 4 20.99 1.17
    6 -1 -4 19.23 1.31
    6 -1 -4 19 1.19
    -6 -1 4 20.18 1.09
    -6 1 4 18.46 1.11
    -6 1 4 19.87 1.15
    6 1 -4 18.84 1.12
    6 1 -4 19.54 1.24
    6 1 -4 19.7 1.17
    -5 -1 4 31.18 1.69
    5 -1 -4 31.09 1.74
    5 -1 -4 33.58 1.9
    -5 -1 4 29.54 1.66
    -5 1 4 32.3 1.71
    -5 1 4 32.19 1.69
    5 1 -4 30.28 1.68
    5 1 -4 30.14 1.72
    4 -1 -4 18.01 1.15
    -4 -1 4 17.23 0.98
    -4 -1 4 17.34 0.95
    4 -1 -4 17.17 1.02
    4 1 -4 16.74 1
    -4 1 4 17.76 0.99
    4 1 -4 16.43 0.98
    -4 1 4 17.05 0.97
    -3 -1 4 28.96 1.56
    3 -1 -4 30.44 1.75
    -3 -1 4 29.45 1.58
    3 -1 -4 28.89 1.61
    -3 1 4 29.79 1.58
    -3 1 4 29.42 1.58
    3 1 -4 29.6 1.58
    3 1 -4 29.88 1.61
    -2 -1 4 68.46 3.6
    2 -1 -4 68.55 3.63
    -2 -1 4 68.42 3.6
    2 -1 -4 76.87 3.82
    2 1 -4 67.52 3.61
    -2 1 4 72.62 3.61
    -2 1 4 70.99 3.57
    2 1 -4 73.98 3.65
    -2 1 4 66.8 3.6
    -1 -1 4 108.91 5.95
    1 -1 -4 129.57 6.18
    -1 -1 4 111.64 5.94
    1 -1 -4 120.24 5.98
    -1 1 4 116.53 5.95
    -1 1 4 118.37 5.93
    1 1 -4 107.01 5.95
    1 1 -4 128.59 6.01
    0 -1 -4 6.1 0.58
    0 -1 -4 5.17 0.39
    0 -1 4 5.02 0.34
    0 1 -4 4.63 0.35
    0 1 -4 5.24 0.43
    0 1 4 5.07 0.33
    0 1 4 4.5 0.33
    -1 -1 -4 19.84 1.01
    1 -1 4 17.05 0.96
    -1 -1 -4 20.26 1.2
    1 -1 4 16.96 0.95
    1 1 4 16.31 0.94
    -1 1 -4 15.3 0.95
    1 1 4 16.96 0.95
    1 1 4 16.06 0.95
    -1 1 -4 19.48 1.04
    2 -1 4 25.74 1.41
    2 -1 4 25.74 1.33
    -2 -1 -4 28.01 1.38
    2 -1 4 24.07 1.33
    -2 -1 -4 25.38 1.54
    -2 1 -4 25.82 1.4
    -2 1 -4 24.86 1.51
    -2 1 -4 22.29 1.32
    2 1 4 23.17 1.32
    2 1 4 22.18 1.32
    3 -1 4 25.04 1.45
    3 -1 4 24.08 1.31
    -3 -1 -4 24.81 1.37
    3 -1 4 23.82 1.33
    -3 -1 -4 22.73 1.52
    -3 1 -4 24.52 1.33
    3 1 4 24.17 1.33
    -3 1 -4 24.64 1.39
    3 1 4 25.29 1.33
    -3 1 -4 25.12 1.46
    -4 -1 -4 17.15 0.98
    4 -1 4 16.67 1.07
    4 -1 4 15.78 0.9
    4 -1 4 15.18 0.94
    -4 -1 -4 14.48 1.11
    -4 1 -4 16.28 0.93
    -4 1 -4 16.4 1.08
    -4 1 -4 16 1
    4 1 4 16.56 0.93
    4 1 4 16.34 0.94
    -5 -1 -4 1.96 0.31
    -5 -1 -4 2.51 0.43
    5 -1 4 2.49 0.29
    5 -1 4 1.85 0.37
    5 1 4 2.06 0.27
    -5 1 -4 2.09 0.32
    -5 1 -4 2.12 0.35
    5 1 4 1.99 0.24
    -6 -1 -4 33.18 1.87
    6 -1 4 33.3 2.01
    6 -1 4 34.76 1.84
    6 -1 4 32.8 1.84
    -6 -1 -4 32.35 2.1
    6 1 4 32.7 1.82
    -6 1 -4 30.59 1.89
    -6 1 -4 33.42 2.05
    6 1 4 34.32 1.8
    -7 -1 -4 6.7 0.56
    -7 -1 -4 5.19 0.7
    7 -1 4 7.26 0.55
    7 -1 4 5.47 0.42
    7 -1 4 5.49 0.65
    7 1 4 6.71 0.47
    -7 1 -4 5.69 0.65
    -7 1 -4 5.23 0.56
    7 1 4 5.88 0.5
    8 -1 4 2.99 0.52
    8 -1 4 3.35 0.38
    -8 -1 -4 2.34 0.54
    -8 -1 -4 2.8 0.4
    8 1 4 3.2 0.38
    -8 1 -4 2.31 0.44
    8 1 4 2.75 0.3
    -8 1 -4 2.8 0.5
    -9 -1 -4 4.97 0.76
    -9 -1 -4 5.12 0.55
    9 -1 4 5.12 0.7
    9 -1 4 4.91 0.5
    9 1 4 4.56 0.43
    -9 1 -4 4.91 0.62
    -9 1 -4 5.15 0.7
    9 1 4 5.18 0.5
    -10 -1 -4 4.36 0.79
    10 -1 4 5.12 0.52
    -10 -1 -4 5.98 0.62
    10 -1 4 4.87 0.74
    10 1 4 5.08 0.53
    -10 1 -4 5.68 0.8
    -10 1 -4 6.02 0.71
    -11 -1 -4 0.63 0.29
    11 -1 4 0.43 0.23
    11 -1 4 0.12 0.3
    -11 -1 -4 0.57 0.4
    -11 1 -4 0.41 0.33
    -11 1 -4 0.85 0.38
    11 1 4 0.3 0.22
    11 -2 -4 5.57 0.84
    -11 -2 4 6.57 0.6
    11 -2 -4 6.61 0.75
    -11 2 4 5.68 0.65
    -11 2 4 7.36 0.68
    11 2 -4 5.61 0.62
    -10 -2 4 0.73 0.24
    10 -2 -4 0.84 0.36
    -10 -2 4 0.7 0.22
    10 -2 -4 0.6 0.37
    -10 -2 4 0.95 0.28
    -10 2 4 1.02 0.3
    -10 2 4 0.61 0.27
    10 2 -4 0.45 0.22
    -9 -2 4 9.75 0.75
    9 -2 -4 10.31 0.85
    9 -2 -4 11.96 1.07
    -9 -2 4 9.84 0.74
    -9 -2 4 10.41 0.78
    -9 2 4 11.5 0.83
    9 2 -4 10.52 0.74
    -9 2 4 10.57 0.83
    9 2 -4 10.47 0.78
    -8 -2 4 21.28 1.28
    8 -2 -4 24.66 1.43
    -8 -2 4 22.9 1.33
    8 -2 -4 20.6 1.57
    -8 -2 4 21.79 1.34
    8 2 -4 21.96 1.3
    -8 2 4 22.53 1.29
    -8 2 4 21.8 1.39
    8 2 -4 22.17 1.35
    -8 2 4 22.39 1.36
    7 -2 -4 11.85 1.05
    7 -2 -4 13.28 0.9
    -7 -2 4 11.33 0.77
    -7 -2 4 11.35 0.79
    7 2 -4 12.8 0.81
    -7 2 4 13.24 0.84
    7 2 -4 12.22 0.83
    -7 2 4 12.19 0.78
    6 -2 -4 6.53 0.57
    -6 -2 4 6.4 0.46
    6 -2 -4 6.41 0.73
    -6 -2 4 5.96 0.48
    6 2 -4 6.66 0.48
    6 2 -4 6.22 0.49
    -6 2 4 6.1 0.48
    6 2 -4 6.23 0.51
    -6 2 4 6.44 0.51
    -5 -2 4 17.02 1.05
    5 -2 -4 19.29 1.14
    -5 -2 4 18.54 1.08
    5 -2 -4 16.61 1.3
    -5 2 4 19.24 1.07
    5 2 -4 19.45 1.09
    5 2 -4 19.34 1.07
    -5 2 4 19.17 1.1
    -4 -2 4 34.18 1.83
    -4 -2 4 34.17 1.82
    4 -2 -4 35.41 1.87
    4 -2 -4 35.71 2.1
    4 2 -4 32.37 1.83
    -4 2 4 34.4 1.82
    4 2 -4 32.96 1.82
    -4 2 4 32.82 1.83
    3 -2 -4 34.16 1.8
    3 -2 -4 33.84 2.03
    -3 -2 4 32.47 1.77
    -3 -2 4 32.5 1.77
    3 2 -4 33.17 1.76
    -3 2 4 33.57 1.77
    3 2 -4 32.74 1.79
    -3 2 4 32.13 1.77
    -2 -2 4 1.5 0.19
    2 -2 -4 1.82 0.24
    -2 -2 4 1.4 0.19
    2 -2 -4 1.92 0.47
    -2 2 4 1.6 0.19
    -2 2 4 1.69 0.21
    2 2 -4 1.97 0.22
    2 2 -4 1.49 0.25
    -1 -2 4 91.34 4.58
    1 -2 -4 87.46 4.84
    -1 -2 4 92.14 4.6
    -1 2 4 86.42 4.56
    1 2 -4 91.92 4.58
    1 2 -4 89.56 4.62
    -1 2 4 90.26 4.6
    0 -2 4 87.52 4.6
    0 -2 -4 97.52 4.63
    0 -2 -4 92.26 4.89
    0 -2 4 86.25 4.6
    0 2 -4 87.5 4.63
    0 2 -4 100 4.67
    0 2 4 88.05 4.61
    0 2 -4 88.58 4.58
    0 2 4 85.17 4.59
    -1 -2 -4 6.86 0.73
    1 -2 4 7.04 0.46
    -1 -2 -4 6.83 0.47
    1 -2 4 6.15 0.44
    1 2 4 6.48 0.43
    1 2 4 6.27 0.44
    -1 2 -4 6.86 0.51
    -1 2 -4 7.27 0.5
    2 -2 4 0.96 0.23
    2 -2 4 0.72 0.18
    -2 -2 -4 0.64 0.16
    2 -2 4 0.83 0.15
    -2 -2 -4 0.87 0.33
    2 2 4 0.98 0.19
    -2 2 -4 1.11 0.22
    2 2 4 0.82 0.15
    2 2 4 1.21 0.19
    -2 2 -4 0.91 0.23
    -3 -2 -4 49.37 3.07
    3 -2 4 55.94 2.83
    -3 -2 -4 54.36 2.86
    3 -2 4 55.18 2.93
    3 -2 4 54.42 2.84
    3 2 4 54.88 2.81
    3 2 4 50.45 2.81
    3 2 4 55.42 2.85
    -3 2 -4 56.87 2.86
    -3 2 -4 53.78 2.89
    -4 -2 -4 28.39 1.56
    4 -2 4 27.36 1.65
    -4 -2 -4 26.37 1.8
    4 -2 4 27.91 1.55
    4 2 4 27.4 1.55
    4 2 4 27.37 1.52
    -4 2 -4 29.85 1.57
    -4 2 -4 27.42 1.61
    5 -2 4 8.36 0.6
    -5 -2 -4 8.28 0.59
    5 -2 4 8.05 0.72
    -5 -2 -4 8.4 0.83
    -5 2 -4 8.63 0.62
    5 2 4 7.84 0.56
    -5 2 -4 7.96 0.65
    5 2 4 8.14 0.6
    -6 -2 -4 17 1.37
    -6 -2 -4 18.24 1.1
    6 -2 4 16.68 1.24
    6 -2 4 18 1.09
    6 2 4 17.82 1.09
    6 2 4 18.89 1.07
    -6 2 -4 19.19 1.12
    -6 2 -4 16.81 1.16
    7 -2 4 4.53 0.61
    -7 -2 -4 5.21 0.48
    -7 -2 -4 4.36 0.67
    7 -2 4 4.51 0.46
    -7 -2 -4 4.53 0.48
    -7 2 -4 4.62 0.54
    7 2 4 4.3 0.41
    7 2 4 5.03 0.47
    -7 2 -4 4.85 0.47
    -8 -2 -4 6.7 0.6
    -8 -2 -4 6.52 0.84
    8 -2 4 6.54 0.78
    8 -2 4 7.27 0.61
    -8 2 -4 8.31 0.63
    -8 2 -4 6.78 0.79
    -8 2 -4 7.69 0.73
    8 2 4 7.54 0.57
    8 2 4 8.24 0.62
    9 -2 4 1.21 0.31
    -9 -2 -4 1.6 0.33
    -9 -2 -4 1.78 0.52
    9 -2 4 1.32 0.44
    -9 2 -4 1.7 0.46
    9 2 4 1.32 0.29
    9 2 4 1.34 0.27
    -9 2 -4 1.59 0.4
    -10 -2 -4 2.28 0.4
    -10 -2 -4 1.74 0.54
    10 -2 4 1.92 0.53
    10 -2 4 1.3 0.33
    10 2 4 1.57 0.35
    -10 2 -4 1.45 0.45
    -10 2 -4 2.02 0.49
    10 2 4 2.13 0.33
    10 -3 -4 2.33 0.62
    10 -3 -4 3.29 0.59
    -10 -3 4 1.66 0.34
    -10 -3 4 2.75 0.41
    -10 3 4 3.71 0.53
    -10 3 4 3.22 0.49
    10 3 -4 3.02 0.4
    -9 -3 4 -0.08 0.13
    -9 -3 4 0.06 0.14
    9 -3 -4 -0.07 0.27
    -9 -3 4 0.19 0.18
    9 -3 -4 -0.1 0.3
    -9 3 4 -0.12 0.21
    9 3 -4 -0.07 0.18
    -9 3 4 0.07 0.2
    -8 -3 4 1.11 0.25
    8 -3 -4 0.7 0.39
    -8 -3 4 0.99 0.24
    8 -3 -4 1.06 0.32
    8 3 -4 1.47 0.27
    -8 3 4 0.7 0.25
    8 3 -4 1.36 0.27
    -8 3 4 1.18 0.3
    -7 -3 4 3.38 0.36
    -7 -3 4 3.54 0.4
    7 -3 -4 3.04 0.62
    7 -3 -4 3.74 0.48
    7 3 -4 3.46 0.38
    7 3 -4 3.33 0.4
    -7 3 4 3.48 0.37
    -7 3 4 3.59 0.43
    -7 3 4 3.79 0.43
    6 -3 -4 0.3 0.23
    -6 -3 4 0.46 0.2
    -6 -3 4 0.37 0.16
    6 -3 -4 0.31 0.34
    -6 -3 4 0.38 0.18
    -6 3 4 0.29 0.18
    -6 3 4 0.27 0.19
    6 3 -4 0.2 0.2
    -6 3 4 0.76 0.24
    6 3 -4 0.48 0.2
    -5 -3 4 6.51 0.52
    5 -3 -4 7 0.6
    5 -3 -4 5.77 0.78
    -5 -3 4 6.78 0.51
    -5 -3 4 6.51 0.51
    5 3 -4 6.26 0.51
    -5 3 4 7.51 0.55
    -5 3 4 6.48 0.51
    5 3 -4 7.07 0.55
    4 -3 -4 37.53 1.97
    -4 -3 4 36.93 1.93
    -4 -3 4 36.66 1.93
    4 -3 -4 31.12 2.2
    -4 3 4 34.7 1.92
    -4 3 4 35.08 1.93
    4 3 -4 35.69 1.95
    4 3 -4 34.11 1.92
    -3 -3 4 8.19 0.56
    -3 -3 4 8.53 0.58
    3 -3 -4 8.54 0.86
    -3 3 4 8.25 0.56
    3 3 -4 7.63 0.61
    3 3 -4 8.09 0.56
    -3 3 4 7.86 0.57
    2 -3 -4 36.92 2.44
    2 -3 -4 42.85 2.18
    -2 -3 4 39.16 2.14
    -2 -3 4 40.71 2.15
    2 3 -4 40.43 2.18
    2 3 -4 40.06 2.13
    -2 3 4 39.29 2.14
    -2 3 4 40.73 2.14
    -1 -3 4 7.98 0.56
    1 -3 -4 8.77 0.6
    1 -3 -4 7.55 0.82
    -1 -3 4 8.37 0.55
    1 3 -4 8.68 0.54
    1 3 -4 7.72 0.59
    -1 3 4 8.53 0.51
    -1 3 4 7.92 0.56
    0 -3 4 16.51 0.99
    0 -3 -4 18.07 1.03
    0 -3 -4 15.13 1.25
    0 -3 4 17.67 0.98
    0 3 -4 16.9 1.02
    0 3 -4 17.47 0.96
    0 3 4 16.79 0.95
    0 3 4 16.77 0.99
    -1 -3 -4 26.41 1.5
    1 -3 4 27.44 1.45
    -1 -3 -4 24.64 1.77
    1 -3 4 27.33 1.48
    1 3 4 25.85 1.46
    -1 3 -4 26.6 1.51
    1 3 4 26.65 1.44
    2 -3 4 48.32 2.54
    -2 -3 -4 45.32 2.86
    2 -3 4 50.57 2.51
    -2 -3 -4 47.04 2.57
    2 3 4 45.09 2.51
    -2 3 -4 46.64 2.56
    -2 3 -4 51.35 2.59
    2 3 4 46.33 2.52
    -3 -3 -4 0.1 0.31
    -3 -3 -4 0.13 0.16
    3 -3 4 -0.03 0.17
    3 -3 4 0.02 0.17
    -3 3 -4 -0.09 0.19
    3 3 4 0.11 0.14
    3 3 4 -0.06 0.11
    -3 3 -4 -0.16 0.21
    -4 -3 -4 11.93 0.83
    -4 -3 -4 10.26 1.04
    4 -3 4 13.19 0.93
    4 -3 4 13.38 0.76
    4 -3 4 12.06 0.81
    -4 3 -4 10.46 0.84
    4 3 4 13.02 0.78
    -4 3 -4 12.74 0.85
    4 3 4 12.89 0.79
    5 -3 4 12.93 0.89
    5 -3 4 14.11 1.04
    -5 -3 -4 11.94 1.14
    -5 -3 -4 12.64 0.9
    5 3 4 14.1 0.88
    5 3 4 14.5 0.86
    -5 3 -4 13.26 0.96
    -5 3 -4 14.72 0.95
    -6 -3 -4 22.4 1.83
    -6 -3 -4 27.08 1.6
    6 -3 4 27.95 1.75
    6 -3 4 26.63 1.57
    6 3 4 29.08 1.56
    -6 3 -4 27.07 1.59
    -6 3 -4 24.57 1.63
    6 3 4 28.91 1.53
    7 -3 4 3.66 0.61
    -7 -3 -4 3.59 0.67
    -7 -3 -4 4.15 0.47
    7 -3 4 4.04 0.47
    -7 3 -4 3.51 0.51
    7 3 4 4.24 0.41
    7 3 4 3.29 0.46
    -7 3 -4 4.18 0.48
    -8 -3 -4 1.46 0.32
    8 -3 4 1.33 0.42
    -8 -3 -4 1.29 0.47
    8 -3 4 1.05 0.29
    8 3 4 1.3 0.27
    8 3 4 1.3 0.32
    -8 3 -4 2.58 0.43
    -8 3 -4 1.15 0.37
    9 -3 4 2.61 0.45
    9 -3 4 2.74 0.62
    -9 -3 -4 3.12 0.48
    -9 -3 -4 3.02 0.68
    9 3 4 3.02 0.4
    -9 3 -4 3.92 0.61
    -9 3 -4 3.87 0.54
    9 3 4 2.54 0.47
    10 -3 4 4.42 0.77
    -10 -3 -4 3.96 0.57
    10 -3 4 4.2 0.57
    -10 -3 -4 3.52 0.78
    -10 3 -4 5.53 0.7
    10 3 4 4.52 0.52
    10 3 4 4.98 0.6
    -10 3 -4 4.29 0.72
    9 -4 -4 3.09 0.76
    -9 -4 4 3.03 0.42
    -9 -4 4 3.16 0.47
    -9 4 4 2.86 0.5
    -9 4 4 3.54 0.54
    9 4 -4 3.1 0.42
    9 4 -4 2.46 0.42
    -8 -4 4 3.68 0.45
    8 -4 -4 2.38 0.64
    8 -4 -4 2.91 0.54
    -8 4 4 2.94 0.49
    8 4 -4 3.45 0.43
    -8 4 4 2.92 0.46
    8 4 -4 3.55 0.43
    -7 -4 4 4.57 0.48
    7 -4 -4 4.62 0.56
    -7 -4 4 4.46 0.46
    7 -4 -4 4.13 0.76
    -7 4 4 4.1 0.51
    7 4 -4 4.18 0.46
    -7 4 4 4.17 0.49
    7 4 -4 5.33 0.52
    6 -4 -4 3.38 0.47
    -6 -4 4 2.94 0.39
    -6 -4 4 3.36 0.41
    6 -4 -4 2.65 0.66
    -6 -4 4 4.28 0.42
    6 4 -4 3.59 0.44
    -6 4 4 3.04 0.4
    -6 4 4 3.41 0.38
    6 4 -4 3.27 0.4
    -6 4 4 3.42 0.44
    5 -4 -4 9.42 0.71
    5 -4 -4 8.19 0.98
    -5 -4 4 9.48 0.69
    -5 -4 4 8.97 0.67
    5 -4 -4 10.73 0.8
    -5 4 4 8.74 0.69
    5 4 -4 9.79 0.75
    5 4 -4 9.36 0.67
    -5 4 4 7.65 0.63
    4 -4 -4 60.18 2.94
    -4 -4 4 54.33 2.89
    -4 -4 4 53.5 2.88
    4 -4 -4 48.08 3.21
    -4 4 4 50.84 2.85
    -4 4 4 52.5 2.89
    4 4 -4 54.8 2.92
    4 4 -4 54.89 2.88
    -3 -4 4 13.73 0.85
    3 -4 -4 10.61 1.14
    -3 -4 4 14 0.88
    3 -4 -4 13.24 0.91
    3 4 -4 13.2 0.85
    -3 4 4 13.41 0.86
    -3 4 4 12.08 0.84
    3 4 -4 14.16 0.93
    -2 -4 4 2.69 0.39
    2 -4 -4 3.01 0.46
    -2 -4 4 3.87 0.36
    2 -4 -4 3.23 0.68
    -2 4 4 3.6 0.35
    2 4 -4 2.88 0.45
    -2 4 4 3.29 0.38
    2 4 -4 3.47 0.37
    -2 4 4 3.56 0.37
    -1 -4 4 9.48 0.71
    1 -4 -4 10.24 0.77
    -1 -4 4 11.29 0.7
    1 -4 -4 9.32 1.03
    1 4 -4 11.05 0.77
    1 4 -4 9.84 0.68
    -1 4 4 10.27 0.71
    -1 4 4 10.76 0.65
    0 -4 4 22.9 1.32
    0 -4 -4 22.44 1.39
    0 -4 -4 21.11 1.65
    0 -4 4 22.29 1.35
    0 4 4 24.4 1.3
    0 4 4 24.5 1.35
    0 4 -4 22.63 1.38
    0 4 -4 24.18 1.31
    1 -4 4 3.53 0.42
    1 -4 4 3.4 0.35
    -1 -4 -4 3.9 0.73
    -1 -4 -4 3.02 0.43
    1 4 4 4.21 0.37
    -1 4 -4 4.03 0.35
    -1 4 -4 3.42 0.45
    1 4 4 3.61 0.38
    2 -4 4 8.49 0.57
    2 -4 4 8.27 0.64
    -2 -4 -4 7.89 0.97
    -2 -4 -4 7.68 0.66
    2 4 4 7.36 0.59
    2 4 4 8.32 0.58
    -2 4 -4 7.57 0.66
    3 -4 4 7.42 0.64
    -3 -4 -4 7.72 0.68
    -3 -4 -4 8.44 0.98
    3 4 4 8.42 0.62
    -3 4 -4 7.81 0.69
    3 4 4 8.4 0.61
    -3 4 -4 8.34 0.69
    4 -4 4 39.59 2.22
    -4 -4 -4 35.25 2.47
    -4 -4 -4 34.02 2.13
    4 -4 4 34.46 2.09
    4 -4 4 43.9 2.15
    -4 4 -4 35.12 2.13
    4 4 4 41.06 2.09
    4 4 4 36.57 2.07
    -4 4 -4 36.39 2.13
    5 -4 4 0.95 0.32
    5 -4 4 0.5 0.24
    -5 -4 -4 0.65 0.41
    -5 -4 -4 0.7 0.26
    -5 4 -4 0.49 0.27
    5 4 4 0.77 0.22
    5 4 4 0.81 0.22
    -5 4 -4 0.52 0.24
    6 -4 4 1.27 0.31
    -6 -4 -4 1.03 0.45
    6 -4 4 1.57 0.43
    -6 -4 -4 1 0.29
    6 4 4 1.49 0.3
    6 4 4 1.6 0.3
    -6 4 -4 1.34 0.34
    -6 4 -4 1.47 0.36
    -7 -4 -4 6.61 0.93
    7 -4 4 8.23 0.89
    7 -4 4 8.63 0.74
    -7 -4 -4 8.49 0.75
    -7 4 -4 8.83 0.78
    7 4 4 8.86 0.7
    -7 4 -4 9.03 0.81
    7 4 4 8.91 0.66
    -8 -4 -4 5.19 0.87
    8 -4 4 6.18 0.64
    8 -4 4 6.41 0.82
    -8 -4 -4 6.25 0.66
    8 4 4 6.42 0.61
    -8 4 -4 6.93 0.7
    -8 4 -4 5.76 0.72
    9 -4 4 -0.28 0.21
    -9 -4 -4 0.44 0.27
    -9 -4 -4 0.32 0.4
    9 -4 4 -0.02 0.31
    -9 4 -4 0.2 0.32
    -9 4 -4 0.43 0.36
    9 4 4 0.28 0.22
    -8 -5 4 0.23 0.25
    -8 -5 4 0.45 0.23
    8 -5 -4 -0.23 0.41
    8 5 -4 0.44 0.26
    8 5 -4 0.4 0.27
    -8 5 4 0.53 0.33
    7 -5 -4 2.51 0.72
    -7 -5 4 3.76 0.45
    -7 -5 4 4 0.5
    -7 5 4 2.91 0.51
    7 5 -4 2.78 0.45
    7 5 -4 3.17 0.51
    6 -5 -4 13.61 1
    -6 -5 4 14.8 0.97
    -6 -5 4 13.38 0.97
    6 -5 -4 11.07 1.28
    6 5 -4 14.55 0.97
    -6 5 4 13.4 1
    6 5 -4 13.92 0.99
    -6 5 4 13.43 0.91
    5 -5 -4 1.08 0.52
    -5 -5 4 1.12 0.27
    5 -5 -4 1.5 0.35
    -5 -5 4 0.84 0.28
    5 5 -4 1.3 0.35
    -5 5 4 1.17 0.27
    -5 5 4 1.57 0.33
    5 5 -4 1.18 0.29
    -4 -5 4 -0.01 0.15
    -4 -5 4 -0.06 0.2
    4 -5 -4 -0.1 0.38
    4 -5 -4 0.12 0.25
    4 5 -4 0.13 0.2
    4 5 -4 0.25 0.26
    -4 5 4 0.22 0.21
    -4 5 4 -0.02 0.17
    -3 -5 4 8.03 0.61
    3 -5 -4 6.39 0.92
    3 -5 -4 8.1 0.69
    -3 -5 4 8.39 0.66
    3 5 -4 7.43 0.62
    -3 5 4 7.21 0.61
    -3 5 4 7.24 0.61
    3 5 -4 8.12 0.71
    -2 -5 4 0.48 0.21
    2 -5 -4 0.48 0.26
    2 -5 -4 0.05 0.39
    -2 -5 4 0.44 0.17
    2 5 -4 0.6 0.24
    -2 5 4 0.15 0.19
    -2 5 4 0.08 0.2
    2 5 -4 0.14 0.28
    -1 -5 4 1.45 0.31
    1 -5 -4 1.36 0.54
    -1 -5 4 0.91 0.22
    1 -5 -4 1.15 0.32
    1 5 -4 1.21 0.3
    1 5 -4 0.91 0.24
    -1 5 4 1.06 0.27
    0 -5 4 2.2 0.41
    0 -5 -4 2.12 0.39
    0 -5 4 2.71 0.32
    0 -5 -4 2.61 0.68
    0 5 -4 2.31 0.34
    0 5 4 2.39 0.31
    0 5 4 2.51 0.37
    0 5 -4 2.49 0.44
    -1 -5 -4 1.85 0.37
    -1 -5 -4 1.65 0.54
    1 -5 4 1.87 0.29
    1 -5 4 2.11 0.38
    1 5 4 1.35 0.31
    1 5 4 1.63 0.28
    -1 5 -4 2 0.31
    -1 5 -4 1.34 0.35
    2 -5 4 7.41 0.67
    -2 -5 -4 7.32 0.95
    -2 -5 -4 8.89 0.72
    2 -5 4 8.27 0.59
    2 5 4 7.94 0.65
    2 5 4 8.75 0.62
    -2 5 -4 7.1 0.7
    -3 -5 -4 0.72 0.29
    -3 -5 -4 0.78 0.46
    3 -5 4 0.68 0.29
    3 5 4 0.73 0.23
    3 5 4 0.86 0.26
    -3 5 -4 1.55 0.35
    -4 -5 -4 0.75 0.44
    -4 -5 -4 0.61 0.3
    4 -5 4 0.36 0.27
    4 5 4 0.2 0.23
    4 5 4 0.48 0.21
    -4 5 -4 1.11 0.34
    -5 -5 -4 2.97 0.75
    5 -5 4 2.8 0.48
    -5 -5 -4 3.27 0.51
    -5 5 -4 2.94 0.53
    5 5 4 2.37 0.4
    5 5 4 3.44 0.43
    -5 5 -4 2.88 0.51
    6 -5 4 0.47 0.29
    -6 -5 -4 0.38 0.44
    -6 -5 -4 0.41 0.28
    -6 5 -4 0.67 0.27
    6 5 4 0.43 0.25
    -6 5 -4 0.55 0.36
    6 5 4 0.5 0.26
    7 -5 4 0.51 0.31
    -7 -5 -4 0.32 0.27
    7 5 4 0.4 0.24
    7 5 4 0.4 0.25
    -7 5 -4 0.97 0.37
    -7 5 -4 0.65 0.28
    6 -6 -4 1.61 0.64
    -6 -6 4 1.48 0.35
    -6 -6 4 1.21 0.37
    6 6 -4 1.06 0.41
    6 6 -4 2.23 0.4
    -6 6 4 2.09 0.4
    5 -6 -4 3.36 0.57
    -5 -6 4 2.85 0.49
    5 -6 -4 2.48 0.7
    -5 -6 4 2.76 0.43
    5 6 -4 3.19 0.5
    -5 6 4 3.53 0.5
    -5 6 4 2.75 0.44
    5 6 -4 3.23 0.57
    -4 -6 4 3.1 0.41
    4 -6 -4 2.17 0.65
    4 -6 -4 2.08 0.44
    4 6 -4 2.46 0.45
    4 6 -4 3.21 0.54
    -4 6 4 2.59 0.45
    -4 6 4 3.04 0.43
    -3 -6 4 0.62 0.23
    3 -6 -4 0.66 0.5
    -3 -6 4 0.82 0.3
    3 -6 -4 0.4 0.31
    -3 6 4 0.66 0.26
    3 6 -4 0.76 0.29
    3 6 -4 1.14 0.35
    -3 6 4 0.94 0.28
    -2 -6 4 1.66 0.32
    -2 -6 4 1.94 0.39
    2 -6 -4 1.09 0.35
    2 -6 -4 1.22 0.52
    -2 6 4 1.32 0.3
    -2 6 4 1.33 0.34
    2 6 -4 2.01 0.39
    2 6 -4 1.73 0.41
    1 -6 -4 10.48 1.18
    -1 -6 4 9.16 0.79
    -1 -6 4 9.61 0.74
    1 -6 -4 10.4 0.87
    -1 6 4 12 0.83
    1 6 -4 10.99 0.79
    1 6 -4 8.75 0.82
    0 -6 -4 14.69 1.48
    0 -6 -4 15.37 1.17
    0 -6 -4 18.43 1.09
    0 -6 4 15.26 1.13
    0 -6 4 17.56 1.08
    0 6 4 16.84 1.13
    0 6 -4 18.48 1.1
    0 6 -4 15.91 1.16
    -1 -6 -4 2.52 0.48
    -1 -6 -4 3.74 0.44
    -1 -6 -4 3.22 0.79
    1 -6 4 3.63 0.4
    1 -6 4 3.74 0.51
    -1 6 -4 3.84 0.55
    1 6 4 3.13 0.4
    -1 6 -4 3.39 0.5
    1 6 4 3.8 0.49
    -2 -6 -4 1.67 0.34
    2 -6 4 2.25 0.43
    -2 -6 -4 1.6 0.58
    -2 -6 -4 2.2 0.46
    -2 6 -4 2.4 0.46
    2 6 4 2.32 0.4
    2 6 4 2.39 0.36
    -3 -6 -4 0.31 0.2
    3 -6 4 0.05 0.25
    -3 -6 -4 0.3 0.28
    -3 6 -4 -0.07 0.32
    3 6 4 -0.2 0.23
    3 6 4 -0.09 0.19
    -4 -6 -4 4.12 0.49
    -4 -6 -4 3.49 0.55
    4 -6 4 2.93 0.53
    4 6 4 3.76 0.48
    4 6 4 3.88 0.51
    -4 6 -4 4.06 0.62
    5 -6 4 0.75 0.34
    -5 -6 -4 1.64 0.36
    -5 -6 -4 1.33 0.39
    -5 6 -4 0.62 0.37
    5 6 4 1.32 0.36
    5 6 4 1.67 0.37
    -2 -7 4 4.02 0.5
    -2 -7 4 4.67 0.59
    2 -7 -4 4.01 0.62
    -2 7 4 4.49 0.58
    2 7 -4 5.61 0.62
    2 7 -4 2.84 0.54
    1 -7 -4 1.28 0.4
    -1 -7 4 1.44 0.31
    -1 -7 4 1.19 0.4
    -1 7 4 1.56 0.39
    1 7 -4 1.25 0.38
    1 7 -4 1.13 0.34
    0 -7 4 0.12 0.21
    0 -7 -4 -0.07 0.29
    0 -7 4 0.21 0.28
    0 7 4 0.03 0.28
    0 7 -4 0.54 0.3
    0 7 -4 0.12 0.26
    1 -7 4 2.17 0.46
    -1 -7 -4 2.25 0.49
    -1 7 -4 1.66 0.45
    1 7 4 2.5 0.46
    11 0 -5 0.5 0.29
    -11 0 5 0.66 0.29
    -11 0 5 1.02 0.33
    11 0 -5 0.85 0.33
    -10 0 5 11.01 0.82
    -10 0 5 10.54 0.85
    10 0 -5 11.36 1
    10 0 -5 11.31 0.88
    9 0 -5 0.49 0.25
    -9 0 5 0.2 0.17
    -9 0 5 0.48 0.18
    9 0 -5 0.31 0.22
    8 0 -5 0.52 0.24
    8 0 -5 0.52 0.23
    -8 0 5 0.96 0.25
    -8 0 5 0.65 0.19
    7 0 -5 -0.03 0.16
    -7 0 5 0.15 0.14
    -7 0 5 0.04 0.11
    7 0 -5 0.22 0.19
    -6 0 5 32.34 1.73
    6 0 -5 29.63 1.75
    6 0 -5 30.91 1.83
    6 0 -5 30.64 1.69
    -6 0 5 30.29 1.69
    -5 0 5 3.79 0.35
    -5 0 5 4.13 0.34
    5 0 -5 4.28 0.41
    5 0 -5 4.05 0.45
    5 0 -5 4.32 0.35
    -4 0 5 7.35 0.5
    -4 0 5 8.17 0.47
    4 0 -5 7.06 0.5
    4 0 -5 8.05 0.57
    -4 0 5 7.3 0.52
    3 0 -5 6.73 0.45
    3 0 -5 6.78 0.51
    -3 0 5 6.87 0.43
    -3 0 5 7.14 0.46
    -2 0 5 2.39 0.22
    -2 0 5 2.61 0.22
    2 0 -5 2.54 0.23
    2 0 -5 2.54 0.31
    1 0 -5 0.41 0.11
    -1 0 5 0.63 0.13
    1 0 -5 0.74 0.2
    -1 0 5 0.46 0.11
    0 0 5 5.79 0.37
    0 0 -5 5.85 0.47
    0 0 5 4.85 0.34
    -1 0 -5 7.06 0.52
    1 0 5 5.7 0.4
    -1 0 -5 7.34 0.58
    1 0 5 5.47 0.39
    2 0 5 87.45 4.44
    -2 0 -5 89.59 4.52
    -2 0 -5 87.64 4.63
    2 0 5 82.97 4.43
    -3 0 -5 23.12 1.3
    -3 0 -5 21.99 1.41
    3 0 5 21.68 1.21
    3 0 5 21.58 1.22
    4 0 5 4.27 0.33
    4 0 5 4.14 0.36
    -4 0 -5 4.35 0.44
    -4 0 -5 4.21 0.5
    5 0 5 0.33 0.14
    5 0 5 0.32 0.13
    -6 0 -5 8.01 0.7
    6 0 5 9.1 0.58
    -6 0 -5 8.9 0.85
    6 0 5 9.19 0.63
    7 0 5 27.06 1.48
    -7 0 -5 26.59 1.84
    -7 0 -5 28.07 1.64
    7 0 5 24.48 1.51
    -8 0 -5 2.15 0.4
    8 0 5 1.19 0.22
    -8 0 -5 0.96 0.37
    8 0 5 1.13 0.25
    9 0 5 1.97 0.34
    -9 0 -5 2.24 0.46
    -9 0 -5 2.56 0.58
    -10 0 -5 5.19 0.65
    10 0 5 4.47 0.5
    -10 0 -5 4.62 0.78
    -11 -1 5 2.69 0.4
    11 -1 -5 1.98 0.45
    11 -1 -5 2.07 0.53
    -11 -1 5 2.27 0.4
    11 1 -5 2.34 0.44
    -11 1 5 2.14 0.43
    -11 1 5 2.17 0.43
    10 -1 -5 2.89 0.54
    10 -1 -5 3.05 0.47
    -10 -1 5 2.62 0.4
    -10 -1 5 3.03 0.42
    -10 -1 5 3.04 0.39
    -10 1 5 3.3 0.46
    10 1 -5 3.04 0.44
    -10 1 5 2.82 0.42
    9 -1 -5 4.96 0.65
    -9 -1 5 5.96 0.51
    9 -1 -5 5.84 0.59
    -9 -1 5 4.69 0.46
    9 1 -5 4.63 0.54
    9 1 -5 5.48 0.66
    -9 1 5 5.43 0.48
    -9 1 5 6.28 0.55
    -8 -1 5 27.96 1.6
    -8 -1 5 26.88 1.55
    8 -1 -5 26.85 1.65
    8 -1 -5 28.16 1.82
    -8 1 5 26.59 1.53
    -8 1 5 28.06 1.6
    8 1 -5 27.37 1.62
    8 1 -5 24.94 1.54
    -7 -1 5 26.16 1.5
    -7 -1 5 25.97 1.45
    7 -1 -5 24.91 1.57
    7 -1 -5 27.17 1.73
    -7 -1 5 28.04 1.55
    7 1 -5 25.83 1.5
    7 1 -5 27 1.63
    -7 1 5 26.07 1.49
    7 1 -5 25.86 1.56
    -7 1 5 27.78 1.54
    6 -1 -5 6.44 0.55
    -6 -1 5 6.56 0.44
    -6 -1 5 5.95 0.47
    6 -1 -5 6.45 0.66
    -6 -1 5 7.16 0.51
    6 1 -5 6.42 0.54
    -6 1 5 6.38 0.48
    -6 1 5 5.99 0.48
    6 1 -5 5.72 0.47
    -5 -1 5 0.46 0.12
    -5 -1 5 0.4 0.14
    5 -1 -5 0.6 0.2
    5 -1 -5 0.45 0.26
    -5 1 5 0.45 0.14
    -5 1 5 0.32 0.15
    5 1 -5 0.42 0.19
    5 1 -5 0.31 0.13
    -4 -1 5 12.43 0.78
    4 -1 -5 13.05 0.83
    -4 -1 5 12.7 0.76
    4 -1 -5 14.25 1
    -4 1 5 13.57 0.8
    4 1 -5 12.4 0.82
    -4 1 5 13.48 0.79
    4 1 -5 13.31 0.79
    -3 -1 5 18.2 1.03
    3 -1 -5 20.32 1.27
    3 -1 -5 18.98 1.08
    -3 -1 5 18.92 1.02
    -3 1 5 17.68 1.03
    3 1 -5 17.5 1.03
    -3 1 5 16.96 1.02
    3 1 -5 18.26 1.07
    -2 -1 5 14.16 0.8
    -2 -1 5 13.22 0.79
    2 -1 -5 15 1.04
    2 -1 -5 14.42 0.85
    2 1 -5 13.42 0.81
    -2 1 5 13.28 0.8
    2 1 -5 15.2 0.88
    -2 1 5 13.2 0.79
    -2 1 5 14.23 0.77
    -1 -1 5 93.32 4.89
    1 -1 -5 103.66 4.94
    1 -1 -5 98.8 5.14
    -1 -1 5 90.24 4.87
    -1 1 5 96.75 4.87
    1 1 -5 100.2 4.96
    1 1 -5 90.43 4.88
    -1 1 5 94.43 4.89
    0 -1 -5 71.33 3.51
    0 -1 -5 68.59 3.73
    0 -1 5 64.31 3.46
    0 1 -5 63.49 3.46
    0 1 5 63.47 3.45
    0 1 -5 73.79 3.55
    0 1 5 67.4 3.45
    1 -1 5 28.94 1.59
    -1 -1 -5 32.83 1.87
    1 -1 5 29.69 1.57
    -1 -1 -5 31.42 1.65
    1 1 5 27.62 1.57
    -1 1 -5 30.75 1.69
    -1 1 -5 32.44 1.68
    1 1 5 28.81 1.58
    -1 1 -5 27.43 1.58
    1 1 5 28.43 1.56
    -2 -1 -5 17.73 0.96
    -2 -1 -5 15.84 1.11
    2 -1 5 14.74 0.87
    2 -1 5 15.19 0.87
    2 1 5 14.79 0.86
    -2 1 -5 15.31 0.96
    -2 1 -5 13.95 0.87
    2 1 5 14.88 0.86
    -3 -1 -5 26.33 1.69
    -3 -1 -5 28.78 1.51
    3 -1 5 25.48 1.42
    3 -1 5 24.77 1.44
    3 1 5 24.62 1.43
    3 1 5 26.34 1.43
    -3 1 -5 27.23 1.6
    -3 1 -5 27.64 1.53
    4 -1 5 44.47 2.45
    4 -1 5 43.4 2.27
    4 -1 5 41.4 2.29
    -4 -1 -5 42.16 2.56
    -4 -1 -5 46.43 2.36
    -4 1 -5 43.3 2.47
    4 1 5 41.71 2.29
    -4 1 -5 40.23 2.36
    4 1 5 44.24 2.28
    5 -1 5 9.01 0.55
    5 -1 5 8.75 0.6
    5 -1 5 8.23 0.74
    -5 -1 -5 8.67 0.66
    -5 -1 -5 7.6 0.79
    5 1 5 7.72 0.58
    -5 1 -5 8.49 0.75
    -5 1 -5 7.89 0.66
    5 1 5 8.76 0.57
    6 -1 5 10.12 0.68
    6 -1 5 10.42 0.71
    -6 -1 -5 10.46 0.74
    -6 -1 -5 8.97 0.91
    6 -1 5 10.69 0.88
    -6 1 -5 9.07 0.76
    -6 1 -5 8.72 0.85
    6 1 5 10.41 0.69
    6 1 5 9.35 0.64
    7 -1 5 22.14 1.29
    7 -1 5 21.72 1.5
    -7 -1 -5 21.36 1.34
    -7 -1 -5 19.99 1.58
    7 1 5 21.67 1.28
    7 1 5 21.28 1.24
    -7 1 -5 21.63 1.55
    -7 1 -5 21.04 1.38
    -8 -1 -5 0.83 0.29
    8 -1 5 0.82 0.24
    -8 -1 -5 0.83 0.37
    8 -1 5 1.01 0.36
    8 1 5 0.83 0.23
    8 1 5 0.97 0.2
    -8 1 -5 0.83 0.35
    -8 1 -5 0.94 0.33
    -9 -1 -5 5.11 0.62
    -9 -1 -5 4.96 0.79
    9 -1 5 5 0.72
    9 -1 5 5.07 0.52
    9 1 5 5.09 0.46
    -9 1 -5 5.43 0.67
    9 1 5 5.46 0.52
    -9 1 -5 4.24 0.69
    10 -1 5 2.4 0.39
    -10 -1 -5 3.63 0.56
    -10 -1 -5 1.93 0.56
    10 -1 5 2.35 0.58
    10 1 5 2.63 0.41
    -10 1 -5 1.86 0.52
    -10 1 -5 2.6 0.53
    11 -2 -5 1.99 0.48
    11 -2 -5 1.13 0.45
    -11 -2 5 2.01 0.39
    11 2 -5 1.11 0.33
    -11 2 5 1.69 0.41
    -11 2 5 1.85 0.41
    -10 -2 5 7.29 0.67
    -10 -2 5 8.42 0.66
    -10 -2 5 7.69 0.67
    10 -2 -5 8.01 0.78
    10 2 -5 8.37 0.71
    10 2 -5 8.59 0.67
    -10 2 5 8.29 0.74
    -10 2 5 8.81 0.76
    -9 -2 5 0.21 0.16
    -9 -2 5 0.74 0.21
    9 -2 -5 0.53 0.34
    9 -2 -5 0.86 0.29
    -9 2 5 0.18 0.22
    9 2 -5 0.56 0.23
    9 2 -5 0.12 0.18
    -9 2 5 0.49 0.23
    8 -2 -5 7.38 0.83
    -8 -2 5 8.69 0.61
    8 -2 -5 8 0.7
    -8 -2 5 8.14 0.56
    -8 -2 5 7.41 0.61
    8 2 -5 6.86 0.62
    8 2 -5 7.19 0.61
    -8 2 5 7.68 0.58
    -8 2 5 7.92 0.64
    -7 -2 5 7.6 0.53
    7 -2 -5 8 0.67
    -7 -2 5 6.7 0.56
    7 -2 -5 6.41 0.79
    7 2 -5 7.23 0.59
    7 2 -5 7.42 0.58
    -7 2 5 7.29 0.6
    -7 2 5 7.57 0.56
    6 -2 -5 7.01 0.59
    -6 -2 5 6.64 0.5
    6 -2 -5 5.52 0.73
    -6 -2 5 6.73 0.47
    -6 2 5 5.84 0.48
    -6 2 5 5.56 0.5
    6 2 -5 6.15 0.5
    6 2 -5 5.92 0.52
    5 -2 -5 11.9 0.79
    -5 -2 5 11.49 0.7
    -5 -2 5 10.8 0.72
    5 -2 -5 9.94 0.96
    5 2 -5 11.11 0.7
    5 2 -5 10.57 0.73
    -5 2 5 11.89 0.74
    5 2 -5 11.35 0.75
    -5 2 5 10.71 0.71
    -4 -2 5 4.66 0.36
    4 -2 -5 4.88 0.66
    -4 -2 5 4.54 0.38
    4 -2 -5 5.27 0.46
    -4 2 5 4.62 0.39
    4 2 -5 4.31 0.37
    4 2 -5 4.21 0.4
    4 2 -5 4.9 0.43
    -4 2 5 4.75 0.38
    3 -2 -5 24.99 1.74
    -3 -2 5 26.62 1.46
    3 -2 -5 26.97 1.5
    -3 -2 5 26.45 1.47
    3 2 -5 25.95 1.49
    -3 2 5 26.17 1.46
    -3 2 5 26.88 1.46
    3 2 -5 27.45 1.45
    3 2 -5 28.8 1.51
    2 -2 -5 62.08 3.58
    2 -2 -5 63.12 3.3
    -2 -2 5 62.36 3.28
    -2 -2 5 61.68 3.28
    -2 2 5 64.3 3.29
    2 2 -5 62.53 3.3
    -2 2 5 62.39 3.3
    2 2 -5 64.34 3.27
    -2 2 5 61.92 3.23
    2 2 -5 68.34 3.34
    1 -2 -5 18.91 1.36
    -1 -2 5 19.48 1.06
    -1 -2 5 19.04 1.05
    -1 -2 5 18.77 1.07
    1 2 -5 18.38 1.04
    1 2 -5 19.17 1.1
    -1 2 5 18.59 1.07
    1 2 -5 21.53 1.17
    -1 2 5 17.72 1.03
    0 -2 5 1.57 0.22
    0 -2 -5 1.73 0.43
    0 -2 5 1.62 0.21
    0 2 -5 1.28 0.28
    0 2 -5 1.85 0.19
    0 2 5 1.37 0.2
    0 2 -5 1.22 0.23
    0 2 5 1.59 0.19
    -1 -2 -5 4.22 0.36
    -1 -2 -5 4.32 0.64
    1 -2 5 4.41 0.35
    1 -2 5 3.98 0.35
    1 2 5 4.97 0.35
    1 2 5 4.53 0.34
    -1 2 -5 4.78 0.4
    -1 2 -5 4.8 0.45
    -2 -2 -5 27.2 1.49
    -2 -2 -5 24.56 1.76
    2 -2 5 27.21 1.47
    2 -2 5 28.09 1.47
    2 2 5 27.15 1.49
    2 2 5 26.85 1.47
    -2 2 -5 26.99 1.55
    2 2 5 27.06 1.46
    -2 2 -5 26.62 1.5
    3 -2 5 22.86 1.32
    -3 -2 -5 19.29 1.53
    -3 -2 -5 23.74 1.33
    3 -2 5 25.23 1.42
    3 -2 5 25.45 1.31
    -3 2 -5 23.86 1.33
    -3 2 -5 23.25 1.39
    3 2 5 22.47 1.32
    3 2 5 24.59 1.29
    3 2 5 22.64 1.3
    -4 -2 -5 5.72 0.73
    4 -2 5 7.07 0.53
    4 -2 5 7.91 0.65
    -4 -2 -5 7.38 0.53
    4 -2 5 7.95 0.5
    4 2 5 6.98 0.53
    4 2 5 6.53 0.49
    -4 2 -5 6.14 0.59
    -4 2 -5 6.26 0.55
    -4 2 -5 7.27 0.63
    5 -2 5 16.99 1.2
    -5 -2 -5 15.51 1.34
    5 -2 5 18.13 1.07
    -5 -2 -5 17.83 1.08
    5 2 5 17.75 1.07
    5 2 5 18.81 1.05
    -5 2 -5 16.4 1.14
    -5 2 -5 17.3 1.22
    -5 2 -5 18.83 1.09
    -6 -2 -5 5.77 0.8
    6 -2 5 7.14 0.58
    -6 -2 -5 7.41 0.57
    6 -2 5 7.68 0.73
    6 2 5 6.96 0.53
    -6 2 -5 6.67 0.7
    6 2 5 7.28 0.57
    -6 2 -5 6.49 0.58
    -6 2 -5 6.68 0.67
    7 -2 5 16.66 1.27
    -7 -2 -5 17.79 1.1
    -7 -2 -5 15.18 1.39
    7 -2 5 17.32 1.08
    7 2 5 16.82 1.08
    -7 2 -5 17.54 1.09
    7 2 5 17.82 1.06
    -7 2 -5 16.39 1.19
    -7 2 -5 17.66 1.31
    -8 -2 -5 2.9 0.65
    8 -2 5 2.5 0.41
    -8 -2 -5 3.13 0.4
    8 -2 5 2.48 0.54
    -8 2 -5 2.86 0.53
    -8 2 -5 2.79 0.54
    8 2 5 2.57 0.34
    8 2 5 2.9 0.39
    -9 -2 -5 0.05 0.18
    9 -2 5 0.43 0.32
    9 -2 5 0.48 0.24
    -9 -2 -5 0.33 0.38
    9 2 5 0.33 0.17
    -9 2 -5 0.32 0.3
    9 2 5 0.21 0.2
    -9 2 -5 0.43 0.29
    -10 -2 -5 3.63 0.48
    10 -2 5 3.28 0.48
    10 -2 5 3.41 0.67
    -10 -2 -5 2.2 0.63
    -10 2 -5 3.71 0.67
    10 2 5 3.96 0.5
    10 2 5 4.08 0.43
    -10 2 -5 2.42 0.6
    10 -3 -5 8.19 0.81
    10 -3 -5 6.47 0.97
    -10 -3 5 6.32 0.61
    10 3 -5 6.33 0.62
    -10 3 5 7.36 0.72
    -10 3 5 8.03 0.74
    -9 -3 5 5.98 0.55
    9 -3 -5 6.22 0.67
    -9 -3 5 5.9 0.5
    9 -3 -5 3.72 0.77
    -9 -3 5 4.21 0.49
    9 3 -5 5.22 0.52
    -9 3 5 5.29 0.6
    -9 3 5 5.09 0.59
    -8 -3 5 4.12 0.39
    -8 -3 5 3.54 0.41
    8 -3 -5 2.75 0.65
    8 -3 -5 3.81 0.53
    -8 3 5 3.89 0.47
    8 3 -5 3.1 0.41
    -8 3 5 3.07 0.44
    -8 3 5 3.07 0.39
    -7 -3 5 6.51 0.5
    7 -3 -5 4.4 0.76
    7 -3 -5 7.15 0.63
    -7 -3 5 5.55 0.52
    7 3 -5 6.46 0.56
    7 3 -5 6.67 0.52
    -7 3 5 6.6 0.57
    -7 3 5 5.48 0.5
    -6 -3 5 15.04 0.95
    6 -3 -5 16.13 1.03
    -6 -3 5 14.29 0.91
    6 -3 -5 11.84 1.21
    -6 3 5 14.34 0.92
    -6 3 5 14.4 0.95
    6 3 -5 15.54 0.97
    6 3 -5 14.79 0.92
    5 -3 -5 8.2 0.65
    -5 -3 5 7.78 0.56
    5 -3 -5 6.52 0.86
    -5 -3 5 7.09 0.56
    5 3 -5 8.23 0.62
    -5 3 5 7.45 0.58
    5 3 -5 7.3 0.56
    -5 3 5 7.27 0.57
    -4 -3 5 43.58 2.28
    -4 -3 5 43.24 2.26
    4 -3 -5 42.42 2.3
    -4 -3 5 40.22 2.27
    4 3 -5 41.31 2.25
    -4 3 5 41.73 2.27
    4 3 -5 42.14 2.31
    -4 3 5 41.48 2.27
    -3 -3 5 46.12 2.41
    -3 -3 5 46.83 2.39
    -3 -3 5 44.35 2.4
    3 -3 -5 48.34 2.43
    3 -3 -5 38.7 2.72
    -3 3 5 45.47 2.4
    -3 3 5 44.3 2.4
    3 3 -5 45.25 2.39
    3 3 -5 43.82 2.43
    2 -3 -5 18.15 1.47
    -2 -3 5 18.74 1.11
    -2 -3 5 20.74 1.11
    2 3 -5 18.84 1.1
    -2 3 5 19.27 1.05
    -2 3 5 17.82 1.2
    2 3 -5 20.62 1.18
    -2 3 5 19.31 1.12
    1 -3 -5 3.15 0.64
    -1 -3 5 3.27 0.33
    -1 -3 5 3.98 0.37
    1 -3 -5 4.08 0.4
    -1 3 5 3.63 0.3
    -1 3 5 3.49 0.35
    1 3 -5 3.88 0.41
    1 3 -5 3.58 0.33
    0 -3 -5 2.17 0.52
    0 -3 5 1.87 0.25
    0 -3 5 1.93 0.29
    0 -3 -5 2 0.31
    0 3 -5 1.38 0.22
    0 3 5 1.65 0.22
    0 3 5 1.88 0.27
    0 3 -5 1.86 0.33
    -1 -3 -5 8.05 0.93
    1 -3 5 8.78 0.62
    1 -3 5 8.55 0.59
    -1 -3 -5 8.35 0.63
    -1 3 -5 9.66 0.69
    1 3 5 8.89 0.58
    1 3 5 8.53 0.6
    -1 3 -5 9.99 0.67
    2 -3 5 18.06 1.04
    -2 -3 -5 17.83 1.09
    -2 -3 -5 16.49 1.41
    2 -3 5 18.35 1.07
    2 3 5 17.72 1.03
    2 3 5 18.63 1.05
    -2 3 -5 18.12 1.11
    -2 3 -5 17 1.11
    3 -3 5 17.94 1.11
    3 -3 5 17.54 1
    -3 -3 -5 16.12 1.06
    -3 -3 -5 16.6 1.4
    3 -3 5 17.13 1.04
    3 3 5 17.08 1.01
    -3 3 -5 17.27 1.07
    3 3 5 16.71 1.01
    -3 3 -5 16.26 1.1
    -4 -3 -5 25.38 1.96
    4 -3 5 29.37 1.66
    -4 -3 -5 29.31 1.69
    4 -3 5 29.91 1.76
    4 3 5 30.36 1.64
    4 3 5 30.45 1.63
    -4 3 -5 29.94 1.69
    -4 3 -5 27.35 1.73
    -5 -3 -5 6.84 0.57
    5 -3 5 6.06 0.65
    5 -3 5 6.06 0.55
    5 -3 5 6.24 0.47
    -5 -3 -5 5.65 0.8
    -5 3 -5 5.8 0.58
    -5 3 -5 5.6 0.61
    5 3 5 7.16 0.53
    5 3 5 7.03 0.51
    -6 -3 -5 1.28 0.29
    6 -3 5 0.98 0.27
    -6 -3 -5 1.07 0.42
    6 -3 5 0.96 0.32
    6 3 5 0.81 0.22
    -6 3 -5 1.05 0.3
    6 3 5 0.87 0.28
    -6 3 -5 0.9 0.3
    7 -3 5 0.34 0.22
    -7 -3 -5 0.57 0.23
    7 -3 5 0.35 0.29
    -7 -3 -5 0.64 0.41
    -7 3 -5 0.78 0.28
    7 3 5 0.47 0.24
    7 3 5 0.43 0.19
    -7 3 -5 0.71 0.32
    -8 -3 -5 9.19 0.73
    8 -3 5 7.73 0.68
    8 -3 5 8.3 0.87
    -8 -3 -5 6.51 0.99
    -8 3 -5 7.51 0.83
    8 3 5 7.09 0.69
    -8 3 -5 7.6 0.86
    -8 3 -5 8.04 0.71
    8 3 5 8.21 0.64
    9 -3 5 4.4 0.56
    -9 -3 -5 5.83 0.95
    -9 -3 -5 5.56 0.61
    9 -3 5 5.3 0.77
    -9 3 -5 5.61 0.77
    9 3 5 4.88 0.59
    -9 3 -5 5.09 0.74
    9 3 5 5.54 0.55
    9 -4 -5 5.92 0.73
    -9 -4 5 5.76 0.59
    -9 -4 5 5.93 0.55
    9 -4 -5 4.83 0.88
    -9 4 5 6.35 0.65
    9 4 -5 4.63 0.55
    -9 4 5 5.04 0.64
    9 4 -5 5.36 0.55
    -8 -4 5 1.76 0.38
    8 -4 -5 2.63 0.52
    8 -4 -5 1.18 0.51
    -8 -4 5 2.37 0.35
    8 4 -5 1.85 0.37
    8 4 -5 2.34 0.37
    -8 4 5 3.12 0.49
    -8 4 5 2.25 0.41
    -7 -4 5 2.26 0.38
    7 -4 -5 2.32 0.65
    -7 -4 5 2.3 0.35
    7 -4 -5 2.67 0.48
    -7 4 5 1.65 0.3
    7 4 -5 2.68 0.38
    -7 4 5 2.18 0.39
    7 4 -5 2.92 0.44
    -7 4 5 1.9 0.38
    -6 -4 5 7.3 0.57
    6 -4 -5 7.7 0.65
    -6 -4 5 7.01 0.58
    6 -4 -5 5.03 0.87
    -6 4 5 6.34 0.54
    6 4 -5 6.66 0.56
    6 4 -5 6.78 0.61
    -6 4 5 6.44 0.59
    -6 4 5 6.76 0.61
    5 -4 -5 0.25 0.34
    -5 -4 5 -0.01 0.15
    5 -4 -5 0.24 0.22
    -5 -4 5 -0.09 0.17
    -5 -4 5 -0.12 0.12
    -5 4 5 0.26 0.19
    5 4 -5 0.06 0.25
    -5 4 5 0 0.17
    5 4 -5 0.21 0.18
    -4 -4 5 28.08 1.59
    -4 -4 5 27.32 1.59
    4 -4 -5 23.52 1.93
    -4 4 5 28.61 1.6
    4 4 -5 27.4 1.57
    4 4 -5 28.53 1.65
    -4 4 5 29.12 1.59
    3 -4 -5 6.44 0.6
    3 -4 -5 4.31 0.88
    -3 -4 5 6.05 0.53
    -3 -4 5 6.92 0.52
    -3 4 5 6.12 0.52
    -3 4 5 5.86 0.52
    3 4 -5 5.72 0.51
    3 4 -5 7.3 0.63
    -2 -4 5 12.91 0.82
    2 -4 -5 12.45 0.87
    2 -4 -5 10.56 1.19
    -2 -4 5 12.42 0.8
    2 4 -5 12.2 0.89
    -2 4 5 12.07 0.81
    2 4 -5 12.64 0.8
    -2 4 5 11.77 0.81
    1 -4 -5 6.88 0.94
    -1 -4 5 7.76 0.62
    1 -4 -5 8.45 0.67
    -1 -4 5 7.78 0.58
    1 4 -5 7.27 0.65
    1 4 -5 8.8 0.59
    -1 4 5 7.97 0.53
    -1 4 5 8.29 0.61
    0 -4 5 9 0.63
    0 -4 -5 9.68 0.72
    0 -4 -5 8.28 1.01
    0 -4 5 9.27 0.68
    0 4 5 9.05 0.61
    0 4 -5 9.5 0.62
    0 4 5 8.89 0.66
    0 4 -5 8.91 0.72
    -1 -4 -5 6.44 0.59
    1 -4 5 6.12 0.5
    1 -4 5 7.06 0.57
    -1 -4 -5 3.99 0.81
    1 4 5 6.61 0.49
    1 4 5 6.66 0.53
    -1 4 -5 7.18 0.61
    -2 -4 -5 2.43 0.4
    2 -4 5 2.6 0.4
    -2 -4 -5 2.48 0.64
    2 -4 5 2.91 0.33
    2 4 5 2.58 0.32
    2 4 5 2.55 0.35
    -2 4 -5 2.96 0.45
    3 -4 5 7.6 0.54
    -3 -4 -5 6.76 0.94
    -3 -4 -5 6.53 0.61
    3 -4 5 6.95 0.59
    3 4 5 6.69 0.55
    -3 4 -5 6.73 0.63
    -3 4 -5 5.65 0.6
    3 4 5 6.65 0.53
    -4 -4 -5 9.83 1.16
    -4 -4 -5 12.25 0.9
    4 -4 5 11.56 0.85
    -4 4 -5 10.9 0.88
    4 4 5 13.87 0.84
    -4 4 -5 13.01 0.9
    4 4 5 13.62 0.83
    5 -4 5 6.86 0.62
    -5 -4 -5 7.38 0.66
    -5 -4 -5 6.06 0.94
    5 4 5 7.44 0.58
    -5 4 -5 6.83 0.69
    -5 4 -5 6.69 0.67
    5 4 5 7.57 0.58
    -6 -4 -5 5.19 0.56
    6 -4 5 4.2 0.53
    6 -4 5 5.14 0.66
    -6 -4 -5 4.41 0.8
    -6 4 -5 3.99 0.58
    -6 4 -5 5.58 0.62
    6 4 5 4.7 0.48
    6 4 5 5.58 0.51
    7 -4 5 4.1 0.63
    7 -4 5 3.01 0.48
    -7 -4 -5 3.2 0.73
    -7 -4 -5 3.41 0.5
    7 4 5 3.51 0.44
    -7 4 -5 3.46 0.54
    -7 4 -5 3.46 0.56
    -8 -4 -5 4.42 0.85
    8 -4 5 4.86 0.72
    -8 -4 -5 3.78 0.56
    8 -4 5 4.26 0.55
    8 4 5 5.28 0.53
    -8 4 -5 5.23 0.67
    -8 4 -5 4.23 0.63
    8 -5 -5 4.9 0.98
    -8 -5 5 7.49 0.65
    8 5 -5 6.8 0.65
    -8 5 5 6.97 0.72
    8 5 -5 7.21 0.7
    7 -5 -5 6.18 1.05
    -7 -5 5 8.91 0.71
    -7 5 5 7.5 0.74
    7 5 -5 9.1 0.79
    7 5 -5 8.66 0.71
    -6 -5 5 8.67 0.73
    6 -5 -5 7.52 1.1
    -6 -5 5 8.76 0.71
    6 5 -5 9.29 0.79
    6 5 -5 10.33 0.74
    -6 5 5 7.32 0.66
    -6 5 5 9.05 0.76
    5 -5 -5 2.54 0.69
    5 -5 -5 3.72 0.56
    -5 -5 5 3.01 0.46
    -5 -5 5 3.72 0.42
    -5 5 5 3.11 0.41
    5 5 -5 3.97 0.56
    5 5 -5 3.34 0.45
    -5 5 5 2.52 0.45
    -4 -5 5 7.53 0.6
    4 -5 -5 7.24 0.69
    4 -5 -5 5.65 0.97
    -4 -5 5 6.68 0.61
    4 5 -5 7.27 0.61
    -4 5 5 6.82 0.6
    4 5 -5 7.61 0.7
    -4 5 5 6.98 0.62
    3 -5 -5 10.09 1.15
    -3 -5 5 11.45 0.81
    3 -5 -5 13.36 0.9
    -3 -5 5 11.5 0.82
    3 5 -5 11.08 0.8
    -3 5 5 11.46 0.81
    -3 5 5 11 0.8
    3 5 -5 11.19 0.9
    2 -5 -5 0.39 0.45
    -2 -5 5 0.1 0.16
    2 -5 -5 0.31 0.26
    -2 -5 5 0.49 0.23
    2 5 -5 0.4 0.21
    -2 5 5 0.43 0.19
    -2 5 5 0.38 0.23
    2 5 -5 0.01 0.29
    1 -5 -5 0.69 0.51
    -1 -5 5 1.44 0.28
    1 -5 -5 1.2 0.34
    -1 -5 5 1.61 0.33
    -1 5 5 1.19 0.28
    1 5 -5 1.49 0.28
    1 5 -5 1.27 0.33
    0 -5 -5 21.29 1.8
    0 -5 5 23.92 1.45
    0 -5 5 24.25 1.42
    0 -5 -5 25.24 1.53
    0 5 -5 25.52 1.41
    0 5 5 25.36 1.4
    0 5 -5 23.41 1.49
    0 5 5 24.47 1.44
    1 -5 5 20.1 1.29
    1 -5 5 21.5 1.25
    -1 -5 -5 20.87 1.36
    -1 -5 -5 17.16 1.61
    -1 5 -5 22.44 1.23
    1 5 5 21.32 1.25
    1 5 5 21.59 1.28
    -1 5 -5 21.49 1.34
    -2 -5 -5 1.03 0.51
    -2 -5 -5 1.73 0.37
    2 -5 5 1.61 0.35
    2 -5 5 1.3 0.26
    2 5 5 1.67 0.3
    2 5 5 1.72 0.33
    -2 5 -5 1.12 0.35
    3 -5 5 1.67 0.35
    -3 -5 -5 1.34 0.37
    -3 -5 -5 0.93 0.48
    3 5 5 2.02 0.32
    -3 5 -5 0.93 0.35
    3 5 5 1.69 0.32
    -4 -5 -5 3.44 0.79
    -4 -5 -5 5.27 0.59
    4 -5 5 4.13 0.54
    -4 5 -5 5.96 0.63
    4 5 5 5.23 0.51
    4 5 5 4.72 0.49
    -5 -5 -5 2.29 0.64
    5 -5 5 2.49 0.45
    -5 -5 -5 2.95 0.49
    5 5 5 3.02 0.42
    5 5 5 3.2 0.41
    -5 5 -5 2.8 0.5
    -5 5 -5 2.77 0.49
    6 -5 5 2.22 0.42
    -6 -5 -5 2.85 0.5
    -6 -5 -5 2.23 0.68
    6 5 5 1.67 0.36
    -6 5 -5 1.67 0.43
    6 5 5 1.84 0.38
    -6 5 -5 2.41 0.5
    -7 -5 -5 0.25 0.46
    -7 -5 -5 0.18 0.26
    7 -5 5 0.04 0.25
    -7 5 -5 0.07 0.35
    7 5 5 0.14 0.23
    -7 5 -5 0.81 0.34
    7 5 5 -0.08 0.2
    -6 -6 5 11.07 0.83
    6 -6 -5 7.97 1.19
    -6 6 5 8.45 0.8
    6 6 -5 8.63 0.87
    6 6 -5 8.87 0.79
    -5 -6 5 1.19 0.3
    -5 -6 5 0.57 0.28
    5 -6 -5 0.35 0.51
    5 6 -5 1.14 0.38
    5 6 -5 0.8 0.32
    -5 6 5 0.88 0.3
    -5 6 5 0.86 0.31
    4 -6 -5 0.39 0.33
    4 -6 -5 0.72 0.56
    -4 -6 5 0.37 0.26
    -4 -6 5 0.44 0.23
    4 6 -5 1.07 0.36
    -4 6 5 0.96 0.3
    -4 6 5 0.58 0.27
    4 6 -5 0.38 0.25
    3 -6 -5 0.5 0.51
    -3 -6 5 0.57 0.23
    3 -6 -5 0.33 0.29
    -3 -6 5 0.73 0.28
    3 6 -5 0.22 0.32
    -3 6 5 0.57 0.25
    3 6 -5 0.79 0.3
    -3 6 5 0.8 0.28
    2 -6 -5 0.74 0.53
    -2 -6 5 0.81 0.29
    -2 -6 5 0.7 0.23
    2 -6 -5 0.7 0.31
    -2 6 5 1.97 0.37
    2 6 -5 1.03 0.36
    2 6 -5 1.18 0.32
    1 -6 -5 0.47 0.29
    1 -6 -5 -0.03 0.45
    -1 -6 5 0.4 0.19
    -1 -6 5 0.25 0.26
    -1 6 5 -0.04 0.25
    1 6 -5 0.2 0.28
    1 6 -5 0.27 0.22
    0 -6 -5 1.3 0.38
    0 -6 5 2.06 0.35
    0 -6 5 1.24 0.35
    0 -6 -5 1.1 0.58
    0 6 5 1.22 0.35
    0 6 -5 1.46 0.38
    0 6 -5 1.65 0.32
    1 -6 5 5.19 0.57
    -1 -6 -5 4.02 0.87
    1 -6 5 4.17 0.45
    -1 -6 -5 5.13 0.5
    -1 -6 -5 3.94 0.58
    1 6 5 5.57 0.51
    -1 6 -5 4.52 0.61
    1 6 5 5.6 0.59
    -2 -6 -5 4.06 0.57
    -2 -6 -5 3.22 0.84
    -2 -6 -5 4.53 0.47
    2 -6 5 2.62 0.49
    2 6 5 3.6 0.43
    2 6 5 3.43 0.49
    -2 6 -5 3.45 0.58
    -3 -6 -5 3.28 0.85
    -3 -6 -5 4.79 0.51
    3 -6 5 3.92 0.56
    -3 -6 -5 4.15 0.61
    3 6 5 4.04 0.46
    3 6 5 5.97 0.58
    -3 6 -5 4.17 0.65
    -4 -6 -5 4.69 0.64
    -4 -6 -5 6.03 0.57
    -4 -6 -5 3.76 1.03
    4 -6 5 4.11 0.58
    -4 6 -5 3.95 0.67
    4 6 5 4.65 0.51
    4 6 5 4.43 0.57
    -5 -6 -5 0.08 0.2
    -5 -6 -5 0.11 0.3
    5 -6 5 0.08 0.26
    5 6 5 0.24 0.23
    -5 6 -5 0.41 0.38
    5 6 5 0.34 0.26
    11 0 -6 0.38 0.26
    11 0 -6 0.27 0.25
    -11 0 6 0.65 0.27
    -11 0 6 0.5 0.25
    -10 0 6 2.62 0.39
    -10 0 6 2.16 0.34
    10 0 -6 1.59 0.42
    10 0 -6 1.54 0.39
    9 0 -6 0.58 0.26
    -9 0 6 1.35 0.26
    9 0 -6 0.62 0.27
    -9 0 6 0.89 0.25
    -8 0 6 0.35 0.19
    -8 0 6 0.4 0.17
    8 0 -6 0.32 0.21
    8 0 -6 0.42 0.22
    7 0 -6 0.16 0.21
    -7 0 6 0.16 0.15
    7 0 -6 0 0.16
    -7 0 6 0.04 0.12
    -6 0 6 32.15 1.81
    6 0 -6 32.66 1.81
    6 0 -6 32.29 1.96
    6 0 -6 33.05 1.89
    -6 0 6 34.35 1.85
    5 0 -6 10.14 0.73
    5 0 -6 10.64 0.67
    -5 0 6 9.88 0.66
    -5 0 6 9.87 0.67
    -4 0 6 0.33 0.13
    4 0 -6 0.4 0.15
    -4 0 6 0.45 0.12
    4 0 -6 0.35 0.2
    -4 0 6 0.37 0.13
    -3 0 6 5.43 0.36
    3 0 -6 4.83 0.37
    3 0 -6 5.37 0.46
    -3 0 6 4.82 0.37
    -2 0 6 0.86 0.16
    2 0 -6 1.21 0.19
    2 0 -6 0.81 0.25
    -2 0 6 0.98 0.17
    1 0 -6 9.69 0.68
    -1 0 6 8.64 0.56
    -1 0 6 9.92 0.58
    1 0 -6 9.09 0.56
    0 0 -6 43.22 2.57
    0 0 6 31.23 1.9
    0 0 6 36.81 1.93
    0 0 -6 37.82 2.03
    1 0 6 45.1 2.53
    -1 0 -6 50.41 2.65
    -1 0 -6 51.25 2.78
    1 0 6 49.85 2.56
    2 0 6 21.43 1.24
    -2 0 -6 24.24 1.36
    -2 0 -6 22.51 1.47
    2 0 6 22.53 1.24
    -3 0 -6 2.93 0.38
    -3 0 -6 2.81 0.44
    3 0 6 3.06 0.3
    3 0 6 2.76 0.28
    -4 0 -6 1.55 0.39
    4 0 6 2.05 0.24
    -4 0 -6 2.23 0.37
    4 0 6 2.11 0.27
    5 0 6 6.79 0.51
    -5 0 -6 6.72 0.72
    5 0 6 6.41 0.47
    -5 0 -6 6.4 0.6
    -6 0 -6 0.65 0.33
    -6 0 -6 0.83 0.3
    6 0 6 0.36 0.18
    6 0 6 0.95 0.2
    -7 0 -6 -0.09 0.21
    7 0 6 0.02 0.12
    7 0 6 0.11 0.15
    -7 0 -6 0 0.24
    8 0 6 0.31 0.18
    -8 0 -6 0.4 0.27
    -8 0 -6 0.3 0.31
    8 0 6 0.27 0.14
    -9 0 -6 6.49 0.91
    -9 0 -6 7.97 0.77
    9 0 6 6.21 0.58
    -10 0 -6 0.94 0.43
    -10 0 -6 1.85 0.46
    10 0 6 1.2 0.29
    11 -1 -6 -0.21 0.19
    11 -1 -6 -0.15 0.26
    -11 -1 6 -0.16 0.14
    -11 -1 6 -0.03 0.16
    -11 1 6 -0.13 0.21
    -11 1 6 -0.08 0.18
    11 1 -6 0 0.2
    10 -1 -6 0.28 0.26
    -10 -1 6 0.74 0.27
    10 -1 -6 0.57 0.27
    -10 -1 6 0.48 0.23
    -10 1 6 0.64 0.28
    10 1 -6 0.4 0.26
    -10 1 6 0.58 0.26
    -9 -1 6 6.5 0.53
    9 -1 -6 6.37 0.64
    9 -1 -6 5.18 0.7
    -9 -1 6 5.87 0.54
    9 1 -6 5.31 0.56
    -9 1 6 6.46 0.58
    -9 1 6 5.99 0.52
    9 1 -6 5.82 0.6
    -8 -1 6 2.07 0.29
    -8 -1 6 1.73 0.29
    8 -1 -6 2.23 0.48
    8 -1 -6 1.68 0.36
    -8 1 6 1.81 0.32
    8 1 -6 1.82 0.31
    8 1 -6 1.15 0.29
    -8 1 6 1.77 0.29
    -7 -1 6 8.07 0.58
    -7 -1 6 6.92 0.53
    7 -1 -6 6.46 0.73
    -7 -1 6 6.52 0.48
    7 -1 -6 6.96 0.63
    -7 1 6 6.51 0.53
    7 1 -6 6.43 0.61
    7 1 -6 6.27 0.54
    -7 1 6 7.05 0.55
    6 -1 -6 5.57 0.65
    -6 -1 6 5.41 0.41
    6 -1 -6 4.83 0.52
    -6 -1 6 5.66 0.45
    -6 -1 6 5.4 0.46
    6 1 -6 5.12 0.45
    -6 1 6 5.23 0.44
    -6 1 6 5.97 0.47
    6 1 -6 5.02 0.52
    5 -1 -6 14.2 0.95
    -5 -1 6 15.5 0.89
    -5 -1 6 14.81 0.85
    5 -1 -6 15.17 1.12
    5 1 -6 14.07 0.88
    -5 1 6 14.03 0.89
    5 1 -6 13.76 0.94
    -5 1 6 14.27 0.88
    -4 -1 6 2.53 0.25
    4 -1 -6 2.51 0.36
    4 -1 -6 2.3 0.47
    -4 -1 6 2.02 0.25
    -4 1 6 2.06 0.25
    4 1 -6 2.17 0.29
    4 1 -6 2.16 0.35
    -4 1 6 2.15 0.26
    3 -1 -6 7.77 0.74
    3 -1 -6 6.75 0.56
    -3 -1 6 6.68 0.48
    -3 -1 6 6.86 0.48
    3 1 -6 7.21 0.51
    -3 1 6 7.52 0.49
    3 1 -6 7.09 0.57
    -3 1 6 7.28 0.45
    -3 1 6 7.58 0.49
    2 -1 -6 63.88 3.44
    2 -1 -6 59.7 3.12
    -2 -1 6 57.87 3.14
    2 -1 -6 63.93 3.21
    -2 -1 6 60.05 3.15
    -2 1 6 60.85 3.14
    -2 1 6 59.12 3.15
    2 1 -6 64.09 3.24
    2 1 -6 57.93 3.15
    -2 1 6 60.73 3.12
    1 -1 -6 69.57 3.74
    -1 -1 6 66.95 3.45
    1 -1 -6 69.35 3.51
    -1 -1 6 62.84 3.43
    1 1 -6 64.48 3.44
    1 1 -6 66.59 3.53
    -1 1 6 66.96 3.44
    -1 1 6 67.84 3.43
    0 -1 -6 10.33 0.9
    0 -1 6 10.19 0.62
    0 -1 -6 10.93 0.71
    0 1 -6 9.41 0.62
    0 1 -6 10.39 0.75
    0 1 6 9.93 0.61
    0 1 6 9.57 0.6
    1 -1 6 44.77 2.39
    -1 -1 -6 49.71 2.76
    1 -1 6 46.58 2.42
    -1 -1 -6 48.98 2.49
    -1 1 -6 44.96 2.4
    -1 1 -6 45.32 2.52
    1 1 6 44.98 2.4
    1 1 6 45.01 2.39
    1 1 6 44.43 2.39
    -2 -1 -6 -0.08 0.18
    2 -1 6 0 0.11
    2 -1 6 0 0.1
    -2 -1 -6 -0.1 0.21
    2 1 6 0.09 0.09
    2 1 6 -0.04 0.1
    -2 1 -6 -0.1 0.18
    3 -1 6 18.31 1.04
    -3 -1 -6 18.26 1.34
    -3 -1 -6 19.6 1.14
    3 -1 6 17.64 1.04
    3 1 6 17.52 1.04
    -3 1 -6 17.05 1.14
    -3 1 -6 19.29 1.23
    3 1 6 17.77 1.04
    -4 -1 -6 1.27 0.31
    -4 -1 -6 1.05 0.34
    4 -1 6 1.01 0.2
    4 -1 6 1.24 0.2
    -4 1 -6 0.71 0.27
    4 1 6 0.79 0.19
    -4 1 -6 0.91 0.28
    4 1 6 0.72 0.17
    -5 -1 -6 10.5 0.74
    5 -1 6 9.33 0.67
    5 -1 6 9.2 0.6
    -5 -1 -6 7.71 0.88
    5 1 6 9.75 0.65
    -5 1 -6 8.35 0.74
    5 1 6 9.42 0.62
    -5 1 -6 9.18 0.83
    6 -1 6 1.63 0.3
    6 -1 6 1.19 0.22
    -6 -1 -6 1.71 0.47
    -6 -1 -6 1.43 0.34
    -6 1 -6 1.17 0.35
    6 1 6 1.04 0.21
    6 1 6 1.12 0.24
    -6 1 -6 1.11 0.33
    -7 -1 -6 11.34 1.13
    7 -1 6 14.5 0.86
    -7 -1 -6 11.03 0.89
    7 -1 6 12.28 0.76
    7 1 6 12.71 0.83
    7 1 6 12.14 0.78
    -7 1 -6 11.05 1.06
    -7 1 -6 12.04 0.94
    8 -1 6 4.74 0.5
    -8 -1 -6 4.96 0.79
    -8 -1 -6 4.54 0.57
    -8 1 -6 4.78 0.71
    -8 1 -6 5.41 0.66
    8 1 6 5.68 0.51
    8 1 6 5.23 0.45
    -9 -1 -6 0.64 0.3
    9 -1 6 0.47 0.23
    -9 -1 -6 0.86 0.45
    -9 1 -6 0.58 0.36
    9 1 6 0.85 0.27
    9 1 6 0.63 0.2
    -9 1 -6 1.64 0.41
    10 -1 6 1.26 0.31
    -10 -1 -6 1.44 0.53
    -10 -1 -6 2.28 0.48
    -10 1 -6 2.3 0.54
    10 1 6 1.28 0.31
    -10 1 -6 1.53 0.52
    -11 -2 6 1.27 0.31
    11 -2 -6 0.14 0.33
    -11 -2 6 0.71 0.27
    11 -2 -6 0.58 0.32
    -11 -2 6 0.59 0.29
    11 2 -6 0.98 0.31
    -11 2 6 1.12 0.37
    -11 2 6 0.68 0.29
    10 -2 -6 16.94 1.51
    -10 -2 6 18.71 1.2
    10 -2 -6 20.1 1.33
    -10 -2 6 17.51 1.21
    -10 2 6 18.85 1.28
    -10 2 6 19.2 1.27
    10 2 -6 19.05 1.2
    10 2 -6 16.96 1.24
    9 -2 -6 2.3 0.6
    -9 -2 6 2.65 0.37
    -9 -2 6 2.35 0.35
    9 -2 -6 3.1 0.5
    9 2 -6 2.53 0.42
    -9 2 6 2.63 0.45
    -9 2 6 2.73 0.38
    9 2 -6 2.71 0.42
    8 -2 -6 6.51 0.64
    -8 -2 6 5.98 0.51
    -8 -2 6 5.51 0.46
    8 -2 -6 5.01 0.74
    -8 -2 6 5.14 0.51
    8 2 -6 5.35 0.54
    -8 2 6 5.28 0.54
    8 2 -6 5.7 0.53
    -8 2 6 6.08 0.5
    7 -2 -6 23.11 1.4
    -7 -2 6 23.27 1.31
    7 -2 -6 18.95 1.57
    -7 -2 6 21.46 1.25
    -7 2 6 20.43 1.27
    -7 2 6 21.09 1.32
    7 2 -6 23.64 1.31
    7 2 -6 22.12 1.34
    6 -2 -6 28.82 2.05
    6 -2 -6 31.96 1.82
    -6 -2 6 32.71 1.72
    -6 -2 6 30.03 1.74
    6 2 -6 32.88 1.8
    -6 2 6 28.46 1.72
    -6 2 6 32.75 1.76
    6 2 -6 30.12 1.74
    -5 -2 6 2.97 0.33
    5 -2 -6 2.64 0.6
    -5 -2 6 3.12 0.31
    5 -2 -6 3.43 0.44
    5 2 -6 3.08 0.39
    -5 2 6 2.93 0.35
    5 2 -6 3.29 0.42
    -5 2 6 3.24 0.35
    -4 -2 6 1.27 0.22
    -4 -2 6 1.02 0.2
    4 -2 -6 1.06 0.42
    4 -2 -6 0.65 0.26
    4 2 -6 1.36 0.3
    4 2 -6 1.69 0.28
    -4 2 6 1.33 0.23
    -4 2 6 1.25 0.23
    3 -2 -6 25.61 1.35
    3 -2 -6 18.8 1.56
    -3 -2 6 22.02 1.28
    -3 -2 6 21.68 1.28
    -3 2 6 22.71 1.27
    -3 2 6 22.37 1.28
    3 2 -6 22.41 1.31
    3 2 -6 26.32 1.38
    2 -2 -6 66.01 3.18
    -2 -2 6 61.26 3.13
    -2 -2 6 57.43 3.13
    2 -2 -6 53.67 3.42
    2 2 -6 57.16 3.14
    -2 2 6 59.68 3.08
    2 2 -6 63.92 3.21
    -2 2 6 60.24 3.13
    -1 -2 6 0.27 0.12
    -1 -2 6 0.29 0.13
    1 -2 -6 0.55 0.35
    1 -2 -6 0.21 0.19
    1 2 -6 0.69 0.25
    -1 2 6 0.16 0.13
    -1 2 6 0.49 0.12
    1 2 -6 0.25 0.17
    0 -2 -6 36.33 2.33
    0 -2 6 35.92 1.97
    0 -2 6 37.29 1.94
    0 2 6 37.89 1.97
    0 2 -6 35.95 2.05
    0 2 6 36.97 1.95
    0 2 -6 36.81 2
    1 -2 6 38.13 2.11
    -1 -2 -6 34.55 2.43
    -1 -2 -6 41.35 2.12
    1 -2 6 40.85 2.1
    1 2 6 40.15 2.1
    1 2 6 40.14 2.1
    -1 2 -6 39.06 2.13
    -1 2 -6 41.36 2.23
    2 -2 6 28.46 1.48
    -2 -2 -6 28.79 1.5
    -2 -2 -6 22.61 1.78
    2 -2 6 26.5 1.47
    2 2 6 27.9 1.46
    -2 2 -6 24.63 1.56
    2 2 6 27.72 1.47
    2 2 6 27.27 1.48
    -2 2 -6 25.22 1.49
    3 -2 6 16.68 1.05
    3 -2 6 15.84 0.94
    3 -2 6 15.9 0.92
    -3 -2 -6 15.75 0.94
    -3 -2 -6 13.94 1.22
    -3 2 -6 16.12 0.96
    3 2 6 14.39 0.93
    -3 2 -6 13.93 1.01
    3 2 6 15.63 0.91
    3 2 6 15.09 0.92
    4 -2 6 17.25 1.15
    -4 -2 -6 15.16 1.3
    4 -2 6 16.34 0.98
    -4 -2 -6 16.95 1.02
    4 -2 6 17.71 1.02
    -4 2 -6 15.34 1.09
    -4 2 -6 16.83 1.16
    4 2 6 16.59 1.02
    -4 2 -6 16.91 1.02
    4 2 6 16.85 0.99
    5 -2 6 67.14 3.7
    5 -2 6 68.88 3.54
    5 -2 6 67.98 3.49
    -5 -2 -6 69.64 3.56
    -5 -2 -6 59.07 3.89
    -5 2 -6 60.25 3.62
    5 2 6 68.01 3.53
    5 2 6 68.24 3.51
    -5 2 -6 66.22 3.74
    -5 2 -6 71.77 3.55
    -6 -2 -6 9.61 0.74
    -6 -2 -6 8.28 0.98
    -6 -2 -6 9.81 0.7
    6 -2 6 10 0.87
    6 -2 6 10 0.7
    -6 2 -6 8 0.77
    6 2 6 8.39 0.67
    -6 2 -6 10.13 0.72
    -6 2 -6 8.1 0.83
    6 2 6 10.03 0.67
    7 -2 6 3.62 0.43
    -7 -2 -6 4.37 0.64
    7 -2 6 4.08 0.61
    -7 -2 -6 4.01 0.44
    -7 -2 -6 3.35 0.7
    7 2 6 3.34 0.38
    -7 2 -6 3.72 0.54
    7 2 6 4.33 0.44
    -7 2 -6 3.45 0.56
    -8 -2 -6 2.6 0.41
    8 -2 6 3.19 0.59
    -8 -2 -6 2.67 0.72
    8 -2 6 3.18 0.45
    8 2 6 2.51 0.35
    8 2 6 3.08 0.42
    -8 2 -6 3.78 0.59
    -8 2 -6 2.33 0.53
    -9 -2 -6 2.35 0.66
    9 -2 6 2.58 0.44
    -9 -2 -6 3.28 0.45
    9 -2 6 2.85 0.63
    9 2 6 2.65 0.43
    9 2 6 2.82 0.38
    -9 2 -6 3.06 0.63
    -9 2 -6 2.44 0.58
    10 -2 6 1.23 0.49
    -10 -2 -6 1.2 0.58
    -10 2 -6 0.77 0.39
    10 2 6 1.04 0.27
    -10 2 -6 1.49 0.47
    -10 -3 6 1.15 0.29
    10 -3 -6 1.18 0.52
    -10 -3 6 2.08 0.39
    10 -3 -6 1.64 0.43
    -10 3 6 1.99 0.43
    -10 3 6 1.84 0.39
    10 3 -6 2.65 0.46
    9 -3 -6 2.12 0.58
    -9 -3 6 2.62 0.4
    9 -3 -6 2.1 0.45
    -9 -3 6 2.64 0.35
    -9 -3 6 2.39 0.4
    9 3 -6 2.09 0.37
    -9 3 6 1.48 0.35
    -9 3 6 2 0.41
    -8 -3 6 1.55 0.31
    8 -3 -6 0.73 0.33
    8 -3 -6 0.93 0.46
    -8 -3 6 1.24 0.25
    -8 3 6 1.42 0.28
    -8 3 6 1.43 0.31
    8 3 -6 1.15 0.31
    7 -3 -6 0.54 0.43
    7 -3 -6 0.82 0.32
    -7 -3 6 0.35 0.17
    -7 -3 6 0.52 0.21
    -7 3 6 0.38 0.2
    -7 3 6 1.14 0.27
    7 3 -6 0.54 0.26
    -6 -3 6 5.64 0.47
    6 -3 -6 5.86 0.58
    -6 -3 6 6.04 0.5
    6 -3 -6 4.43 0.78
    -6 3 6 4.03 0.45
    6 3 -6 4.9 0.53
    -6 3 6 5.8 0.5
    6 3 -6 6 0.48
    5 -3 -6 40.98 2.15
    5 -3 -6 31.79 2.43
    -5 -3 6 38.55 2.07
    -5 -3 6 38.8 2.09
    -5 3 6 36.94 2.08
    5 3 -6 39.39 2.1
    -5 3 6 37.04 2.07
    5 3 -6 37.2 2.05
    4 -3 -6 10.74 1.16
    -4 -3 6 13.25 0.82
    4 -3 -6 14.11 0.9
    -4 -3 6 13.16 0.83
    -4 3 6 12.37 0.82
    -4 3 6 12.29 0.83
    4 3 -6 12.16 0.87
    4 3 -6 13.29 0.82
    3 -3 -6 0.08 0.38
    -3 -3 6 -0.1 0.11
    3 -3 -6 -0.16 0.2
    -3 -3 6 0.03 0.12
    -3 3 6 0.09 0.13
    3 3 -6 -0.23 0.18
    -3 3 6 0.05 0.15
    3 3 -6 0.1 0.14
    -2 -3 6 2.59 0.29
    -2 -3 6 2.79 0.31
    -2 -3 6 3.01 0.34
    2 -3 -6 2.79 0.64
    2 3 -6 3 0.31
    2 3 -6 2.99 0.41
    -2 3 6 2.82 0.25
    -2 3 6 2.27 0.31
    -1 -3 6 24.17 1.31
    -1 -3 6 22.96 1.32
    -1 -3 6 24.16 1.3
    1 -3 -6 21.1 1.68
    -1 3 6 23.28 1.27
    1 3 -6 23.41 1.46
    1 3 -6 23.34 1.38
    1 3 -6 22.77 1.29
    -1 3 6 23.47 1.33
    0 -3 -6 21.99 1.27
    0 -3 6 21.96 1.19
    0 -3 6 19.5 1.22
    0 -3 6 21.64 1.23
    0 3 6 21.01 1.19
    0 3 6 23.08 1.25
    0 3 -6 21.27 1.19
    0 3 -6 21.36 1.28
    0 3 -6 21.61 1.32
    1 -3 6 10.14 0.69
    -1 -3 -6 9.31 1.05
    -1 -3 -6 10.13 0.7
    1 -3 6 10.12 0.67
    1 3 6 10.21 0.64
    -1 3 -6 10.27 0.79
    1 3 6 9.8 0.67
    -1 3 -6 9.63 0.72
    2 -3 6 1.16 0.25
    -2 -3 -6 1.04 0.25
    -2 -3 -6 0.86 0.46
    2 -3 6 1.4 0.24
    2 3 6 0.82 0.19
    2 3 6 1.11 0.23
    -2 3 -6 1.02 0.31
    -2 3 -6 1.26 0.31
    3 -3 6 73.01 3.8
    3 -3 6 73.23 3.78
    -3 -3 -6 74.77 3.85
    -3 -3 -6 62.68 4.2
    3 -3 6 71.96 3.88
    -3 3 -6 70.99 3.9
    -3 3 -6 74.67 3.84
    3 3 6 74.96 3.78
    3 3 6 74.71 3.79
    -4 -3 -6 9.08 1.1
    -4 -3 -6 12.44 0.84
    4 -3 6 12.18 0.83
    4 -3 6 12.97 0.79
    4 -3 6 11.44 0.9
    4 3 6 13.14 0.79
    -4 3 -6 12.84 0.86
    -4 3 -6 10.59 0.89
    4 3 6 11.92 0.78
    5 -3 6 1.17 0.28
    5 -3 6 0.72 0.29
    -5 -3 -6 0.52 0.22
    -5 -3 -6 0.71 0.4
    -5 3 -6 0.98 0.28
    -5 3 -6 0.75 0.26
    -5 3 -6 0.19 0.25
    5 3 6 0.73 0.2
    5 3 6 0.91 0.23
    6 -3 6 3.69 0.47
    -6 -3 -6 3.37 0.7
    6 -3 6 5.36 0.62
    -6 -3 -6 3.74 0.47
    6 3 6 3.94 0.43
    -6 3 -6 3.59 0.57
    -6 3 -6 4.76 0.52
    -6 3 -6 4.22 0.56
    6 3 6 4.76 0.51
    7 -3 6 12.06 0.93
    7 -3 6 13.88 1.13
    -7 -3 -6 12.44 1.32
    -7 -3 -6 14.48 0.98
    -7 3 -6 11.49 1.04
    -7 3 -6 12.57 1.12
    7 3 6 14.73 0.93
    -7 3 -6 15.49 1
    7 3 6 13.5 0.97
    -8 -3 -6 11.6 0.91
    8 -3 6 11.64 1.08
    8 -3 6 11.34 0.87
    -8 -3 -6 10.23 1.26
    8 3 6 12.3 0.85
    8 3 6 12.31 0.91
    -8 3 -6 10.75 0.99
    -9 -3 -6 2.21 0.7
    9 -3 6 1.52 0.37
    -9 -3 -6 3.56 0.5
    9 -3 6 2.45 0.62
    -9 3 -6 2.89 0.59
    9 3 6 2.12 0.44
    -9 3 -6 3.56 0.64
    9 3 6 3.16 0.41
    -9 -4 6 1.23 0.3
    9 -4 -6 1.05 0.4
    -9 -4 6 1.2 0.33
    9 -4 -6 0.55 0.49
    -9 4 6 1.67 0.4
    9 4 -6 0.69 0.3
    -9 4 6 1.14 0.36
    -8 -4 6 0.89 0.27
    8 -4 -6 0.76 0.33
    8 -4 -6 0.58 0.47
    -8 -4 6 0.68 0.25
    8 4 -6 0.3 0.23
    8 4 -6 0.56 0.29
    -8 4 6 0.65 0.3
    -8 4 6 0.63 0.28
    7 -4 -6 5.01 0.58
    -7 -4 6 3.3 0.42
    7 -4 -6 3.08 0.79
    -7 -4 6 4.25 0.49
    7 4 -6 4.23 0.46
    -7 4 6 5.07 0.54
    -7 4 6 3.77 0.5
    -7 4 6 3.98 0.46
    7 4 -6 4.13 0.53
    -6 -4 6 6.9 0.6
    -6 -4 6 7.12 0.58
    6 -4 -6 7.55 0.68
    6 -4 -6 4.4 0.88
    -6 4 6 6.69 0.62
    6 4 -6 7.23 0.58
    6 4 -6 7.24 0.64
    -6 4 6 6.95 0.57
    -5 -4 6 0.43 0.19
    5 -4 -6 0.26 0.41
    -5 -4 6 0.19 0.16
    -5 4 6 0.13 0.19
    5 4 -6 -0.17 0.25
    5 4 -6 0.45 0.2
    -5 4 6 0.64 0.23
    4 -4 -6 0.23 0.38
    -4 -4 6 0.74 0.22
    -4 -4 6 0.7 0.23
    -4 -4 6 0.86 0.23
    -4 4 6 0.44 0.22
    4 4 -6 0.3 0.27
    4 4 -6 0.76 0.23
    -4 4 6 0.51 0.21
    -3 -4 6 49.14 2.65
    -3 -4 6 50.96 2.68
    -3 -4 6 50.67 2.66
    3 -4 -6 40.56 3.06
    3 4 -6 51.39 2.74
    -3 4 6 51.37 2.67
    -3 4 6 49.97 2.68
    3 4 -6 50.34 2.65
    2 -4 -6 32.3 2.58
    -2 -4 6 40.35 2.19
    2 -4 -6 44.92 2.26
    -2 -4 6 41.31 2.18
    2 4 -6 40.13 2.16
    -2 4 6 40.96 2.19
    2 4 -6 37.61 2.23
    1 -4 -6 1.46 0.57
    -1 -4 6 1.45 0.26
    1 -4 -6 0.84 0.29
    -1 -4 6 1.15 0.26
    -1 4 6 1.29 0.22
    1 4 -6 0.96 0.23
    1 4 -6 0.97 0.31
    -1 4 6 1.22 0.27
    0 -4 6 2.5 0.37
    0 -4 -6 2.17 0.38
    0 -4 6 1.79 0.3
    0 -4 -6 1.51 0.58
    0 4 -6 1.98 0.36
    0 4 -6 1.97 0.29
    0 4 6 2.15 0.28
    0 4 6 1.98 0.34
    -1 -4 -6 34.42 2.66
    1 -4 6 43.64 2.29
    1 -4 6 43.94 2.31
    -1 -4 -6 40.36 2.35
    1 4 6 44.23 2.31
    -1 4 -6 43.05 2.36
    1 4 6 43.36 2.27
    2 -4 6 13.48 0.86
    -2 -4 -6 13.49 0.94
    -2 -4 -6 11.43 1.27
    2 -4 6 13.1 0.9
    -2 4 -6 13.96 0.95
    -2 4 -6 11.68 0.93
    2 4 6 14.62 0.88
    2 4 6 14.06 0.86
    -3 -4 -6 1.38 0.32
    -3 -4 -6 0.86 0.47
    3 -4 6 1.63 0.33
    3 -4 6 1.7 0.28
    3 4 6 1.81 0.3
    -3 4 -6 2.11 0.4
    3 4 6 1.07 0.25
    -3 4 -6 1.51 0.35
    -4 -4 -6 6.42 0.61
    4 -4 6 7.04 0.59
    -4 -4 -6 5.99 0.94
    -4 4 -6 6.16 0.63
    4 4 6 5.99 0.53
    -4 4 -6 6.15 0.64
    4 4 6 7.26 0.56
    -5 -4 -6 18.59 1.27
    -5 -4 -6 16.13 1.63
    5 -4 6 19.89 1.24
    -5 4 -6 20.59 1.29
    -5 4 -6 17.31 1.31
    5 4 6 20.34 1.22
    5 4 6 22.61 1.22
    6 -4 6 4.15 0.52
    -6 -4 -6 4.46 0.53
    -6 -4 -6 4.44 0.87
    6 4 6 4.46 0.46
    -6 4 -6 5.12 0.59
    -6 4 -6 3.7 0.59
    6 4 6 4.94 0.48
    7 -4 6 0.14 0.24
    -7 -4 -6 0.57 0.41
    -7 -4 -6 0.5 0.26
    7 4 6 0.67 0.25
    -7 4 -6 0.53 0.3
    -7 4 -6 0.48 0.34
    -7 4 -6 0.67 0.33
    -8 -4 -6 1.66 0.36
    -8 -4 -6 0.7 0.47
    8 -4 6 1.02 0.32
    8 4 6 0.91 0.28
    -8 4 -6 1.09 0.41
    -8 4 -6 1.51 0.45
    -8 4 -6 0.89 0.36
    -7 -5 6 0.42 0.26
    7 -5 -6 0.17 0.47
    -7 -5 6 0.38 0.23
    7 5 -6 0.41 0.35
    -7 5 6 0.46 0.29
    7 5 -6 0.57 0.27
    -7 5 6 0.6 0.31
    -6 -5 6 0.45 0.24
    6 -5 -6 -0.13 0.44
    -6 -5 6 0.09 0.18
    6 5 -6 0.27 0.23
    -6 5 6 0.24 0.25
    -6 5 6 0.3 0.25
    6 5 -6 0.63 0.34
    -5 -5 6 3.76 0.44
    -5 -5 6 3.47 0.46
    5 -5 -6 2.74 0.76
    5 5 -6 2.42 0.5
    -5 5 6 3.38 0.44
    5 5 -6 2.76 0.43
    -5 5 6 3 0.45
    -4 -5 6 4.83 0.52
    -4 -5 6 6.03 0.53
    -4 -5 6 6.04 0.54
    4 -5 -6 3.74 0.91
    -4 5 6 6.35 0.56
    -4 5 6 5.69 0.54
    4 5 -6 4.1 0.61
    4 5 -6 6.14 0.54
    3 -5 -6 1.03 0.33
    -3 -5 6 0.76 0.26
    -3 -5 6 0.98 0.26
    3 -5 -6 0.83 0.56
    -3 5 6 1.05 0.3
    3 5 -6 0.93 0.27
    3 5 -6 0.94 0.35
    -3 5 6 1.27 0.27
    2 -5 -6 1.26 0.6
    -2 -5 6 0.8 0.23
    2 -5 -6 1.5 0.36
    -2 -5 6 1.49 0.32
    2 5 -6 1.34 0.29
    2 5 -6 1.18 0.38
    -2 5 6 0.79 0.27
    1 -5 -6 1.94 0.65
    -1 -5 6 1.35 0.31
    -1 -5 6 1.33 0.29
    1 -5 -6 2.38 0.43
    1 5 -6 1.85 0.32
    -1 5 6 1.31 0.3
    1 5 -6 1.73 0.4
    0 -5 -6 1.86 0.63
    0 -5 6 2.09 0.38
    0 -5 6 2.45 0.33
    0 -5 -6 2.55 0.43
    0 5 -6 2.2 0.33
    0 5 6 2.93 0.4
    0 5 6 2.48 0.32
    0 5 -6 2.18 0.42
    -1 -5 -6 2.12 0.64
    1 -5 6 2.2 0.35
    1 -5 6 1.95 0.37
    -1 -5 -6 2.08 0.4
    1 5 6 2 0.31
    -1 5 -6 2.13 0.41
    1 5 6 2.17 0.35
    2 -5 6 7.16 0.64
    -2 -5 -6 7.74 0.69
    -2 -5 -6 4.94 0.92
    2 -5 6 5.63 0.53
    -2 5 -6 7.92 0.71
    2 5 6 7.53 0.61
    2 5 6 7.96 0.59
    -3 -5 -6 0.87 0.31
    3 -5 6 1.65 0.28
    3 -5 6 1.54 0.34
    -3 -5 -6 0.9 0.49
    -3 5 -6 0.61 0.35
    3 5 6 1.46 0.31
    3 5 6 1.39 0.29
    4 -5 6 2.54 0.45
    -4 -5 -6 1.89 0.41
    -4 -5 -6 2.27 0.67
    4 5 6 3.31 0.41
    -4 5 -6 1.89 0.5
    4 5 6 2.43 0.4
    -4 5 -6 3.36 0.57
    -5 -5 -6 2.16 0.44
    5 -5 6 2.45 0.45
    -5 -5 -6 1.5 0.62
    -5 5 -6 2.89 0.51
    -5 5 -6 2.83 0.5
    5 5 6 2.25 0.39
    5 5 6 1.99 0.37
    -6 -5 -6 0.76 0.54
    6 -5 6 0.9 0.35
    -6 -5 -6 0.85 0.31
    6 5 6 1.47 0.32
    6 5 6 1.63 0.36
    -6 5 -6 0.86 0.34
    -6 5 -6 1.38 0.39
    -5 -6 6 0.76 0.32
    -5 -6 6 1.16 0.32
    5 -6 -6 0.98 0.6
    -5 6 6 2.53 0.45
    -5 6 6 1.38 0.35
    5 6 -6 1.84 0.41
    5 6 -6 2.17 0.51
    -4 -6 6 0.75 0.26
    -4 -6 6 0.52 0.31
    4 -6 -6 0.17 0.55
    4 6 -6 1.13 0.41
    -4 6 6 1.38 0.34
    -4 6 6 0.76 0.3
    4 6 -6 0.5 0.3
    -3 -6 6 2.55 0.45
    3 -6 -6 2.83 0.51
    -3 -6 6 2.63 0.39
    3 -6 -6 2.06 0.71
    -3 6 6 2.24 0.42
    3 6 -6 2.16 0.47
    3 6 -6 3.55 0.46
    -2 -6 6 1.03 0.33
    2 -6 -6 1.17 0.59
    -2 -6 6 0.71 0.25
    2 -6 -6 1.2 0.37
    -2 6 6 0.8 0.3
    2 6 -6 0.78 0.36
    2 6 -6 1.11 0.3
    -1 -6 6 0.19 0.18
    -1 -6 6 0.18 0.23
    1 -6 -6 -0.44 0.41
    1 -6 -6 -0.08 0.26
    1 6 -6 -0.31 0.3
    -1 6 6 0.31 0.25
    1 6 -6 0.26 0.25
    0 -6 6 0.67 0.22
    0 -6 -6 0.54 0.31
    0 -6 -6 0.4 0.52
    0 -6 6 0.7 0.27
    0 6 6 0.53 0.28
    0 6 -6 0.86 0.34
    -1 -6 -6 14.41 1.1
    1 -6 6 14.52 1.03
    -1 -6 -6 11.38 1.39
    1 -6 6 13.61 0.95
    -1 6 -6 16.29 1.13
    1 6 6 13.39 1
    1 6 6 14.6 0.96
    -2 -6 -6 0.94 0.58
    -2 -6 -6 0.92 0.36
    2 -6 6 1.18 0.34
    -2 6 -6 1.08 0.4
    2 6 6 0.73 0.3
    2 6 6 1.01 0.28
    -3 -6 -6 1.28 0.6
    3 -6 6 1.53 0.39
    -3 -6 -6 2.85 0.51
    3 6 6 1.72 0.38
    3 6 6 2.23 0.39
    -3 6 -6 2.26 0.5
    -4 -6 -6 -0.05 0.44
    -4 -6 -6 0.44 0.29
    4 -6 6 0.37 0.29
    4 6 6 -0.29 0.24
    4 6 6 0.47 0.25
    -4 6 -6 0.18 0.39
    -11 0 7 1.17 0.34
    11 0 -7 0.79 0.3
    -10 0 7 0.81 0.26
    10 0 -7 0.23 0.25
    -10 0 7 0.34 0.23
    -9 0 7 2.58 0.38
    -9 0 7 2.12 0.34
    9 0 -7 1.81 0.42
    9 0 -7 2.46 0.44
    8 0 -7 10.79 0.83
    -8 0 7 9.9 0.71
    -8 0 7 10.21 0.75
    8 0 -7 9.62 0.87
    -7 0 7 0.09 0.14
    -7 0 7 0.03 0.13
    7 0 -7 0.09 0.2
    7 0 -7 0.33 0.24
    7 0 -7 0.13 0.22
    -6 0 7 7.67 0.59
    6 0 -7 8.54 0.61
    -6 0 7 8.09 0.61
    6 0 -7 8.62 0.7
    -5 0 7 0.41 0.15
    5 0 -7 0.59 0.18
    -5 0 7 0.47 0.14
    -5 0 7 0.44 0.17
    5 0 -7 0.61 0.26
    4 0 -7 2.54 0.29
    4 0 -7 2.69 0.4
    -4 0 7 2.29 0.25
    4 0 -7 2.38 0.62
    -4 0 7 2.33 0.28
    3 0 -7 0.05 0.12
    3 0 -7 0.05 0.2
    -3 0 7 0 0.1
    -3 0 7 0.05 0.1
    3 0 -7 -0.16 0.19
    -2 0 7 14.85 0.84
    2 0 -7 14.14 0.95
    2 0 -7 14.71 0.83
    -2 0 7 13.46 0.83
    -1 0 7 7.88 0.51
    -1 0 7 7.13 0.51
    1 0 -7 8.84 0.66
    1 0 -7 7.66 0.5
    0 0 -7 19.5 1.52
    0 0 -7 18.04 1.17
    0 0 7 17.57 1.03
    -1 0 -7 36.97 2.15
    1 0 7 37.09 2.02
    -1 0 -7 40.65 2.33
    1 0 7 39.93 2.06
    2 0 7 3.86 0.34
    -2 0 -7 3.98 0.49
    2 0 7 3.96 0.34
    -2 0 -7 4.51 0.57
    -3 0 -7 4.73 0.54
    3 0 7 5.41 0.42
    -3 0 -7 5.47 0.64
    3 0 7 4.68 0.4
    -4 0 -7 2.98 0.53
    4 0 7 2.96 0.33
    -4 0 -7 3.34 0.46
    4 0 7 3.49 0.32
    5 0 7 14.66 0.89
    5 0 7 15.14 0.87
    -5 0 -7 13.34 1.16
    -5 0 -7 13.09 0.99
    6 0 7 1.4 0.27
    -6 0 -7 1.09 0.39
    -6 0 -7 0.97 0.32
    6 0 7 0.99 0.21
    7 0 7 0.09 0.16
    7 0 7 0.05 0.12
    -7 0 -7 0.22 0.25
    -7 0 -7 0.13 0.29
    8 0 7 11.74 0.79
    -8 0 -7 11.57 0.97
    8 0 7 10.58 0.73
    -8 0 -7 9.71 1.1
    9 0 7 18.05 1.15
    -9 0 -7 17.17 1.57
    -9 0 -7 17.15 1.32
    10 0 7 0.12 0.19
    -10 0 -7 0.34 0.38
    -10 0 -7 0.84 0.42
    -11 -1 7 0.21 0.21
    -11 -1 7 0.4 0.23
    11 -1 -7 0.11 0.25
    11 -1 -7 0.06 0.25
    -11 1 7 -0.04 0.2
    -11 1 7 0.33 0.28
    11 1 -7 0.26 0.25
    10 -1 -7 0.74 0.31
    -10 -1 7 1.19 0.31
    -10 -1 7 1.01 0.3
    10 -1 -7 0.72 0.33
    -10 1 7 1.26 0.34
    10 1 -7 0.77 0.29
    -10 1 7 1.36 0.3
    -9 -1 7 8.64 0.72
    -9 -1 7 9.3 0.72
    9 -1 -7 9.04 0.94
    9 -1 -7 10.04 0.84
    9 1 -7 9.31 0.74
    9 1 -7 8.86 0.79
    -9 1 7 9.55 0.76
    -9 1 7 9.34 0.69
    8 -1 -7 0.75 0.27
    -8 -1 7 0.7 0.22
    8 -1 -7 0.64 0.31
    -8 -1 7 0.82 0.22
    8 1 -7 0.73 0.23
    8 1 -7 0.57 0.25
    -8 1 7 0.92 0.24
    -8 1 7 0.95 0.25
    -7 -1 7 3.38 0.38
    7 -1 -7 3.81 0.48
    7 -1 -7 3.67 0.57
    -7 -1 7 3.31 0.39
    -7 -1 7 4.32 0.36
    7 1 -7 3.75 0.48
    7 1 -7 4 0.42
    -7 1 7 3.95 0.41
    -7 1 7 2.92 0.37
    -6 -1 7 26.29 1.54
    -6 -1 7 28.66 1.5
    6 -1 -7 27.61 1.81
    6 -1 -7 26.8 1.63
    6 1 -7 24.84 1.52
    6 1 -7 26.93 1.61
    -6 1 7 26.35 1.53
    -6 1 7 27.75 1.56
    5 -1 -7 9 0.75
    -5 -1 7 10.1 0.64
    5 -1 -7 10.52 0.93
    -5 -1 7 8.72 0.65
    5 1 -7 10.47 0.78
    5 1 -7 10.39 0.68
    -5 1 7 10.26 0.68
    -5 1 7 9.53 0.66
    4 -1 -7 4.95 0.65
    -4 -1 7 4.75 0.38
    -4 -1 7 4.15 0.38
    4 -1 -7 4.78 0.51
    4 1 -7 5.56 0.53
    4 1 -7 4.47 0.41
    -4 1 7 4.53 0.39
    -4 1 7 4.22 0.38
    -3 -1 7 2.43 0.28
    3 -1 -7 2.48 0.39
    -3 -1 7 2.7 0.28
    3 -1 -7 3.39 0.58
    3 1 -7 2.79 0.43
    -3 1 7 2.48 0.27
    -3 1 7 2.47 0.27
    3 1 -7 2.73 0.32
    -3 1 7 2.9 0.26
    2 -1 -7 16.03 0.97
    2 -1 -7 15.16 1.18
    -2 -1 7 14.24 0.86
    -2 -1 7 14.78 0.86
    2 -1 -7 13.9 0.83
    -2 1 7 15.52 0.84
    2 1 -7 14.76 0.97
    2 1 -7 13.81 0.86
    -2 1 7 13.61 0.85
    1 -1 -7 49.27 2.68
    -1 -1 7 41.96 2.29
    -1 -1 7 41.9 2.31
    1 -1 -7 42.92 2.38
    -1 1 7 45.38 2.3
    1 1 -7 43.53 2.42
    -1 1 7 42.99 2.31
    1 1 -7 43.17 2.31
    0 -1 -7 2.55 0.4
    0 -1 -7 2.2 0.52
    0 -1 7 2.42 0.26
    0 1 -7 2.42 0.29
    0 1 7 2.71 0.27
    0 1 7 2.46 0.25
    0 1 -7 2.22 0.4
    1 -1 7 49.84 2.67
    1 -1 7 49.97 2.64
    -1 -1 -7 53.39 2.77
    -1 -1 -7 53.09 3.06
    1 1 7 48.96 2.66
    -1 1 -7 46.9 2.76
    1 1 7 50.18 2.64
    -1 1 -7 50.85 2.66
    1 1 7 51.4 2.64
    -1 1 -7 53.58 2.86
    2 -1 7 56.74 2.79
    2 -1 7 54.01 2.77
    -2 -1 -7 46.89 3.07
    -2 -1 -7 56.12 2.88
    2 1 7 53.75 2.77
    2 1 7 53.43 2.78
    -2 1 -7 49.07 2.89
    3 -1 7 26.97 1.48
    -3 -1 -7 28 1.61
    3 -1 7 27.23 1.48
    -3 -1 -7 25.27 1.79
    -3 1 -7 23.92 1.58
    -3 1 -7 29.52 1.73
    3 1 7 25.55 1.48
    3 1 7 27.1 1.48
    4 -1 7 6.92 0.5
    -4 -1 -7 6.67 0.63
    4 -1 7 7.09 0.55
    -4 -1 -7 6.75 0.8
    4 1 7 6.9 0.52
    4 1 7 6.64 0.5
    -4 1 -7 6.76 0.64
    -4 1 -7 6.6 0.69
    -5 -1 -7 2.73 0.58
    5 -1 7 2.13 0.28
    -5 -1 -7 2.75 0.46
    5 -1 7 2.96 0.39
    -5 1 -7 2.81 0.51
    5 1 7 3.53 0.33
    -5 1 -7 2.19 0.44
    5 1 7 2.48 0.35
    -6 -1 -7 37.95 2.19
    -6 -1 -7 36.47 2.51
    6 -1 7 40.33 2.12
    -6 1 -7 37.91 2.41
    6 1 7 39.15 2.09
    -6 1 -7 32.28 2.19
    6 1 7 41.26 2.12
    -7 -1 -7 2.26 0.61
    7 -1 7 2.75 0.29
    7 -1 7 2.87 0.39
    -7 -1 -7 2.11 0.45
    -7 1 -7 2.43 0.48
    7 1 7 2.18 0.3
    7 1 7 2.68 0.36
    -7 1 -7 1.81 0.49
    8 -1 7 0.61 0.23
    -8 -1 -7 0.37 0.3
    -8 -1 -7 0.58 0.39
    8 1 7 0.36 0.17
    -8 1 -7 0.65 0.34
    8 1 7 0.64 0.24
    -8 1 -7 0.58 0.33
    -9 -1 -7 1.09 0.36
    9 -1 7 0.63 0.26
    -9 -1 -7 0.88 0.47
    -9 1 -7 0.77 0.4
    9 1 7 0.29 0.17
    9 1 7 0.6 0.25
    -9 1 -7 0.94 0.44
    10 -2 -7 3.36 0.54
    -10 -2 7 1.8 0.37
    -10 -2 7 2.93 0.42
    10 -2 -7 1.64 0.52
    10 2 -7 2.76 0.45
    -10 2 7 2.92 0.49
    10 2 -7 1.82 0.41
    -9 -2 7 0.25 0.19
    -9 -2 7 0.29 0.2
    9 -2 -7 0.18 0.32
    9 -2 -7 0.32 0.29
    -9 2 7 -0.05 0.18
    -9 2 7 0.14 0.24
    9 2 -7 0.4 0.24
    9 2 -7 0.14 0.2
    8 -2 -7 1.03 0.34
    -8 -2 7 1.42 0.3
    -8 -2 7 1.53 0.29
    8 -2 -7 1.33 0.45
    -8 -2 7 1.43 0.26
    8 2 -7 1.59 0.31
    -8 2 7 1.95 0.32
    8 2 -7 1.37 0.34
    -8 2 7 1.97 0.35
    7 -2 -7 3.87 0.71
    -7 -2 7 5.05 0.43
    -7 -2 7 5.17 0.47
    7 -2 -7 6.48 0.6
    7 2 -7 4.79 0.53
    -7 2 7 5.04 0.49
    -7 2 7 4.36 0.44
    7 2 -7 4.59 0.48
    6 -2 -7 4.12 0.75
    -6 -2 7 6.08 0.49
    6 -2 -7 5.29 0.59
    -6 -2 7 5.94 0.46
    6 2 -7 5.92 0.51
    6 2 -7 5.03 0.56
    -6 2 7 5.1 0.49
    -6 2 7 5.57 0.49
    5 -2 -7 3.77 0.75
    -5 -2 7 3.99 0.38
    -5 -2 7 3.45 0.38
    5 -2 -7 4.6 0.53
    5 2 -7 3.99 0.5
    -5 2 7 3.6 0.39
    -5 2 7 4.38 0.41
    5 2 -7 4.2 0.45
    -4 -2 7 5.23 0.44
    4 -2 -7 6.24 0.57
    -4 -2 7 5.44 0.43
    4 -2 -7 4.75 0.77
    4 2 -7 5.17 0.48
    -4 2 7 5.08 0.44
    -4 2 7 5.15 0.43
    4 2 -7 5.29 0.55
    3 -2 -7 41.44 2.93
    -3 -2 7 48.28 2.58
    3 -2 -7 53.03 2.66
    -3 -2 7 48.75 2.58
    3 2 -7 48.12 2.6
    3 2 -7 51.21 2.69
    -3 2 7 48.18 2.58
    -3 2 7 48.91 2.56
    2 -2 -7 18.53 1.06
    -2 -2 7 16.34 0.97
    2 -2 -7 15.61 1.35
    -2 -2 7 16.33 0.98
    2 2 -7 16.06 1.01
    -2 2 7 16.55 0.93
    2 2 -7 17.33 1.11
    -2 2 7 15.69 0.98
    -1 -2 7 -0.12 0.1
    1 -2 -7 0.09 0.34
    1 -2 -7 -0.01 0.21
    -1 -2 7 -0.05 0.1
    -1 2 7 -0.01 0.1
    1 2 -7 0.05 0.23
    -1 2 7 -0.02 0.13
    1 2 -7 -0.17 0.17
    0 -2 7 38.65 2.2
    0 -2 -7 37.32 2.57
    0 -2 7 42.45 2.18
    0 -2 -7 45.57 2.25
    0 -2 -7 45.42 2.26
    0 2 7 41.73 2.18
    0 2 -7 41.55 2.23
    0 2 7 40.21 2.2
    0 2 -7 37.44 2.3
    -1 -2 -7 14.02 0.88
    -1 -2 -7 11.35 1.14
    1 -2 7 12.53 0.79
    1 -2 7 13.35 0.79
    -1 -2 -7 13.31 0.8
    1 2 7 13.12 0.78
    -1 2 -7 12.87 0.83
    -1 2 -7 11.42 0.91
    1 2 7 13.39 0.79
    -2 -2 -7 0.78 0.44
    -2 -2 -7 2.09 0.41
    2 -2 7 1.84 0.27
    2 -2 7 1.57 0.26
    -2 -2 -7 1.45 0.26
    2 2 7 1.43 0.24
    2 2 7 1.83 0.25
    2 2 7 1.61 0.28
    -2 2 -7 2.29 0.42
    -2 2 -7 1.88 0.33
    -3 -2 -7 12.13 0.79
    3 -2 7 12.34 0.79
    -3 -2 -7 10.21 1.09
    3 -2 7 12.32 0.78
    -3 2 -7 10.38 0.88
    -3 2 -7 13.37 0.82
    3 2 7 13.02 0.8
    3 2 7 12.59 0.78
    3 2 7 13.79 0.93
    -4 -2 -7 11.39 1.2
    -4 -2 -7 16.14 1.03
    4 -2 7 14.69 0.9
    4 -2 7 16.46 0.95
    -4 -2 -7 15.34 0.94
    -4 2 -7 12.26 1.02
    -4 2 -7 15.74 0.95
    -4 2 -7 13.31 1.07
    4 2 7 15.15 0.94
    4 2 7 16.64 0.93
    5 -2 7 27.67 1.5
    -5 -2 -7 26.98 1.56
    5 -2 7 24.97 1.44
    -5 -2 -7 25.75 1.5
    -5 -2 -7 23.8 1.86
    -5 2 -7 23.03 1.66
    5 2 7 26.33 1.48
    -5 2 -7 21.27 1.56
    -5 2 -7 27.61 1.49
    5 2 7 26.85 1.47
    -6 -2 -7 4.94 0.47
    -6 -2 -7 5.46 0.54
    6 -2 7 4.58 0.63
    6 -2 7 4.32 0.39
    -6 -2 -7 3.84 0.75
    6 -2 7 4.5 0.47
    6 2 7 5.32 0.44
    -6 2 -7 4.4 0.58
    -6 2 -7 4.24 0.6
    6 2 7 4.06 0.45
    -7 -2 -7 3.56 0.76
    7 -2 7 4.81 0.5
    7 -2 7 4.32 0.66
    -7 -2 -7 5.05 0.49
    -7 2 -7 3.51 0.61
    7 2 7 3.95 0.42
    -7 2 -7 3.7 0.62
    7 2 7 4.28 0.46
    -8 -2 -7 6.76 0.61
    8 -2 7 5.78 0.61
    8 -2 7 5.64 0.81
    -8 -2 -7 5.99 0.99
    -8 2 -7 7.03 0.82
    -8 2 -7 6.42 0.82
    8 2 7 6.23 0.59
    8 2 7 5.96 0.53
    -9 -2 -7 6.19 0.6
    -9 -2 -7 5.21 0.98
    9 -2 7 5.05 0.57
    -9 2 -7 4.42 0.77
    -9 2 -7 5.68 0.82
    9 2 7 5.44 0.57
    9 2 7 4.85 0.51
    10 -3 -7 5.92 1.05
    10 -3 -7 9.98 0.92
    -10 -3 7 9.85 0.78
    -10 -3 7 7.98 0.74
    -10 3 7 9.76 0.84
    10 3 -7 10.38 0.8
    -10 3 7 8.42 0.8
    -9 -3 7 9.48 0.76
    -9 -3 7 9.12 0.7
    -9 -3 7 8.36 0.75
    9 -3 -7 7.4 1.07
    9 -3 -7 10.05 0.89
    -9 3 7 9.08 0.79
    9 3 -7 9.28 0.76
    -9 3 7 9.52 0.8
    8 -3 -7 4.09 0.61
    8 -3 -7 2.96 0.76
    -8 -3 7 4.84 0.5
    -8 -3 7 3.43 0.41
    -8 3 7 4.33 0.46
    8 3 -7 4.26 0.5
    -8 3 7 3.94 0.5
    8 3 -7 4.27 0.74
    -7 -3 7 2.07 0.36
    7 -3 -7 1.87 0.57
    -7 -3 7 1.87 0.3
    7 -3 -7 2.78 0.48
    -7 3 7 2.25 0.35
    7 3 -7 1.41 0.32
    -7 3 7 2.13 0.38
    7 3 -7 2.25 0.4
    6 -3 -7 0.13 0.23
    6 -3 -7 -0.02 0.35
    -6 -3 7 0.01 0.16
    -6 -3 7 0.02 0.12
    6 3 -7 -0.03 0.23
    -6 3 7 0.08 0.17
    -6 3 7 0.04 0.17
    5 -3 -7 21.88 1.92
    -5 -3 7 26.21 1.54
    -5 -3 7 26.82 1.53
    5 -3 -7 29.57 1.62
    5 3 -7 27.08 1.56
    -5 3 7 26.94 1.53
    -5 3 7 26.03 1.53
    5 3 -7 26.58 1.58
    -4 -3 7 4.17 0.39
    4 -3 -7 3.17 0.8
    -4 -3 7 3.5 0.39
    4 -3 -7 4.57 0.53
    -4 3 7 3.56 0.38
    -4 3 7 3.96 0.43
    4 3 -7 4.26 0.5
    4 3 -7 4.25 0.5
    4 3 -7 3.7 0.39
    3 -3 -7 15.92 1.58
    -3 -3 7 20.45 1.21
    3 -3 -7 23.15 1.28
    -3 -3 7 20.39 1.2
    -3 3 7 20.67 1.22
    3 3 -7 20.91 1.27
    -3 3 7 20.2 1.18
    3 3 -7 20.28 1.18
    3 3 -7 21.44 1.3
    -2 -3 7 32.36 1.86
    -2 -3 7 34.99 1.85
    2 3 -7 34.06 1.91
    -2 3 7 33.22 1.79
    2 3 -7 35.01 1.96
    2 3 -7 32.16 1.82
    -2 3 7 34.03 1.87
    -1 -3 7 20.44 1.18
    -1 -3 7 20.94 1.15
    -1 -3 7 19.42 1.13
    1 -3 -7 14.91 1.5
    -1 3 7 21.02 1.17
    -1 3 7 20.82 1.12
    1 3 -7 18.68 1.26
    1 3 -7 20.15 1.12
    1 3 -7 21.01 1.24
    0 -3 7 3.48 0.37
    0 -3 7 3.06 0.34
    0 -3 7 2.77 0.35
    0 -3 -7 2.84 0.72
    0 -3 -7 3.78 0.4
    0 3 7 3.37 0.32
    0 3 -7 3.43 0.45
    0 3 7 2.82 0.35
    0 3 -7 2.13 0.43
    1 -3 7 3.1 0.36
    -1 -3 -7 2.41 0.64
    1 -3 7 2.77 0.32
    -1 -3 -7 2.32 0.34
    1 3 7 2.56 0.33
    -1 3 -7 2.65 0.41
    -1 3 -7 2.33 0.45
    1 3 7 2.53 0.3
    -2 -3 -7 11.86 1.33
    2 -3 7 17.5 1
    -2 -3 -7 15.83 1.02
    2 -3 7 16.34 0.98
    -2 3 -7 16.26 1.04
    2 3 7 17.05 0.98
    -2 3 -7 15.07 1.11
    2 3 7 17.28 0.99
    -3 -3 -7 19.28 1.19
    -3 -3 -7 15.62 1.54
    3 -3 7 19.84 1.15
    3 -3 7 20.43 1.17
    -3 3 -7 17.35 1.26
    3 3 7 20.04 1.14
    -3 3 -7 18.57 1.2
    3 3 7 20.3 1.15
    -4 -3 -7 10.2 0.76
    -4 -3 -7 9.8 1.14
    4 -3 7 10.53 0.71
    4 -3 7 11.28 0.76
    4 3 7 11.93 0.72
    -4 3 -7 10.05 0.93
    4 3 7 10.78 0.72
    -4 3 -7 10.88 0.79
    -4 3 -7 7.46 0.8
    -5 -3 -7 7.65 0.66
    5 -3 7 8.67 0.78
    5 -3 7 8.72 0.6
    5 -3 7 9.22 0.68
    -5 -3 -7 6.21 0.94
    -5 3 -7 7.21 0.75
    5 3 7 8.66 0.62
    -5 3 -7 7.39 0.76
    5 3 7 7.88 0.67
    -5 3 -7 9.25 0.7
    6 -3 7 4.3 0.6
    -6 -3 -7 4.24 0.49
    -6 -3 -7 3.29 0.75
    6 -3 7 4.75 0.49
    -6 3 -7 3.72 0.59
    6 3 7 5.2 0.52
    -6 3 -7 4.72 0.53
    -6 3 -7 3.58 0.57
    6 3 7 4.75 0.46
    7 -3 7 0.92 0.38
    -7 -3 -7 0.77 0.26
    -7 -3 -7 0.97 0.5
    7 -3 7 1.19 0.33
    7 3 7 1.32 0.3
    -7 3 -7 1.07 0.38
    7 3 7 1.65 0.34
    -7 3 -7 0.89 0.37
    8 -3 7 0.65 0.27
    -8 -3 -7 0.76 0.48
    8 -3 7 0.06 0.31
    -8 -3 -7 0.22 0.22
    8 3 7 -0.23 0.22
    8 3 7 0.07 0.18
    -8 3 -7 -0.08 0.26
    -8 3 -7 0.63 0.37
    9 -4 -7 0.71 0.52
    -9 -4 7 0.36 0.22
    9 -4 -7 0.33 0.33
    -9 -4 7 0.14 0.25
    -9 4 7 0.47 0.31
    9 4 -7 0.35 0.32
    -9 4 7 0.25 0.27
    -8 -4 7 0.7 0.23
    8 -4 -7 0.59 0.49
    8 -4 -7 0.33 0.29
    -8 -4 7 -0.07 0.23
    8 4 -7 0.58 0.31
    -8 4 7 0.3 0.27
    -8 4 7 0.41 0.25
    -8 4 7 0.16 0.25
    -7 -4 7 7.01 0.6
    7 -4 -7 4.94 0.99
    -7 -4 7 7.13 0.64
    7 -4 -7 7.5 0.74
    7 4 -7 7.61 0.71
    -7 4 7 6.15 0.64
    -7 4 7 7.13 0.61
    7 4 -7 7.32 0.61
    6 -4 -7 -0.05 0.26
    6 -4 -7 -0.16 0.35
    -6 -4 7 0.31 0.21
    -6 -4 7 -0.06 0.14
    6 4 -7 0.14 0.21
    -6 4 7 0.3 0.2
    -6 4 7 0.21 0.22
    6 4 -7 0.23 0.25
    -5 -4 7 -0.13 0.14
    5 -4 -7 -0.02 0.44
    5 -4 -7 0.3 0.28
    -5 -4 7 0.01 0.17
    -5 4 7 -0.02 0.18
    5 4 -7 0.17 0.2
    -5 4 7 0.26 0.2
    5 4 -7 -0.01 0.27
    -4 -4 7 9.54 0.66
    4 -4 -7 5.75 0.98
    -4 -4 7 8.73 0.64
    4 4 -7 8.48 0.72
    4 4 -7 8.64 0.63
    -4 4 7 8.33 0.64
    -4 4 7 7.41 0.63
    3 -4 -7 2.71 0.7
    -3 -4 7 4.27 0.41
    -3 -4 7 4.12 0.42
    -3 -4 7 3.76 0.46
    -3 4 7 4.48 0.48
    3 4 -7 3.8 0.4
    -3 4 7 4.08 0.44
    3 4 -7 4.89 0.52
    -2 -4 7 5.07 0.43
    -2 -4 7 4.55 0.44
    2 -4 -7 3.31 0.86
    -2 -4 7 4.65 0.44
    2 4 -7 4.34 0.54
    2 4 -7 4.69 0.42
    -2 4 7 4.76 0.47
    -1 -4 7 0.61 0.19
    1 -4 -7 0 0.22
    -1 -4 7 0.55 0.17
    -1 -4 7 0.31 0.19
    1 -4 -7 0.4 0.46
    1 4 -7 0.72 0.32
    1 4 -7 0.56 0.17
    -1 4 7 0.09 0.14
    -1 4 7 0.24 0.19
    0 -4 -7 10.86 0.76
    0 -4 -7 6.92 1.03
    0 -4 7 9.44 0.69
    0 -4 7 9.12 0.62
    0 -4 7 9.96 0.69
    0 4 7 9.05 0.64
    0 4 -7 10.21 0.64
    0 4 -7 10.23 0.77
    0 4 7 10.44 0.71
    -1 -4 -7 9.26 0.69
    -1 -4 -7 6.95 1.01
    1 -4 7 8.57 0.64
    1 -4 7 7.29 0.59
    1 4 7 8.32 0.62
    -1 4 -7 8.15 0.69
    1 4 7 8.92 0.59
    -1 4 -7 6.15 0.66
    2 -4 7 6.64 0.53
    -2 -4 -7 7.3 0.62
    -2 -4 -7 5.53 0.95
    2 -4 7 8 0.61
    2 4 7 6.79 0.56
    -2 4 -7 6.77 0.63
    2 4 7 7.81 0.55
    -2 4 -7 5.08 0.63
    -3 -4 -7 5.43 0.53
    3 -4 7 4.26 0.47
    -3 -4 -7 4.17 0.82
    3 -4 7 4.26 0.41
    3 4 7 4.97 0.45
    -3 4 -7 4.17 0.56
    3 4 7 4.52 0.45
    -3 4 -7 4.41 0.56
    4 -4 7 3.72 0.41
    -4 -4 -7 3.85 0.85
    -4 -4 -7 4.8 0.51
    4 -4 7 3.63 0.46
    -4 4 -7 4.64 0.56
    4 4 7 4.08 0.44
    4 4 7 4.56 0.44
    -4 4 -7 3.27 0.54
    5 -4 7 2.91 0.44
    -5 -4 -7 1.69 0.65
    -5 -4 -7 2.66 0.43
    5 4 7 2.88 0.37
    -5 4 -7 2.98 0.52
    -5 4 -7 1.86 0.45
    5 4 7 2.81 0.38
    -6 -4 -7 0.89 0.53
    -6 -4 -7 0.52 0.25
    6 -4 7 0.62 0.29
    -6 4 -7 0.61 0.3
    6 4 7 0.69 0.24
    -6 4 -7 0.71 0.33
    -7 -4 -7 3.04 0.82
    -7 -4 -7 1.71 0.39
    7 -4 7 1.83 0.41
    -7 4 -7 1.96 0.43
    7 4 7 2.39 0.39
    -7 4 -7 2.19 0.48
    7 -5 -7 0.41 0.54
    -7 -5 7 1.02 0.3
    -7 -5 7 0.82 0.28
    -7 5 7 1.51 0.37
    7 5 -7 1 0.4
    -7 5 7 1.46 0.35
    7 5 -7 1.2 0.31
    6 -5 -7 3.86 0.98
    -6 -5 7 5.93 0.61
    -6 -5 7 5.13 0.54
    6 5 -7 5.8 0.58
    -6 5 7 5.59 0.58
    6 5 -7 5.61 0.67
    -6 5 7 6.22 0.63
    -5 -5 7 6.53 0.57
    5 -5 -7 3.9 1.01
    -5 -5 7 5.54 0.56
    -5 5 7 5.77 0.58
    5 5 -7 6.16 0.57
    5 5 -7 5.32 0.69
    -5 5 7 5.63 0.58
    -4 -5 7 1.87 0.33
    -4 -5 7 1.14 0.28
    4 -5 -7 1.36 0.64
    -4 5 7 1.28 0.3
    -4 5 7 1.52 0.34
    4 5 -7 1.29 0.3
    4 5 -7 0.77 0.36
    -3 -5 7 6.37 0.7
    3 -5 -7 3.83 0.98
    -3 -5 7 5 0.5
    -3 -5 7 4.8 0.48
    3 5 -7 5.66 0.65
    -3 5 7 5.38 0.54
    3 5 -7 5.06 0.49
    -2 -5 7 2.07 0.4
    -2 -5 7 2.86 0.37
    2 -5 -7 3.25 0.49
    -2 -5 7 3.51 0.4
    2 -5 -7 2.64 0.77
    -2 5 7 4.08 0.45
    2 5 -7 3.33 0.39
    2 5 -7 2.64 0.47
    -1 -5 7 5.58 0.52
    -1 -5 7 5.08 0.46
    1 -5 -7 3.85 0.93
    -1 -5 7 5.89 0.51
    1 -5 -7 5.27 0.57
    -1 5 7 5.58 0.54
    1 5 -7 5.06 0.63
    1 5 -7 4.32 0.45
    0 -5 7 0.46 0.19
    0 -5 7 0.69 0.27
    0 -5 7 0.41 0.17
    0 -5 -7 0.63 0.29
    0 -5 -7 -0.15 0.43
    0 5 -7 0.49 0.3
    0 5 7 0.51 0.19
    0 5 7 0.83 0.27
    0 5 -7 0.83 0.34
    -1 -5 -7 2.04 0.38
    -1 -5 -7 1.39 0.6
    1 -5 7 1.37 0.32
    1 -5 7 1.66 0.3
    1 5 7 1.37 0.3
    -1 5 -7 1.1 0.37
    1 5 7 1.3 0.28
    -2 -5 -7 6.73 0.67
    2 -5 7 6.01 0.53
    -2 -5 -7 4.72 0.93
    2 -5 7 6.89 0.61
    2 5 7 6.19 0.57
    -2 5 -7 6.12 0.67
    2 5 7 6.52 0.54
    3 -5 7 9.81 0.74
    3 -5 7 8.97 0.79
    -3 -5 -7 11.23 0.89
    -3 -5 -7 8.75 1.19
    3 5 7 11.79 0.78
    3 5 7 10.46 0.79
    -3 5 -7 11.72 0.92
    -4 -5 -7 0.58 0.52
    4 -5 7 1.29 0.32
    -4 -5 -7 1.5 0.39
    -4 5 -7 1.54 0.44
    4 5 7 1.48 0.31
    4 5 7 1.51 0.32
    -4 5 -7 1.83 0.46
    5 -5 7 0.31 0.26
    -5 -5 -7 0.53 0.29
    -5 -5 -7 0.57 0.49
    5 5 7 0.45 0.24
    5 5 7 0.21 0.22
    -5 5 -7 0.17 0.35
    -5 5 -7 0.91 0.33
    -6 -5 -7 0.97 0.35
    -6 -5 -7 0.9 0.59
    6 -5 7 0.6 0.31
    6 5 7 1.47 0.34
    -6 5 -7 1.76 0.47
    6 5 7 1.04 0.3
    -6 5 -7 0.94 0.38
    4 -6 -7 2.88 0.85
    -4 -6 7 3.79 0.51
    -4 -6 7 4.01 0.49
    4 6 -7 3.48 0.48
    4 6 -7 3.11 0.61
    -4 6 7 3.58 0.51
    3 -6 -7 0.31 0.52
    -3 -6 7 1.47 0.33
    -3 -6 7 0.7 0.28
    3 6 -7 1.08 0.44
    3 6 -7 0.66 0.28
    -3 6 7 1.06 0.34
    -2 -6 7 2.52 0.4
    -2 -6 7 2.19 0.41
    -2 -6 7 2.58 0.39
    2 -6 -7 2.42 0.47
    2 -6 -7 1.75 0.7
    2 6 -7 2.27 0.39
    -2 6 7 2.01 0.4
    2 6 -7 2.24 0.48
    -1 -6 7 1.78 0.37
    1 -6 -7 1.23 0.36
    1 -6 -7 1.07 0.65
    -1 -6 7 0.99 0.26
    1 6 -7 0.59 0.4
    -1 6 7 1.68 0.36
    1 6 -7 1.46 0.33
    0 -6 7 1.08 0.27
    0 -6 -7 1.14 0.64
    0 -6 -7 0.8 0.34
    0 -6 7 1.58 0.37
    0 6 7 1.25 0.34
    0 6 -7 1.34 0.41
    -1 -6 -7 4.37 0.6
    -1 -6 -7 2.99 0.84
    1 -6 7 3.32 0.42
    1 -6 7 3.93 0.53
    -1 6 -7 3.47 0.58
    1 6 7 4.51 0.53
    2 -6 7 0.37 0.28
    2 -6 7 0.25 0.2
    -2 -6 -7 0.46 0.52
    -2 -6 -7 0.53 0.35
    2 6 7 0.62 0.31
    -2 6 -7 0.57 0.38
    2 6 7 0.73 0.27
    3 -6 7 0.32 0.29
    -3 -6 -7 1.83 0.44
    -3 -6 -7 0.79 0.59
    -3 6 -7 0.84 0.42
    3 6 7 0.87 0.31
    3 6 7 0.54 0.24
    -10 0 8 0.02 0.2
    10 0 -8 -0.18 0.22
    -10 0 8 0.14 0.19
    9 0 -8 0.8 0.31
    -9 0 8 1.38 0.3
    -9 0 8 0.99 0.29
    -8 0 8 0.15 0.17
    -8 0 8 0.08 0.14
    8 0 -8 0.09 0.32
    8 0 -8 0.04 0.22
    -7 0 8 2.24 0.33
    7 0 -8 2.4 0.44
    -7 0 8 2.08 0.33
    7 0 -8 2.45 0.38
    -6 0 8 1.96 0.3
    6 0 -8 1.57 0.37
    -6 0 8 1.33 0.26
    6 0 -8 1.4 0.27
    -5 0 8 9.91 0.7
    -5 0 8 9.72 0.69
    5 0 -8 9.28 0.81
    -5 0 8 10.61 0.65
    5 0 -8 11.34 0.71
    4 0 -8 3.98 0.4
    -4 0 8 4.3 0.36
    4 0 -8 3.96 0.52
    -4 0 8 4.56 0.39
    4 0 -8 4.52 0.58
    -4 0 8 4.61 0.4
    3 0 -8 2.82 0.52
    3 0 -8 2.13 0.42
    3 0 -8 1.71 0.26
    -3 0 8 1.27 0.22
    -2 0 8 8.85 0.59
    2 0 -8 9.76 1.06
    -2 0 8 8.71 0.59
    2 0 -8 9.61 0.75
    2 0 -8 8.69 0.58
    -1 0 8 12.37 0.73
    1 0 -8 11.34 0.88
    -1 0 8 11.87 0.74
    0 0 -8 6.47 0.84
    0 0 8 5.95 0.44
    0 0 8 5.79 0.41
    0 0 -8 5.74 0.61
    -1 0 -8 17.8 1.26
    -1 0 -8 15.39 1.07
    1 0 8 14.7 0.92
    1 0 8 15.13 0.88
    2 0 8 47.43 2.48
    2 0 8 48.04 2.44
    -2 0 -8 46.25 2.78
    -2 0 -8 43.7 2.59
    3 0 8 24.78 1.35
    3 0 8 22.65 1.36
    -3 0 -8 25.74 1.72
    -3 0 -8 23.56 1.51
    4 0 8 13.83 0.86
    -4 0 -8 13.69 1.02
    -4 0 -8 13.33 1.18
    4 0 8 14.18 0.86
    -5 0 -8 9.16 0.95
    5 0 8 9.27 0.63
    5 0 8 8.26 0.6
    -5 0 -8 7.79 0.75
    6 0 8 0.13 0.13
    -6 0 -8 0.13 0.3
    -6 0 -8 0.36 0.28
    6 0 8 0.19 0.16
    -7 0 -8 0.59 0.32
    7 0 8 0.58 0.19
    7 0 8 0.8 0.23
    -7 0 -8 0.85 0.42
    8 0 8 -0.14 0.18
    -8 0 -8 0.08 0.32
    8 0 8 0.26 0.16
    -8 0 -8 0.38 0.3
    -9 0 -8 -0.02 0.33
    9 0 8 0.15 0.2
    -9 0 -8 0.67 0.34
    10 -1 -8 -0.09 0.22
    -10 -1 8 0.12 0.19
    10 -1 -8 0.18 0.27
    -10 -1 8 0.51 0.25
    10 1 -8 0 0.24
    -10 1 8 0.02 0.2
    -10 1 8 0.02 0.23
    -9 -1 8 0.82 0.26
    9 -1 -8 0.44 0.28
    -9 -1 8 0.66 0.25
    9 -1 -8 0.37 0.3
    -9 1 8 0.47 0.24
    9 1 -8 0.58 0.28
    9 1 -8 0.88 0.28
    -9 1 8 1.31 0.29
    8 -1 -8 0.55 0.28
    -8 -1 8 1 0.27
    8 -1 -8 0.48 0.29
    -8 -1 8 0.76 0.22
    -8 1 8 1.05 0.26
    -8 1 8 0.79 0.23
    8 1 -8 0.98 0.26
    8 1 -8 0.32 0.28
    -7 -1 8 14.08 0.89
    -7 -1 8 12.46 0.89
    7 1 -8 12.35 0.87
    -7 1 8 12.53 0.88
    -7 1 8 12.92 0.86
    7 1 -8 13.56 0.98
    -6 -1 8 19.15 1.07
    6 -1 -8 17.88 1.21
    -6 -1 8 17.73 1.11
    6 -1 -8 17.75 1.38
    -6 1 8 19.01 1.13
    6 1 -8 16.88 1.1
    -6 1 8 18.16 1.1
    6 1 -8 17.49 1.22
    5 -1 -8 10.21 1
    -5 -1 8 10.25 0.67
    -5 -1 8 10.12 0.7
    5 -1 -8 11.18 0.84
    5 1 -8 9.82 0.7
    5 1 -8 9.92 0.83
    -5 1 8 9.7 0.69
    -5 1 8 10.42 0.71
    4 -1 -8 2.6 0.46
    -4 -1 8 2.43 0.31
    4 -1 -8 2.63 0.59
    -4 -1 8 2.28 0.29
    -4 1 8 2.9 0.32
    -4 1 8 2.54 0.26
    -4 1 8 2.66 0.31
    4 1 -8 2.74 0.47
    4 1 -8 2.73 0.36
    3 -1 -8 1.5 0.33
    3 -1 -8 1.72 0.26
    -3 -1 8 1.45 0.24
    -3 -1 8 1.41 0.24
    3 -1 -8 1.87 0.54
    -3 1 8 0.95 0.21
    3 1 -8 1.3 0.38
    3 1 -8 1.85 0.29
    -3 1 8 1.34 0.24
    -3 1 8 1.24 0.21
    -2 -1 8 19.53 1.1
    -2 -1 8 17.67 1.08
    2 -1 -8 19.59 1.07
    2 -1 -8 19.81 1.21
    2 -1 -8 20.23 1.47
    2 1 -8 18.28 1.09
    -2 1 8 18.99 1.09
    -2 1 8 18.78 1.07
    2 1 -8 17.24 1.21
    1 -1 -8 14.15 1.17
    -1 -1 8 12.52 0.79
    1 -1 -8 12.74 0.9
    -1 -1 8 12.2 0.77
    1 1 -8 13.63 0.81
    1 1 -8 11.3 0.92
    -1 1 8 13.24 0.78
    -1 1 8 13.07 0.79
    0 -1 -8 0.71 0.31
    0 -1 -8 0.66 0.39
    0 -1 8 0.74 0.18
    0 1 -8 1.03 0.22
    0 1 8 0.57 0.16
    0 1 8 0.63 0.17
    0 1 -8 0.61 0.32
    -1 -1 -8 35.14 1.93
    1 -1 8 31.15 1.78
    1 -1 8 31.96 1.75
    -1 -1 -8 32.23 2.18
    -1 1 -8 34.13 1.77
    1 1 8 32.32 1.77
    -1 1 -8 28.16 1.88
    1 1 8 33.16 1.75
    -1 1 -8 35.33 2.02
    2 -1 8 4.2 0.37
    2 -1 8 3.68 0.35
    -2 -1 -8 2.88 0.62
    -2 -1 -8 4.51 0.54
    2 1 8 3.75 0.34
    -2 1 -8 3.19 0.52
    2 1 8 3.99 0.35
    -3 -1 -8 5.9 0.79
    3 -1 8 7.45 0.52
    3 -1 8 7.87 0.54
    -3 -1 -8 7.64 0.69
    -3 1 -8 6.16 0.71
    -3 1 -8 6.21 0.66
    3 1 8 6.67 0.51
    3 1 8 6.45 0.5
    -4 -1 -8 0.97 0.41
    4 -1 8 1.55 0.29
    -4 -1 -8 1.7 0.4
    4 -1 8 1.1 0.23
    4 1 8 1.62 0.26
    4 1 8 1.9 0.29
    -4 1 -8 1.45 0.4
    -4 1 -8 1.3 0.35
    -5 -1 -8 4.27 0.56
    -5 -1 -8 4.23 0.74
    5 -1 8 4.48 0.4
    5 -1 8 5 0.47
    5 1 8 4.79 0.44
    -5 1 -8 4.36 0.64
    5 1 8 4.7 0.42
    -5 1 -8 4.63 0.58
    -6 -1 -8 13.02 0.99
    -6 -1 -8 13.64 1.29
    6 -1 8 12.35 0.83
    6 -1 8 13.76 0.9
    -6 1 -8 12.65 1.02
    -6 1 -8 13.05 1.17
    6 1 8 14.16 0.89
    6 1 8 13.26 0.86
    -7 -1 -8 3.88 0.77
    7 -1 8 3.62 0.44
    7 -1 8 2.99 0.34
    -7 -1 -8 4.03 0.55
    7 1 8 3.86 0.44
    -7 1 -8 3.72 0.66
    7 1 8 3.47 0.38
    -7 1 -8 3.39 0.59
    -8 -1 -8 0.64 0.46
    -8 -1 -8 0.55 0.31
    8 -1 8 0.2 0.21
    8 -1 8 0.53 0.23
    8 1 8 0.36 0.17
    -8 1 -8 0.34 0.34
    -8 1 -8 0.58 0.36
    8 1 8 0.23 0.22
    -9 -1 -8 2.93 0.6
    9 -1 8 3.02 0.44
    -9 -1 -8 3.29 0.87
    -9 1 -8 3.24 0.68
    9 1 8 3.41 0.46
    -9 1 -8 3.29 0.72
    9 1 8 2.34 0.37
    -10 -2 8 2.67 0.43
    10 -2 -8 1.59 0.43
    10 -2 -8 1.16 0.48
    -10 -2 8 1.56 0.36
    -10 2 8 2.2 0.44
    10 2 -8 2.39 0.46
    -10 2 8 1.9 0.36
    10 2 -8 2.51 0.48
    9 -2 -8 2.3 0.48
    -9 -2 8 2.47 0.41
    -9 -2 8 2.74 0.4
    9 -2 -8 1.69 0.54
    -9 2 8 2.35 0.42
    -9 2 8 2.11 0.36
    9 2 -8 2.32 0.44
    9 2 -8 2.6 0.45
    -8 -2 8 8.75 0.72
    8 -2 -8 7.54 0.95
    -8 -2 8 8.55 0.7
    8 2 -8 9.86 0.73
    -8 2 8 10.5 0.76
    -8 2 8 8.34 0.67
    8 2 -8 7.98 0.76
    7 -2 -8 4.29 0.58
    7 -2 -8 4.34 0.74
    -7 -2 8 4.29 0.41
    -7 -2 8 4.57 0.47
    7 2 -8 4.3 0.55
    -7 2 8 4.11 0.45
    7 2 -8 4.68 0.49
    -7 2 8 4.44 0.47
    6 -2 -8 9.69 1.09
    -6 -2 8 12.13 0.81
    -6 -2 8 12.06 0.78
    6 -2 -8 12.29 0.92
    -6 2 8 11.18 0.8
    6 2 -8 11.26 0.89
    6 2 -8 11.94 0.81
    -6 2 8 12.34 0.8
    5 -2 -8 54.22 3.66
    -5 -2 8 63.65 3.26
    -5 -2 8 63.54 3.28
    5 -2 -8 66.3 3.38
    -5 2 8 62.07 3.27
    5 2 -8 61.85 3.29
    5 2 -8 62.69 3.38
    -5 2 8 57.46 3.26
    -4 -2 8 11.61 0.75
    -4 -2 8 11.21 0.74
    4 -2 -8 12.18 0.87
    4 -2 -8 9.6 1.13
    4 2 -8 11.27 0.79
    4 2 -8 11.11 0.88
    -4 2 8 11.6 0.74
    -4 2 8 9.99 0.73
    3 -2 -8 11.4 1.21
    -3 -2 8 13.16 0.8
    -3 -2 8 12.57 0.8
    3 -2 -8 14.31 0.92
    -3 2 8 12.1 0.8
    -3 2 8 11.71 0.73
    3 2 -8 12.66 0.95
    3 2 -8 12.36 0.84
    -3 2 8 11.93 0.77
    -2 -2 8 34.48 1.95
    -2 -2 8 35.09 1.93
    2 -2 -8 38.59 2.03
    2 -2 -8 31.5 2.34
    -2 2 8 36.79 1.9
    -2 2 8 34.11 1.94
    2 2 -8 38 1.98
    2 2 -8 35.53 2.08
    1 -2 -8 27.46 1.5
    -1 -2 8 24.89 1.37
    -1 -2 8 24.9 1.4
    1 -2 -8 22.05 1.79
    -1 2 8 26.31 1.37
    1 2 -8 26.43 1.43
    -1 2 8 23.45 1.39
    1 2 -8 21.53 1.5
    0 -2 8 9.65 0.65
    0 -2 8 10.43 0.64
    0 -2 -8 10.27 0.76
    0 -2 -8 8.81 1.04
    0 2 -8 9.92 0.7
    0 2 8 9.78 0.64
    0 2 8 10 0.63
    0 2 -8 7.59 0.79
    -1 -2 -8 6.12 0.59
    -1 -2 -8 5 0.83
    1 -2 8 6.32 0.49
    1 -2 8 6.24 0.48
    1 2 8 6.48 0.47
    -1 2 -8 6.06 0.64
    -1 2 -8 5.58 0.54
    1 2 8 6.14 0.46
    -2 -2 -8 19.43 1.18
    -2 -2 -8 15.9 1.47
    2 -2 8 18.16 1.05
    2 -2 8 17.01 1.05
    -2 -2 -8 18.11 1.06
    2 2 8 18.22 1.03
    2 2 8 17.1 1.04
    -2 2 -8 14.4 1.18
    2 2 8 17.86 1.05
    -2 2 -8 18.23 1.07
    -3 -2 -8 9.1 0.76
    3 -2 8 9.79 0.66
    3 -2 8 8.06 0.62
    -3 -2 -8 7.47 0.99
    -3 -2 -8 9.48 0.65
    3 2 8 9.53 0.64
    -3 2 -8 8.13 0.8
    3 2 8 10.04 0.66
    -3 2 -8 9.24 0.83
    -3 2 -8 8.49 0.67
    4 -2 8 3.2 0.39
    4 -2 8 2.93 0.33
    -4 -2 -8 2.81 0.47
    -4 -2 -8 2.94 0.35
    -4 -2 -8 2.46 0.62
    -4 2 -8 2.96 0.49
    4 2 8 3.34 0.36
    -4 2 -8 3.26 0.4
    4 2 8 3.38 0.38
    -4 2 -8 2.39 0.47
    -5 -2 -8 8.54 1.04
    5 -2 8 10.91 0.69
    5 -2 8 10.54 0.73
    -5 -2 -8 10.86 0.83
    -5 -2 -8 11.19 0.75
    5 2 8 9.94 0.71
    -5 2 -8 9.08 0.89
    -5 2 -8 8.33 0.83
    5 2 8 9.89 0.7
    6 -2 8 5.63 0.47
    -6 -2 -8 5.6 0.75
    6 -2 8 6.5 0.56
    -6 -2 -8 5.89 0.55
    -6 -2 -8 6.48 0.94
    -6 2 -8 5.34 0.67
    -6 2 -8 5.36 0.69
    6 2 8 5.86 0.49
    6 2 8 5.02 0.51
    -7 -2 -8 9.46 0.74
    7 -2 8 10.17 0.75
    -7 -2 -8 8.33 1.16
    -7 2 -8 9.04 0.89
    -7 2 -8 7.79 0.9
    7 2 8 8.28 0.69
    7 2 8 8.7 0.68
    -8 -2 -8 1.57 0.61
    -8 -2 -8 1.57 0.34
    8 -2 8 1.53 0.34
    8 2 8 1.25 0.27
    -8 2 -8 2.32 0.53
    8 2 8 1.07 0.29
    -8 2 -8 2.1 0.56
    9 -3 -8 1.26 0.57
    -9 -3 8 1.1 0.33
    9 -3 -8 1.97 0.46
    -9 -3 8 2.58 0.44
    -9 3 8 2.16 0.43
    -9 3 8 2.6 0.42
    9 3 -8 1.78 0.39
    -8 -3 8 0.62 0.25
    -8 -3 8 0.27 0.18
    8 -3 -8 -0.06 0.27
    8 -3 -8 0.12 0.4
    -8 3 8 0.09 0.21
    8 3 -8 0.11 0.23
    -8 3 8 0.62 0.24
    8 3 -8 -0.08 0.25
    7 -3 -8 2.07 0.64
    7 -3 -8 3.13 0.55
    -7 -3 8 3.28 0.39
    -7 -3 8 3.01 0.41
    -7 3 8 2.47 0.39
    7 3 -8 2.79 0.47
    7 3 -8 2.54 0.45
    -7 3 8 3.11 0.43
    -6 -3 8 0.81 0.25
    6 -3 -8 0.7 0.45
    6 -3 -8 1.09 0.34
    -6 -3 8 0.74 0.22
    -6 3 8 0.59 0.23
    6 3 -8 0.64 0.28
    -6 3 8 0.86 0.24
    6 3 -8 0.77 0.3
    5 -3 -8 3.62 0.82
    -5 -3 8 5.08 0.46
    -5 -3 8 3.66 0.41
    5 -3 -8 5.48 0.59
    5 3 -8 3.79 0.49
    5 3 -8 4.08 0.53
    -5 3 8 4.4 0.43
    -5 3 8 4.07 0.43
    -4 -3 8 9.28 0.65
    -4 -3 8 8.62 0.65
    4 -3 -8 8.89 0.75
    4 -3 -8 6.47 1.06
    4 3 -8 9.25 0.73
    -4 3 8 8.66 0.62
    -4 3 8 9.31 0.67
    4 3 -8 9.14 0.76
    -3 -3 8 56.18 3.1
    -3 -3 8 58.38 3.1
    3 -3 -8 63.88 3.18
    3 3 -8 58.01 3.14
    3 3 -8 57.26 3.2
    -3 3 8 54.78 3.1
    -2 -3 8 7.17 0.54
    -2 -3 8 6.74 0.51
    2 -3 -8 3.87 0.88
    2 3 -8 6.3 0.68
    -2 3 8 6.32 0.54
    2 3 -8 7.36 0.62
    -2 3 8 7.18 0.48
    1 -3 -8 0.95 0.54
    -1 -3 8 1.15 0.24
    -1 -3 8 0.88 0.22
    -1 -3 8 1.07 0.23
    1 3 -8 0.85 0.31
    1 3 -8 1.31 0.4
    -1 3 8 1.23 0.22
    -1 3 8 1.13 0.25
    0 -3 8 5.48 0.47
    0 -3 8 5.75 0.48
    0 -3 -8 5.3 0.9
    0 3 8 5.8 0.49
    0 3 8 6.08 0.46
    0 3 -8 5.48 0.58
    0 3 -8 5.03 0.65
    -1 -3 -8 13.7 0.9
    1 -3 8 14.72 0.87
    1 -3 8 13.6 0.87
    -1 -3 -8 10.59 1.28
    1 3 8 14.45 0.85
    -1 3 -8 11.77 0.98
    -1 3 -8 14.38 0.93
    1 3 8 13.81 0.87
    2 -3 8 29.01 1.66
    2 -3 8 31.43 1.67
    -2 -3 -8 30.23 1.7
    2 3 8 29.55 1.65
    -2 3 -8 23.73 1.76
    -2 3 -8 31.68 1.72
    2 3 8 29.61 1.65
    3 -3 8 3.99 0.43
    -3 -3 -8 2.61 0.68
    3 -3 8 4.2 0.4
    -3 -3 -8 3.29 0.42
    -3 3 -8 3.77 0.46
    -3 3 -8 2.8 0.52
    3 3 8 3.8 0.38
    3 3 8 3.99 0.39
    4 -3 8 3.41 0.43
    -4 -3 -8 3.98 0.44
    -4 -3 -8 3.53 0.79
    4 -3 8 3.68 0.39
    -4 3 -8 3.68 0.48
    4 3 8 3.89 0.38
    -4 3 -8 3.95 0.57
    4 3 8 3.78 0.4
    5 -3 8 10.76 0.78
    5 -3 8 10.69 0.72
    -5 -3 -8 8.85 1.14
    -5 -3 -8 10.45 0.79
    -5 3 -8 8.63 0.88
    5 3 8 10.2 0.79
    -5 3 -8 10.4 0.8
    5 3 8 11.5 0.76
    -6 -3 -8 7.68 0.66
    6 -3 8 7.81 0.66
    -6 -3 -8 6.27 1.01
    6 3 8 7.93 0.67
    6 3 8 7.63 0.62
    -6 3 -8 7.07 0.78
    -6 3 -8 6.88 0.8
    7 -3 8 5 0.57
    -7 -3 -8 5.26 0.57
    -7 -3 -8 4.48 0.91
    7 3 8 4.91 0.57
    -7 3 -8 7.03 0.77
    7 3 8 5.33 0.52
    -7 3 -8 4.63 0.71
    8 -3 8 0.96 0.31
    -8 -3 -8 0.85 0.51
    -8 -3 -8 1.04 0.31
    -8 3 -8 1.13 0.43
    -8 3 -8 0.27 0.32
    8 3 8 0.55 0.28
    8 3 8 0.39 0.22
    8 -4 -8 1.85 0.72
    -8 -4 8 3.51 0.51
    -8 -4 8 3.3 0.45
    8 -4 -8 3.73 0.63
    -8 4 8 3.13 0.51
    8 4 -8 2.53 0.51
    -8 4 8 3.25 0.47
    -7 -4 8 1.46 0.34
    -7 -4 8 2.53 0.39
    7 -4 -8 1.67 0.45
    7 -4 -8 1.48 0.63
    -7 4 8 2.07 0.37
    -7 4 8 1.75 0.35
    7 4 -8 2.12 0.43
    -6 -4 8 2.62 0.43
    -6 -4 8 3.62 0.43
    6 -4 -8 3.58 0.56
    6 -4 -8 1.77 0.68
    6 4 -8 2.89 0.52
    -6 4 8 3.08 0.44
    -6 4 8 3.15 0.44
    5 -4 -8 6.3 1.09
    -5 -4 8 8.73 0.66
    -5 -4 8 7.76 0.65
    -5 4 8 7.43 0.65
    -5 4 8 8.35 0.65
    5 4 -8 8.78 0.75
    5 4 -8 7.88 0.63
    -4 -4 8 7.5 0.61
    4 -4 -8 5.97 1.02
    -4 -4 8 7.98 0.63
    -4 4 8 7.64 0.63
    4 4 -8 7.26 0.72
    4 4 -8 7.83 0.6
    -4 4 8 8.75 0.63
    -3 -4 8 2.63 0.35
    3 -4 -8 1.83 0.64
    -3 -4 8 2.84 0.35
    -3 4 8 2.19 0.37
    3 4 -8 2.67 0.46
    3 4 -8 2.74 0.35
    2 -4 -8 6.44 1.09
    -2 -4 8 9.53 0.66
    -2 -4 8 9.91 0.7
    -2 4 8 8.47 0.69
    2 4 -8 9.98 0.79
    2 4 -8 10.66 0.66
    -1 -4 8 26.58 1.59
    -1 -4 8 29.82 1.56
    -1 -4 8 26.87 1.56
    -1 4 8 28.51 1.53
    1 4 -8 27.83 1.66
    -1 4 8 27.68 1.59
    1 4 -8 27.22 1.52
    1 4 -8 23.53 1.71
    0 -4 8 11.64 0.76
    0 -4 8 10.99 0.75
    0 -4 8 8.08 0.73
    0 -4 -8 10.23 0.79
    0 4 -8 10.06 0.83
    0 4 -8 11.9 0.72
    0 4 8 11.37 0.77
    0 4 8 11.28 0.71
    0 4 -8 8.61 0.84
    -1 -4 -8 4.77 0.49
    1 -4 8 4.04 0.41
    -1 -4 -8 3.06 0.76
    1 -4 8 4.48 0.45
    -1 4 -8 3.97 0.52
    -1 4 -8 3.01 0.51
    1 4 8 4.45 0.44
    1 4 8 3.8 0.39
    2 -4 8 2.03 0.32
    -2 -4 -8 1.48 0.59
    -2 -4 -8 3.17 0.42
    2 -4 8 2.99 0.4
    2 4 8 3.28 0.38
    -2 4 -8 2.8 0.45
    -2 4 -8 2.28 0.48
    2 4 8 3.29 0.36
    -3 -4 -8 11.66 0.85
    3 -4 8 10.46 0.77
    3 -4 8 11.31 0.81
    3 4 8 10.82 0.76
    3 4 8 12.08 0.79
    -3 4 -8 9.26 0.89
    -3 4 -8 11.32 0.87
    4 -4 8 15.01 0.95
    -4 -4 -8 11.91 1.42
    -4 -4 -8 13.56 1.01
    4 -4 8 14.65 0.98
    4 4 8 15.03 0.94
    -4 4 -8 15.03 1.04
    4 4 8 14.88 0.95
    -4 4 -8 11.13 1.05
    5 -4 8 0.07 0.24
    -5 -4 -8 0.48 0.49
    -5 -4 -8 0.27 0.23
    5 4 8 0.12 0.17
    -5 4 -8 0.21 0.31
    5 4 8 0.1 0.17
    -5 4 -8 0.85 0.34
    -6 -4 -8 1.6 0.37
    6 -4 8 1.61 0.38
    -6 -4 -8 1.14 0.6
    -6 4 -8 1.18 0.42
    -6 4 -8 1.8 0.42
    6 4 8 1.11 0.3
    7 -4 8 1.19 0.33
    -7 -4 -8 0.37 0.48
    -7 -4 -8 1.25 0.34
    7 4 8 1.28 0.31
    -7 4 -8 0.84 0.39
    6 -5 -8 1.02 0.61
    -6 -5 8 1.49 0.35
    -6 -5 8 2.58 0.43
    6 5 -8 1.8 0.43
    -6 5 8 1.4 0.36
    6 5 -8 1.28 0.34
    -6 5 8 1.74 0.37
    -5 -5 8 2.31 0.38
    5 -5 -8 0.64 0.61
    -5 -5 8 2.04 0.37
    -5 5 8 1.81 0.38
    5 5 -8 2.5 0.51
    -5 5 8 3.34 0.46
    5 5 -8 1.76 0.35
    -4 -5 8 0.56 0.25
    -4 -5 8 1.14 0.3
    4 -5 -8 0.4 0.56
    4 5 -8 0.85 0.42
    4 5 -8 1.63 0.33
    -4 5 8 1.49 0.36
    3 -5 -8 0.22 0.51
    -3 -5 8 0.29 0.2
    -3 -5 8 0.71 0.24
    3 5 -8 0.26 0.21
    -3 5 8 0.28 0.25
    3 5 -8 0.71 0.33
    2 -5 -8 1.33 0.67
    -2 -5 8 0.82 0.25
    -2 -5 8 1.38 0.29
    -2 5 8 0.56 0.26
    2 5 -8 2.09 0.45
    2 5 -8 1.1 0.27
    -1 -5 8 13.43 0.95
    -1 -5 8 13.5 0.95
    1 -5 -8 10.14 1.39
    -1 -5 8 15.42 0.93
    1 -5 -8 15.26 1.04
    1 5 -8 14.33 0.91
    -1 5 8 15.3 0.99
    1 5 -8 14.17 1.07
    0 -5 8 3.04 0.39
    0 -5 8 3.29 0.45
    0 -5 -8 3.83 0.5
    0 -5 -8 1.94 0.72
    0 5 8 3.39 0.46
    0 5 8 3.54 0.4
    0 5 -8 2.76 0.5
    1 -5 8 3.44 0.45
    1 -5 8 3.05 0.39
    -1 -5 -8 2.08 0.69
    -1 -5 -8 3.68 0.5
    -1 5 -8 4.05 0.58
    1 5 8 2.75 0.43
    1 5 8 3.91 0.41
    -2 -5 -8 2.49 0.45
    2 -5 8 2.47 0.42
    2 -5 8 2.07 0.33
    -2 -5 -8 1.58 0.63
    -2 5 -8 1.99 0.46
    2 5 8 1.64 0.34
    2 5 8 2.27 0.34
    3 -5 8 1.13 0.25
    -3 -5 -8 1.13 0.59
    -3 -5 -8 1.57 0.39
    3 -5 8 1.29 0.32
    -3 5 -8 1.84 0.44
    3 5 8 1.25 0.3
    3 5 8 1.18 0.28
    -4 -5 -8 0.78 0.55
    -4 -5 -8 1.17 0.35
    4 -5 8 1.02 0.3
    -4 5 -8 1.44 0.41
    4 5 8 0.95 0.28
    -4 5 -8 1.17 0.38
    4 5 8 1.13 0.29
    5 -5 8 -0.08 0.24
    -5 -5 -8 0.21 0.51
    -5 -5 -8 0.27 0.25
    5 5 8 0.38 0.24
    -5 5 -8 0.32 0.33
    -5 5 -8 0.15 0.36
    5 5 8 0.05 0.19
    3 -6 -8 1.17 0.68
    -3 -6 8 2.45 0.41
    -3 -6 8 2.84 0.42
    3 6 -8 2.05 0.39
    3 6 -8 1.73 0.46
    -3 6 8 2.44 0.44
    -2 -6 8 0.27 0.22
    -2 -6 8 0.28 0.21
    2 -6 -8 -0.12 0.48
    2 6 -8 0.01 0.2
    2 6 -8 0.59 0.37
    -2 6 8 -0.18 0.25
    1 -6 -8 1.49 0.73
    -1 -6 8 2.6 0.47
    -1 -6 8 2.22 0.37
    -1 -6 8 1.71 0.42
    -1 6 8 2.71 0.46
    1 6 -8 1.66 0.46
    0 -6 -8 1.87 0.43
    0 -6 8 1.91 0.35
    0 -6 8 1.87 0.41
    0 -6 -8 1.52 0.69
    0 6 8 2.8 0.45
    0 6 -8 1.66 0.49
    -1 -6 -8 -0.13 0.48
    -1 -6 -8 -0.04 0.26
    1 -6 8 -0.02 0.25
    1 -6 8 0.17 0.19
    1 6 8 0.47 0.27
    -1 6 -8 -0.26 0.32
    2 -6 8 0.18 0.27
    2 -6 8 0.35 0.2
    -2 -6 -8 0.14 0.33
    -2 -6 -8 0.32 0.53
    2 6 8 0.74 0.32
    2 6 8 0.49 0.25
    -2 6 -8 0.63 0.38
    10 0 -9 4.42 0.64
    -10 0 9 5.26 0.55
    -10 0 9 3.95 0.53
    -9 0 9 0.37 0.23
    9 0 -9 0.63 0.31
    -9 0 9 0.36 0.25
    -8 0 9 0.29 0.2
    -8 0 9 0.79 0.26
    8 0 -9 0.48 0.32
    -7 0 9 0.14 0.17
    -7 0 9 -0.12 0.16
    7 0 -9 0.19 0.23
    7 0 -9 0.3 0.29
    6 0 -9 31.39 1.62
    6 0 -9 26.2 1.72
    -6 0 9 28.6 1.61
    6 0 -9 25.34 1.84
    -6 0 9 28 1.62
    -5 0 9 9.1 0.68
    5 0 -9 9.95 0.87
    -5 0 9 9.41 0.62
    -5 0 9 9.62 0.67
    5 0 -9 8.4 0.81
    5 0 -9 8.67 0.66
    -4 0 9 23.25 1.37
    4 0 -9 22.63 1.53
    -4 0 9 23.47 1.4
    4 0 -9 26.91 1.66
    4 0 -9 25.32 1.4
    -4 0 9 24.96 1.42
    3 0 -9 29.69 1.81
    -3 0 9 26.01 1.48
    -3 0 9 26.37 1.5
    3 0 -9 22.8 1.61
    3 0 -9 27.88 1.49
    -2 0 9 39.18 2.1
    2 0 -9 35.12 2.22
    2 0 -9 41.11 2.66
    2 0 -9 40.25 2.08
    -2 0 9 38.99 2.1
    -1 0 9 5.89 0.44
    1 0 -9 6.63 0.45
    -1 0 9 5.37 0.45
    1 0 -9 5.21 0.64
    0 0 -9 1.38 0.4
    0 0 9 1.27 0.22
    0 0 -9 1 0.46
    0 0 9 1.68 0.25
    -1 0 -9 0.61 0.35
    -1 0 -9 0.7 0.41
    1 0 9 0.44 0.17
    -2 0 -9 27.3 1.85
    -2 0 -9 24.45 1.63
    2 0 9 26.59 1.5
    2 0 9 27.64 1.46
    -3 0 -9 8.31 0.93
    -3 0 -9 7.4 0.81
    3 0 9 10.32 0.64
    3 0 9 10.3 0.66
    4 0 9 31.01 1.64
    4 0 9 27.32 1.63
    -4 0 -9 29.02 2.05
    -4 0 -9 29.25 1.81
    5 0 9 2.99 0.37
    -5 0 -9 3.03 0.52
    -5 0 -9 2.85 0.62
    5 0 9 3.27 0.35
    6 0 9 1.92 0.29
    -6 0 -9 2.06 0.44
    -6 0 -9 2.05 0.57
    6 0 9 1.45 0.29
    -7 0 -9 2.12 0.47
    7 0 9 1.85 0.34
    7 0 9 1.78 0.28
    -7 0 -9 1.16 0.49
    8 0 9 2.31 0.33
    -8 0 -9 1.93 0.6
    -8 0 -9 3.18 0.6
    8 0 9 2.16 0.38
    -10 -1 9 0.14 0.21
    -10 -1 9 0.19 0.22
    10 -1 -9 -0.14 0.33
    10 -1 -9 0.11 0.28
    10 1 -9 0.07 0.26
    -10 1 9 -0.1 0.22
    -10 1 9 0.25 0.21
    9 -1 -9 0.74 0.34
    -9 -1 9 0.99 0.3
    9 -1 -9 0.47 0.33
    -9 -1 9 0.54 0.25
    -9 1 9 0.74 0.25
    9 1 -9 0.56 0.3
    -9 1 9 0.5 0.26
    9 1 -9 0.43 0.26
    -8 -1 9 2.27 0.37
    8 -1 -9 0.98 0.4
    -8 -1 9 0.87 0.25
    8 -1 -9 0.68 0.33
    -8 1 9 1.38 0.3
    8 1 -9 0.85 0.35
    -8 1 9 1.18 0.29
    8 1 -9 1.32 0.32
    -7 -1 9 19.58 1.19
    7 -1 -9 18.77 1.3
    7 -1 -9 18.5 1.46
    -7 -1 9 17.93 1.19
    -7 1 9 18.71 1.18
    -7 1 9 19.69 1.17
    7 1 -9 19.81 1.19
    7 1 -9 16.79 1.27
    -6 -1 9 0.42 0.2
    6 -1 -9 0.06 0.32
    6 -1 -9 -0.12 0.28
    -6 -1 9 0.6 0.18
    6 1 -9 0.25 0.31
    -6 1 9 0.55 0.2
    6 1 -9 0.42 0.21
    -6 1 9 0.6 0.22
    -5 -1 9 9.09 0.64
    5 -1 -9 8.98 0.79
    5 -1 -9 8.01 0.94
    -5 -1 9 8.77 0.61
    5 1 -9 9.38 0.65
    5 1 -9 7.92 0.78
    -5 1 9 8.88 0.64
    -5 1 9 7.76 0.63
    -4 -1 9 44.6 2.39
    4 -1 -9 42.07 2.5
    4 -1 -9 43.51 2.76
    -4 -1 9 45.71 2.37
    -4 1 9 43.73 2.32
    -4 1 9 43.33 2.37
    4 1 -9 44.44 2.38
    4 1 -9 42.56 2.51
    -4 1 9 45.52 2.38
    3 -1 -9 9.98 0.66
    -3 -1 9 8.84 0.65
    -3 -1 9 10.34 0.67
    3 -1 -9 10.54 1.08
    3 -1 -9 9.79 0.81
    -3 1 9 9.66 0.65
    -3 1 9 9.88 0.63
    3 1 -9 8.57 0.84
    -3 1 9 10.04 0.66
    3 1 -9 10.06 0.69
    -2 -1 9 9.46 0.64
    2 -1 -9 9.8 0.81
    -2 -1 9 9.91 0.66
    2 -1 -9 9.81 1.05
    -2 1 9 10.26 0.64
    -2 1 9 9.02 0.64
    2 1 -9 7.9 0.8
    2 1 -9 11.46 0.69
    -1 -1 9 9.23 0.58
    1 -1 -9 7.78 0.97
    -1 -1 9 8.35 0.6
    1 -1 -9 8.95 0.76
    1 1 -9 8.83 0.62
    1 1 -9 8.52 0.79
    -1 1 9 7.71 0.58
    -1 1 9 9.87 0.61
    0 -1 9 27.61 1.57
    0 -1 -9 28.35 1.7
    0 -1 -9 26.31 1.97
    0 1 9 29.68 1.55
    0 1 -9 29.42 1.56
    0 1 -9 25.2 1.73
    0 1 9 28.77 1.56
    1 -1 9 20.09 1.15
    -1 -1 -9 19.81 1.31
    -1 -1 -9 16.26 1.51
    1 1 9 21.48 1.12
    -1 1 -9 16.29 1.27
    -1 1 -9 21.48 1.45
    1 1 9 20.04 1.14
    2 -1 9 7.12 0.55
    -2 -1 -9 7.86 0.97
    2 -1 9 8.42 0.57
    -2 -1 -9 6.82 0.72
    2 1 9 7.96 0.54
    2 1 9 7.85 0.56
    -2 1 -9 6.12 0.7
    -3 -1 -9 4.61 0.59
    3 -1 9 5.29 0.44
    -3 -1 -9 3.79 0.72
    3 -1 9 4.22 0.41
    3 1 9 4.12 0.4
    -3 1 -9 4.49 0.65
    3 1 9 4.11 0.4
    -3 1 -9 3.66 0.59
    -4 -1 -9 13.4 1.03
    4 -1 9 13.73 0.86
    -4 -1 -9 11.38 1.2
    4 -1 9 15.78 0.9
    -4 1 -9 12.65 1.13
    4 1 9 13.69 0.86
    4 1 9 13.44 0.86
    -4 1 -9 12.15 1.02
    -5 -1 -9 4.97 0.61
    5 -1 9 5.8 0.51
    -5 -1 -9 4.56 0.78
    5 -1 9 4.72 0.44
    5 1 9 5.7 0.48
    -5 1 -9 4.32 0.61
    -5 1 -9 4.94 0.71
    5 1 9 5.25 0.46
    6 -1 9 2.92 0.33
    -6 -1 -9 3.1 0.74
    6 -1 9 3.76 0.44
    -6 -1 -9 2.95 0.53
    6 1 9 2.43 0.35
    -6 1 -9 3.32 0.63
    -6 1 -9 3.33 0.57
    6 1 9 3.93 0.42
    -7 -1 -9 1.01 0.34
    -7 -1 -9 1.86 0.58
    7 -1 9 0.26 0.15
    7 -1 9 0.78 0.26
    7 1 9 0.83 0.21
    7 1 9 0.94 0.28
    -7 1 -9 1.41 0.42
    -7 1 -9 1.1 0.43
    -8 -1 -9 4.71 0.65
    -8 -1 -9 4.52 0.9
    8 -1 9 3.65 0.46
    8 -1 9 4.55 0.5
    -8 1 -9 5.22 0.72
    8 1 9 3.52 0.42
    -8 1 -9 3.87 0.76
    8 1 9 4.03 0.49
    -9 -2 9 1.32 0.33
    9 -2 -9 2.13 0.49
    -9 -2 9 1.3 0.33
    9 -2 -9 0.78 0.44
    -9 2 9 1.55 0.35
    -9 2 9 1.8 0.38
    9 2 -9 1.08 0.36
    9 2 -9 1.58 0.37
    -8 -2 9 0.18 0.2
    -8 -2 9 0.14 0.2
    8 -2 -9 -0.03 0.32
    8 -2 -9 0.1 0.28
    8 2 -9 0.31 0.28
    -8 2 9 0.02 0.19
    -8 2 9 0.17 0.21
    8 2 -9 0.25 0.25
    7 -2 -9 -0.06 0.29
    -7 -2 9 0.13 0.15
    -7 -2 9 0.15 0.18
    7 -2 -9 0.27 0.37
    7 2 -9 -0.05 0.26
    -7 2 9 0.27 0.21
    7 2 -9 0.41 0.24
    -7 2 9 0.03 0.18
    -6 -2 9 12.63 0.82
    6 -2 -9 10.66 1.18
    -6 -2 9 12.18 0.84
    6 -2 -9 13.07 0.99
    -6 2 9 12.28 0.83
    6 2 -9 12.15 0.97
    6 2 -9 11.71 0.85
    -6 2 9 11.87 0.84
    -5 -2 9 0.35 0.18
    5 -2 -9 0.03 0.39
    5 -2 -9 0.35 0.3
    -5 -2 9 0.19 0.15
    -5 2 9 0.39 0.2
    -5 2 9 0.41 0.2
    5 2 -9 0.8 0.26
    5 2 -9 0.23 0.31
    -4 -2 9 0.39 0.18
    4 -2 -9 0.35 0.47
    -4 -2 9 0.54 0.18
    4 -2 -9 0.46 0.34
    -4 2 9 0.5 0.19
    -4 2 9 0.52 0.2
    4 2 -9 0.29 0.3
    4 2 -9 0.35 0.25
    -3 -2 9 15.11 0.93
    -3 -2 9 14.52 0.92
    3 -2 -9 15.04 1.05
    3 -2 -9 12.23 1.37
    -3 2 9 14.5 0.92
    -3 2 9 14.79 0.86
    3 2 -9 14.95 1.11
    3 2 -9 14.59 0.95
    -2 -2 9 41.71 2.2
    2 -2 -9 35.93 2.65
    2 -2 -9 44.26 2.32
    -2 -2 9 38.61 2.21
    -2 2 9 41.3 2.16
    2 2 -9 42.42 2.25
    2 2 -9 35.93 2.33
    -2 2 9 43.7 2.22
    1 -2 -9 15.52 1.54
    -1 -2 9 18.74 1.14
    1 -2 -9 21.02 1.26
    -1 -2 9 19.1 1.11
    1 2 -9 20.16 1.18
    -1 2 9 19.36 1.1
    1 2 -9 17.73 1.29
    -1 2 9 19.98 1.13
    0 -2 -9 7.59 0.68
    0 -2 -9 5.04 0.91
    0 -2 9 6.61 0.52
    0 2 9 7.29 0.53
    0 2 9 7.9 0.53
    0 2 -9 5.7 0.73
    0 2 -9 7.45 0.6
    -1 -2 -9 2.61 0.45
    -1 -2 -9 1.94 0.59
    1 -2 9 2.44 0.33
    1 -2 9 2.68 0.32
    1 2 9 2.42 0.3
    -1 2 -9 2.61 0.4
    1 2 9 2.59 0.32
    -1 2 -9 2.63 0.5
    -2 -2 -9 28.62 1.61
    2 -2 9 29.52 1.59
    2 -2 9 28.91 1.62
    -2 -2 -9 28.84 1.72
    -2 -2 -9 21.99 2
    2 2 9 29.85 1.58
    -2 2 -9 23.18 1.72
    2 2 9 30.37 1.61
    -2 2 -9 30.95 1.63
    2 2 9 28.95 1.6
    -3 -2 -9 1.85 0.41
    -3 -2 -9 1.99 0.61
    3 -2 9 1.87 0.3
    -3 -2 -9 2.31 0.31
    3 -2 9 2.32 0.33
    -3 2 -9 2.05 0.36
    3 2 9 2.01 0.3
    -3 2 -9 2.59 0.49
    -3 2 -9 1.64 0.43
    3 2 9 1.94 0.32
    4 -2 9 3.82 0.4
    -4 -2 -9 3.02 0.37
    4 -2 9 2.85 0.34
    -4 -2 -9 3.24 0.72
    -4 -2 -9 4.16 0.54
    4 2 9 2.84 0.37
    -4 2 -9 2.59 0.53
    4 2 9 2.93 0.35
    -5 -2 -9 5.49 0.5
    5 -2 9 5.15 0.5
    -5 -2 -9 4.73 0.61
    -5 -2 -9 4.66 0.82
    5 -2 9 4.1 0.43
    5 2 9 5.07 0.46
    -5 2 -9 4.19 0.61
    -5 2 -9 4.57 0.65
    5 2 9 5.92 0.5
    -6 -2 -9 2.97 0.78
    -6 -2 -9 4.58 0.47
    6 -2 9 3.93 0.4
    6 -2 9 4.79 0.51
    -6 2 -9 3.49 0.62
    6 2 9 3.95 0.45
    -6 2 -9 3.61 0.6
    6 2 9 3.87 0.43
    -7 -2 -9 10.53 0.82
    7 -2 9 12.03 0.85
    -7 -2 -9 8.29 1.19
    -7 2 -9 10.22 1.07
    -7 2 -9 10.15 0.99
    7 2 9 11.67 0.82
    -8 -2 -9 4.47 0.93
    -8 -2 -9 3.91 0.51
    8 -2 9 5.06 0.55
    -8 2 -9 5.73 0.76
    -8 2 -9 4.04 0.75
    8 2 9 3.66 0.46
    8 2 9 4.6 0.53
    9 -3 -9 0.92 0.42
    -9 -3 9 1.1 0.34
    -9 -3 9 1.92 0.4
    9 -3 -9 1.24 0.6
    -9 3 9 2.04 0.38
    9 3 -9 1.54 0.37
    -9 3 9 1.14 0.35
    -8 -3 9 12.74 0.86
    8 -3 -9 14.39 1.1
    8 -3 -9 10.79 1.36
    -8 -3 9 12.71 0.92
    8 3 -9 11.96 0.93
    -8 3 9 10.64 0.85
    8 3 -9 9.9 0.96
    -8 3 9 13.94 0.95
    7 -3 -9 4.05 0.61
    7 -3 -9 2.32 0.7
    -7 -3 9 4.12 0.43
    -7 -3 9 3.22 0.47
    7 3 -9 3.8 0.56
    -7 3 9 3.28 0.44
    -7 3 9 3.5 0.47
    7 3 -9 3.89 0.52
    6 -3 -9 3.15 0.86
    6 -3 -9 4.9 0.62
    -6 -3 9 4.98 0.46
    -6 -3 9 4.76 0.5
    6 3 -9 4.69 0.59
    -6 3 9 4.18 0.47
    -6 3 9 3.83 0.46
    6 3 -9 4.56 0.56
    5 -3 -9 1.58 0.57
    -5 -3 9 1.75 0.31
    5 -3 -9 2.99 0.51
    -5 -3 9 2.07 0.35
    5 3 -9 1.38 0.35
    5 3 -9 1.69 0.4
    -5 3 9 2.54 0.34
    -5 3 9 2.17 0.35
    4 -3 -9 33.88 1.8
    -4 -3 9 30.5 1.69
    -4 -3 9 30.9 1.7
    4 -3 -9 23.7 2.15
    4 3 -9 30.37 1.73
    -4 3 9 28.22 1.64
    -4 3 9 28.92 1.68
    4 3 -9 26.8 1.77
    -3 -3 9 7.14 0.56
    -3 -3 9 7.53 0.58
    3 -3 -9 6.27 1.04
    3 -3 -9 8.26 0.7
    3 3 -9 7.32 0.66
    3 3 -9 6.14 0.71
    -3 3 9 7.08 0.58
    2 -3 -9 0.27 0.43
    -2 -3 9 0.2 0.15
    -2 -3 9 0.22 0.16
    2 -3 -9 0.49 0.3
    2 3 -9 0.47 0.33
    2 3 -9 -0.19 0.25
    -2 3 9 0.47 0.16
    -2 3 9 0.35 0.19
    -1 -3 9 4.99 0.4
    1 -3 -9 3.06 0.76
    -1 -3 9 4.38 0.42
    1 -3 -9 4.58 0.52
    -1 3 9 3.91 0.37
    1 3 -9 4.57 0.52
    1 3 -9 3.59 0.57
    -1 3 9 4.16 0.43
    0 -3 9 8.69 0.59
    0 -3 9 7.96 0.61
    0 -3 -9 6.59 1.03
    0 3 9 8.72 0.62
    0 3 -9 5.83 0.74
    0 3 -9 9.1 0.7
    0 3 9 8.87 0.59
    -1 -3 -9 2.01 0.32
    -1 -3 -9 1.71 0.61
    1 -3 9 1.85 0.32
    1 -3 9 1.9 0.29
    1 3 9 1.67 0.28
    -1 3 -9 2.21 0.38
    1 3 9 1.94 0.31
    -1 3 -9 1.2 0.36
    2 -3 9 3.03 0.37
    -2 -3 -9 3.02 0.38
    -2 -3 -9 3.12 0.76
    2 -3 9 2.96 0.38
    -2 3 -9 3.51 0.46
    -2 3 -9 2.48 0.51
    2 3 9 3.57 0.36
    2 3 9 3.6 0.37
    3 -3 9 6.28 0.54
    3 -3 9 6.98 0.57
    -3 -3 -9 6.34 0.57
    -3 -3 -9 4.58 0.91
    -3 3 -9 5.43 0.7
    3 3 9 7.08 0.53
    3 3 9 7.42 0.55
    -3 3 -9 6.24 0.6
    -4 -3 -9 10.12 1.32
    4 -3 9 12.31 0.87
    -4 -3 -9 13.49 0.93
    4 -3 9 13.92 0.91
    -4 3 -9 11.67 1.05
    4 3 9 14.1 0.89
    4 3 9 14.38 0.87
    -4 3 -9 13.86 0.93
    -5 -3 -9 4.01 0.48
    5 -3 9 3.7 0.4
    5 -3 9 4.32 0.49
    -5 -3 -9 3.81 0.89
    -5 3 -9 3.65 0.61
    5 3 9 3.67 0.49
    5 3 9 4.05 0.44
    -6 -3 -9 1.24 0.31
    6 -3 9 1.18 0.33
    -6 -3 -9 1.49 0.61
    6 3 9 1.35 0.29
    6 3 9 0.84 0.3
    -6 3 -9 0.55 0.35
    -7 -3 -9 1.26 0.33
    -7 -3 -9 0.29 0.43
    7 -3 9 1.13 0.32
    7 3 9 1.14 0.28
    -7 3 -9 0.97 0.44
    7 3 9 0.55 0.28
    7 -4 -9 5.83 0.73
    7 -4 -9 4.03 1.07
    -7 -4 9 5.57 0.55
    -7 -4 9 4.57 0.56
    -7 4 9 5.56 0.6
    7 4 -9 5.06 0.66
    -7 4 9 5.4 0.57
    -6 -4 9 3.98 0.52
    6 -4 -9 2.96 0.86
    -6 -4 9 4.78 0.49
    -6 4 9 4.22 0.49
    6 4 -9 4.32 0.62
    -6 4 9 4.62 0.52
    5 -4 -9 2.04 0.72
    -5 -4 9 2.74 0.41
    -5 -4 9 2.65 0.38
    5 4 -9 2.54 0.45
    -5 4 9 1.8 0.35
    -5 4 9 2.3 0.37
    -4 -4 9 0.55 0.23
    -4 -4 9 0.86 0.25
    4 -4 -9 0.59 0.55
    4 4 -9 0.56 0.34
    -4 4 9 1.12 0.29
    -3 -4 9 0.2 0.17
    3 -4 -9 -0.37 0.4
    -3 -4 9 0.22 0.15
    3 4 -9 0.16 0.29
    -3 4 9 0.01 0.21
    -2 -4 9 6.67 0.55
    -2 -4 9 6.78 0.54
    2 -4 -9 4.08 0.95
    2 4 -9 7.03 0.67
    -2 4 9 5.83 0.57
    1 -4 -9 2.3 0.73
    -1 -4 9 2.36 0.35
    -1 -4 9 2.66 0.33
    -1 4 9 2.69 0.34
    1 4 -9 2.57 0.46
    -1 4 9 2.31 0.4
    1 4 -9 2.54 0.48
    0 -4 9 2.96 0.36
    0 -4 -9 1.65 0.61
    0 -4 -9 3.4 0.45
    0 -4 9 3.03 0.39
    0 4 -9 2.19 0.47
    0 4 -9 2.98 0.51
    0 4 9 2.63 0.39
    0 4 9 2.69 0.33
    1 -4 9 3.78 0.4
    -1 -4 -9 3.14 0.44
    1 -4 9 4.06 0.42
    -1 -4 -9 2.85 0.77
    1 4 9 3.75 0.42
    -1 4 -9 3.78 0.54
    -1 4 -9 2.54 0.52
    1 4 9 3.32 0.38
    2 -4 9 1.75 0.32
    -2 -4 -9 1.87 0.66
    -2 -4 -9 2.29 0.38
    2 -4 9 1.68 0.3
    -2 4 -9 1.59 0.38
    -2 4 -9 1.1 0.36
    2 4 9 1.45 0.31
    2 4 9 2.3 0.33
    -3 -4 -9 1.56 0.33
    3 -4 9 1.34 0.32
    3 -4 9 1.83 0.33
    -3 -4 -9 0.88 0.55
    3 4 9 1.32 0.28
    3 4 9 1.86 0.31
    -3 4 -9 1.07 0.38
    -3 4 -9 1.33 0.37
    -4 -4 -9 0.26 0.48
    -4 -4 -9 0.36 0.24
    4 -4 9 0.18 0.24
    4 -4 9 0.29 0.19
    -4 4 -9 0.12 0.3
    -4 4 -9 0.4 0.32
    4 4 9 0.04 0.17
    4 4 9 -0.05 0.18
    -5 -4 -9 0.18 0.2
    -5 -4 -9 0.17 0.49
    5 -4 9 0.38 0.26
    -5 4 -9 0.32 0.34
    -5 4 -9 0.58 0.33
    5 4 9 0.23 0.2
    -6 -4 -9 3.93 0.53
    -6 -4 -9 2.98 0.83
    6 -4 9 3.72 0.51
    -6 4 -9 3.16 0.65
    6 4 9 2.7 0.44
    -6 -5 9 0.78 0.26
    6 5 -9 0.76 0.38
    -5 -5 9 0.15 0.22
    -5 -5 9 0.22 0.2
    5 -5 -9 -0.34 0.49
    -5 5 9 0.3 0.28
    5 5 -9 0.1 0.36
    -4 -5 9 9.44 0.73
    4 -5 -9 6.07 1.18
    -4 -5 9 8.83 0.72
    -4 5 9 8.71 0.75
    4 5 -9 8.82 0.85
    4 5 -9 9.59 0.72
    3 -5 -9 1.83 0.74
    -3 -5 9 3.16 0.41
    -3 -5 9 2.99 0.41
    3 5 -9 2.67 0.5
    3 5 -9 2.4 0.39
    -3 5 9 3.04 0.46
    -2 -5 9 0.96 0.27
    -2 -5 9 1.07 0.29
    2 -5 -9 0.69 0.64
    2 5 -9 1.13 0.29
    2 5 -9 1.73 0.45
    -2 5 9 1.77 0.35
    -1 -5 9 2.11 0.34
    1 -5 -9 1.8 0.7
    -1 -5 9 1.15 0.28
    1 5 -9 2.06 0.47
    -1 5 9 1.63 0.34
    0 -5 9 10.38 0.79
    0 -5 9 11.38 0.8
    0 -5 -9 10 1.06
    0 -5 -9 8.34 1.29
    0 5 -9 11.42 0.94
    0 5 9 11.42 0.84
    1 -5 9 0.09 0.23
    -1 -5 -9 -0.06 0.49
    1 -5 9 0.2 0.18
    -1 -5 -9 0.55 0.27
    1 5 9 0.19 0.19
    1 5 9 0.3 0.25
    -1 5 -9 0.65 0.38
    2 -5 9 0.82 0.28
    -2 -5 -9 0.26 0.51
    -2 -5 -9 0.53 0.28
    2 -5 9 0.18 0.17
    2 5 9 0.8 0.28
    2 5 9 0.44 0.24
    -2 5 -9 0.67 0.36
    3 -5 9 0.22 0.19
    -3 -5 -9 -0.08 0.48
    3 -5 9 -0.21 0.2
    -3 -5 -9 0.59 0.29
    -3 5 -9 0.49 0.36
    -3 5 -9 0.21 0.49
    3 5 9 0.52 0.22
    3 5 9 0.28 0.24
    -4 -5 -9 2.51 0.81
    -4 -5 -9 3.49 0.54
    4 -5 9 3.78 0.54
    -4 5 -9 3.61 0.63
    4 5 9 3.84 0.48
    -4 5 -9 3.56 0.65
    4 5 9 3.8 0.48
    -9 0 10 0.94 0.3
    9 0 -10 0.5 0.3
    -9 0 10 0.89 0.3
    -8 0 10 1.34 0.33
    8 0 -10 1.46 0.44
    -8 0 10 2.47 0.41
    -7 0 10 4.62 0.51
    7 0 -10 5.16 0.66
    -7 0 10 5.14 0.52
    7 0 -10 5.03 0.53
    -6 0 10 18.15 1.16
    6 0 -10 20.35 1.16
    6 0 -10 15.69 1.27
    -6 0 10 18.95 1.17
    -5 0 10 1.02 0.22
    -5 0 10 1.06 0.26
    -5 0 10 1.08 0.25
    5 0 -10 1 0.38
    5 0 -10 1.81 0.3
    -4 0 10 3.36 0.35
    -4 0 10 3.72 0.4
    4 0 -10 2.87 0.54
    -4 0 10 3.52 0.39
    4 0 -10 4.11 0.64
    4 0 -10 3.91 0.42
    3 0 -10 16.74 1.28
    3 0 -10 14.96 0.91
    -3 0 10 13.61 0.9
    -3 0 10 13.11 0.89
    2 0 -10 0.54 0.37
    -2 0 10 0.6 0.2
    2 0 -10 0.87 0.22
    2 0 -10 0.37 0.53
    -2 0 10 0.91 0.21
    -1 0 10 0.27 0.15
    -1 0 10 0 0.14
    1 0 -10 0.04 0.34
    0 0 -10 0.21 0.33
    0 0 10 0.17 0.13
    0 0 10 0.13 0.15
    0 0 -10 -0.01 0.42
    -1 0 -10 17.45 1.42
    1 0 10 15.8 0.98
    -1 0 -10 14.57 1.18
    -2 0 -10 9.21 0.9
    -2 0 -10 10.7 1.09
    2 0 10 11.7 0.7
    2 0 10 11.71 0.74
    3 0 10 3 0.35
    -3 0 -10 2.47 0.53
    3 0 10 3.18 0.33
    -3 0 -10 3.12 0.63
    4 0 10 2.12 0.3
    4 0 10 2.44 0.31
    -4 0 -10 1.76 0.49
    -4 0 -10 1.54 0.48
    -5 0 -10 22.32 1.56
    -5 0 -10 21.6 1.8
    5 0 10 23.5 1.37
    5 0 10 24.49 1.37
    -6 0 -10 0.52 0.38
    -6 0 -10 0.49 0.38
    6 0 10 0.55 0.19
    6 0 10 0.43 0.2
    -7 0 -10 0.76 0.45
    7 0 10 0.37 0.18
    -7 0 -10 0.6 0.37
    7 0 10 0.04 0.19
    8 0 10 -0.07 0.15
    -8 0 -10 0.16 0.38
    -8 0 -10 -0.03 0.32
    8 0 10 -0.04 0.19
    9 -1 -10 5.37 0.7
    -9 -1 10 6.2 0.59
    -9 -1 10 5.1 0.59
    9 1 -10 6.09 0.63
    -9 1 10 6.59 0.61
    -9 1 10 5.39 0.55
    9 1 -10 3.93 0.66
    -8 -1 10 2.47 0.39
    8 -1 -10 0.71 0.38
    8 -1 -10 1.62 0.46
    -8 -1 10 1.46 0.33
    -8 1 10 1.46 0.32
    8 1 -10 0.59 0.37
    -8 1 10 1.57 0.31
    8 1 -10 1.5 0.36
    7 -1 -10 0.73 0.41
    -7 -1 10 1.81 0.34
    7 -1 -10 0.64 0.35
    -7 -1 10 1.16 0.3
    7 1 -10 1.41 0.33
    -7 1 10 0.94 0.26
    7 1 -10 1.05 0.4
    -7 1 10 1.05 0.26
    -6 -1 10 7.48 0.6
    -6 -1 10 6.84 0.61
    6 -1 -10 6.28 0.85
    6 -1 -10 6.08 0.73
    -6 -1 10 6.74 0.54
    6 1 -10 7.87 0.62
    6 1 -10 5.94 0.73
    -6 1 10 7.49 0.58
    -6 1 10 7.57 0.61
    5 -1 -10 6.64 0.85
    -5 -1 10 6.37 0.51
    -5 -1 10 7.99 0.57
    5 -1 -10 6.42 0.72
    5 1 -10 6.46 0.56
    -5 1 10 6.98 0.54
    -5 1 10 6.33 0.53
    5 1 -10 4.61 0.68
    -4 -1 10 6.36 0.48
    4 -1 -10 5.7 0.86
    4 -1 -10 5.47 0.66
    -4 -1 10 6.11 0.5
    4 1 -10 6.18 0.52
    -4 1 10 6.24 0.49
    -4 1 10 5.15 0.48
    4 1 -10 4.85 0.66
    -4 1 10 6.17 0.45
    -3 -1 10 16.46 1.01
    3 -1 -10 17.29 1
    -3 -1 10 17.05 1.02
    3 -1 -10 14.94 1.16
    3 -1 -10 17.94 1.49
    3 1 -10 18.63 1.05
    3 1 -10 13.48 1.18
    -3 1 10 16.75 0.98
    -3 1 10 16.16 1.01
    -3 1 10 16.35 1
    2 -1 -10 4.47 0.62
    -2 -1 10 4.4 0.42
    -2 -1 10 3.89 0.38
    2 -1 -10 4.28 0.84
    2 1 -10 4.52 0.47
    2 1 -10 3.74 0.63
    -2 1 10 4.56 0.39
    -2 1 10 4.72 0.41
    1 -1 -10 16.47 1.45
    -1 -1 10 16.75 1.01
    -1 -1 10 16.84 0.98
    1 -1 -10 14.92 1.14
    -1 1 10 16.18 0.99
    1 1 -10 14.36 1.18
    -1 1 10 16.8 0.99
    1 1 -10 18 1.01
    0 -1 10 24.38 1.41
    0 -1 -10 21.35 1.82
    0 -1 -10 23.68 1.55
    0 1 10 25.73 1.39
    0 1 -10 20.9 1.56
    0 1 -10 26.76 1.4
    0 1 10 25.32 1.37
    1 -1 10 5.62 0.49
    -1 -1 -10 6.1 0.71
    -1 -1 -10 5.92 0.9
    1 1 10 6.46 0.48
    -1 1 -10 4.87 0.69
    1 1 10 6.88 0.5
    2 -1 10 0.66 0.2
    -2 -1 -10 0.66 0.38
    2 -1 10 0.45 0.18
    -2 -1 -10 0.19 0.41
    -2 1 -10 0.37 0.35
    2 1 10 0.7 0.18
    2 1 10 0.63 0.19
    -3 -1 -10 2.68 0.67
    3 -1 10 2.22 0.32
    -3 -1 -10 2.28 0.48
    3 -1 10 2.79 0.34
    3 1 10 3.01 0.33
    -3 1 -10 2.43 0.52
    -3 1 -10 2.65 0.54
    3 1 10 2.56 0.32
    -4 -1 -10 5.03 0.65
    4 -1 10 5.27 0.48
    -4 -1 -10 5.63 0.85
    4 -1 10 6.16 0.51
    -4 1 -10 5.07 0.69
    -4 1 -10 5.02 0.72
    4 1 10 5.49 0.47
    4 1 10 6.3 0.5
    -5 -1 -10 4.69 0.83
    5 -1 10 4.36 0.42
    -5 -1 -10 4.3 0.65
    5 -1 10 5.18 0.5
    5 1 10 4.85 0.46
    -5 1 -10 4.3 0.72
    5 1 10 4.06 0.43
    -5 1 -10 4.28 0.64
    -6 -1 -10 1.51 0.42
    6 -1 10 0.48 0.18
    6 -1 10 0.72 0.24
    -6 -1 -10 0.62 0.43
    -6 1 -10 0.51 0.38
    -6 1 -10 0.74 0.37
    6 1 10 0.95 0.25
    6 1 10 0.45 0.19
    7 -1 10 3.97 0.42
    -7 -1 -10 4.51 0.65
    7 -1 10 4.61 0.49
    -7 -1 -10 5.56 0.99
    -7 1 -10 4.43 0.69
    7 1 10 4.11 0.46
    -7 1 -10 3.87 0.76
    7 1 10 4.63 0.49
    8 -1 10 1.08 0.28
    8 -1 10 0.73 0.22
    -8 -1 -10 1.71 0.66
    -8 -1 -10 1.11 0.44
    -8 1 -10 0.86 0.46
    -8 1 -10 1.49 0.47
    8 1 10 1.25 0.3
    8 1 10 0.9 0.26
    -9 -2 10 0.1 0.22
    9 -2 -10 0.54 0.37
    -9 -2 10 0.47 0.27
    9 -2 -10 -0.02 0.33
    -9 2 10 0.62 0.31
    -9 2 10 0.61 0.27
    9 2 -10 0.72 0.31
    9 2 -10 -0.02 0.3
    8 -2 -10 1.8 0.63
    -8 -2 10 2.95 0.47
    -8 -2 10 2.45 0.44
    8 -2 -10 3.27 0.61
    8 2 -10 2.94 0.48
    8 2 -10 1.8 0.47
    -8 2 10 2.7 0.41
    -8 2 10 2.98 0.46
    -7 -2 10 1.84 0.31
    7 -2 -10 1.72 0.58
    7 -2 -10 1.86 0.45
    -7 -2 10 2.49 0.42
    -7 2 10 1.69 0.33
    7 2 -10 1.16 0.33
    7 2 -10 0.84 0.38
    -7 2 10 1.7 0.34
    -6 -2 10 16.86 1.04
    6 -2 -10 16.05 1.17
    6 -2 -10 12.65 1.38
    -6 -2 10 15.44 0.98
    6 2 -10 14.08 1.16
    6 2 -10 15.95 1.03
    -6 2 10 15.22 1
    -6 2 10 15.49 1.01
    5 -2 -10 0.38 0.42
    -5 -2 10 0.31 0.17
    5 -2 -10 0.1 0.32
    -5 -2 10 0.35 0.19
    5 2 -10 0.53 0.37
    -5 2 10 0.64 0.22
    -5 2 10 0.09 0.17
    5 2 -10 0.42 0.26
    -4 -2 10 2.8 0.36
    4 -2 -10 3.46 0.79
    -4 -2 10 3.54 0.39
    4 -2 -10 2.85 0.54
    -4 2 10 3.35 0.37
    -4 2 10 3.04 0.35
    4 2 -10 3.02 0.56
    4 2 -10 2.96 0.45
    3 -2 -10 48.27 2.61
    3 -2 -10 42.08 2.99
    -3 -2 10 46.73 2.47
    -3 -2 10 48.14 2.49
    -3 2 10 45.59 2.47
    3 2 -10 47.85 2.49
    3 2 -10 38.05 2.6
    -3 2 10 45.75 2.41
    -2 -2 10 5.99 0.49
    2 -2 -10 6.42 0.67
    2 -2 -10 5.56 0.96
    -2 -2 10 6.8 0.52
    -2 2 10 6.38 0.52
    -2 2 10 6.34 0.47
    2 2 -10 6.63 0.58
    2 2 -10 4.68 0.68
    1 -2 -10 2.01 0.42
    -1 -2 10 1.91 0.26
    1 -2 -10 1.03 0.57
    -1 -2 10 1.72 0.28
    1 2 -10 1.67 0.34
    -1 2 10 1.99 0.27
    -1 2 10 1.72 0.29
    1 2 -10 1.54 0.47
    0 -2 -10 2.64 0.5
    0 -2 10 2.95 0.35
    0 -2 -10 3.3 0.78
    0 2 10 3.22 0.34
    0 2 -10 2.76 0.42
    0 2 10 2.86 0.34
    0 2 -10 2.71 0.57
    1 -2 10 16.3 0.93
    -1 -2 -10 16.01 1.1
    1 -2 10 15.89 0.97
    -1 -2 -10 12.79 1.37
    -1 2 -10 12.03 1.09
    1 2 10 15.89 0.94
    -1 2 -10 15.15 0.97
    1 2 10 15.69 0.93
    2 -2 10 8.89 0.61
    -2 -2 -10 6.03 0.99
    -2 -2 -10 8.44 0.76
    -2 -2 -10 8.56 0.61
    2 -2 10 7.23 0.6
    2 2 10 8.6 0.59
    2 2 10 8.66 0.61
    2 2 10 8.05 0.6
    -2 2 -10 6.38 0.76
    -2 2 -10 9.38 0.69
    -3 -2 -10 0.15 0.14
    3 -2 10 0.21 0.18
    3 -2 10 -0.04 0.14
    -3 -2 -10 0.15 0.33
    -3 -2 -10 0.36 0.44
    3 2 10 0.01 0.17
    3 2 10 0.04 0.15
    -3 2 -10 -0.07 0.3
    4 -2 10 0.45 0.18
    -4 -2 -10 0.56 0.2
    -4 -2 -10 0.53 0.42
    4 -2 10 0.2 0.2
    -4 -2 -10 0.09 0.32
    4 2 10 0.35 0.19
    -4 2 -10 0.43 0.34
    4 2 10 0.02 0.19
    5 -2 10 2.77 0.36
    5 -2 10 3.34 0.44
    -5 -2 -10 2.98 0.39
    -5 -2 -10 3.19 0.81
    -5 -2 -10 3.32 0.7
    5 2 10 3.73 0.43
    5 2 10 2.95 0.39
    -5 2 -10 2.99 0.64
    -5 2 -10 3 0.61
    -6 -2 -10 1.35 0.28
    6 -2 10 1.19 0.25
    6 -2 10 1.44 0.33
    -6 -2 -10 1.24 0.54
    -6 2 -10 1.14 0.42
    6 2 10 1.58 0.33
    -6 2 -10 1.28 0.42
    6 2 10 0.96 0.26
    7 -2 10 0.56 0.26
    -7 -2 -10 0.99 0.54
    -7 -2 -10 0.53 0.23
    7 -2 10 0.58 0.2
    7 2 10 0.12 0.22
    -7 2 -10 0.58 0.37
    7 2 10 0.48 0.21
    -7 2 -10 0.92 0.39
    -8 -3 10 1.14 0.28
    8 -3 -10 0.87 0.56
    -8 -3 10 1.71 0.36
    8 -3 -10 1.1 0.44
    -8 3 10 1.55 0.34
    8 3 -10 0.57 0.33
    8 3 -10 1.1 0.35
    -8 3 10 1.26 0.35
    7 -3 -10 -0.49 0.42
    7 -3 -10 0.22 0.35
    -7 -3 10 0.33 0.19
    -7 -3 10 0.28 0.2
    7 3 -10 -0.05 0.33
    7 3 -10 0.04 0.26
    -7 3 10 -0.03 0.22
    -7 3 10 0.27 0.23
    -6 -3 10 2.07 0.37
    -6 -3 10 1.05 0.27
    6 -3 -10 1.33 0.69
    6 -3 -10 1.95 0.47
    -6 3 10 1.62 0.33
    -6 3 10 2.19 0.38
    6 3 -10 1.51 0.42
    6 3 -10 2.69 0.48
    -5 -3 10 3.38 0.42
    5 -3 -10 2.15 0.7
    -5 -3 10 3.42 0.41
    5 -3 -10 3.25 0.59
    -5 3 10 3.72 0.41
    5 3 -10 3.14 0.53
    -5 3 10 3.38 0.42
    5 3 -10 2.65 0.55
    4 -3 -10 11.24 1.41
    -4 -3 10 14.12 0.94
    -4 -3 10 13.85 0.92
    4 -3 -10 15.78 1.08
    4 3 -10 14.69 0.99
    4 3 -10 13.25 1.08
    -4 3 10 13.78 0.94
    -3 -3 10 -0.11 0.13
    3 -3 -10 0.05 0.46
    -3 -3 10 0.26 0.17
    3 -3 -10 0.1 0.3
    3 3 -10 0.16 0.27
    3 3 -10 0.02 0.32
    -3 3 10 -0.06 0.18
    2 -3 -10 3.78 0.87
    -2 -3 10 5.31 0.44
    2 -3 -10 4.93 0.59
    -2 -3 10 4.47 0.45
    -2 3 10 4.3 0.47
    -2 3 10 5.12 0.51
    2 3 -10 4.06 0.6
    2 3 -10 4.16 0.54
    -1 -3 10 11.1 0.81
    -1 -3 10 13.15 0.79
    1 -3 -10 8.38 1.22
    1 -3 -10 13.77 0.93
    1 3 -10 10.23 0.95
    -1 3 10 12.96 0.83
    1 3 -10 13.11 0.89
    -1 3 10 12.8 0.78
    0 -3 -10 4 0.9
    0 -3 10 5.07 0.48
    0 3 10 5.78 0.46
    0 3 -10 5.93 0.58
    0 3 -10 4.47 0.67
    0 3 10 6.39 0.5
    -1 -3 -10 2.69 0.71
    1 -3 10 3.11 0.38
    1 -3 10 4.01 0.4
    -1 3 -10 2.85 0.57
    -1 3 -10 3.5 0.49
    1 3 10 3.28 0.36
    1 3 10 3.08 0.39
    2 -3 10 -0.11 0.15
    -2 -3 -10 -0.12 0.14
    -2 -3 -10 -0.1 0.37
    2 -3 10 0.23 0.18
    2 3 10 0.33 0.17
    -2 3 -10 0.54 0.33
    -2 3 -10 0.19 0.28
    2 3 10 0.18 0.16
    -3 -3 -10 6.87 1.1
    3 -3 10 8.56 0.65
    3 -3 10 7.58 0.64
    -3 -3 -10 8.41 0.67
    3 3 10 8.76 0.63
    -3 3 -10 6.29 0.8
    3 3 10 8.86 0.65
    -3 3 -10 9.04 0.71
    -4 -3 -10 4.16 0.96
    -4 -3 -10 6.32 0.58
    4 -3 10 6.07 0.54
    4 -3 10 6.56 0.58
    -4 3 -10 6.15 0.76
    4 3 10 6.84 0.56
    -5 -3 -10 0.11 0.44
    5 -3 10 0.21 0.22
    -5 -3 -10 0.44 0.22
    5 -3 10 0.58 0.2
    5 3 10 0.84 0.25
    -5 3 -10 0.63 0.39
    -6 -3 -10 0.53 0.25
    6 -3 10 0.36 0.24
    -6 -3 -10 0.76 0.54
    6 3 10 0.62 0.29
    -6 3 -10 0.27 0.39
    6 3 10 0.58 0.23
    -7 -4 10 9.9 0.83
    -7 -4 10 9.1 0.77
    7 -4 -10 9.65 1.37
    -7 4 10 10.87 0.83
    7 4 -10 10.4 0.9
    -7 4 10 10.12 0.84
    -6 -4 10 4.66 0.52
    6 -4 -10 2.45 0.89
    -6 -4 10 3.78 0.45
    -6 4 10 3.34 0.49
    -6 4 10 3.7 0.48
    6 4 -10 2.23 0.5
    -5 -4 10 0.86 0.25
    5 -4 -10 0.27 0.57
    -5 -4 10 0.63 0.25
    -5 4 10 0.64 0.29
    5 4 -10 0.78 0.32
    -4 -4 10 4.17 0.46
    -4 -4 10 3.34 0.44
    4 -4 -10 2.3 0.78
    -4 4 10 3.61 0.46
    4 4 -10 3.17 0.57
    -3 -4 10 3.8 0.44
    3 -4 -10 3.51 0.9
    -3 -4 10 4.1 0.46
    3 4 -10 3.72 0.62
    3 4 -10 4.22 0.6
    -3 4 10 4.41 0.49
    2 -4 -10 5.81 1.15
    -2 -4 10 9.52 0.69
    -2 -4 10 9.28 0.65
    2 4 -10 10.14 0.81
    -2 4 10 8.08 0.68
    2 4 -10 6.47 0.75
    -1 -4 10 0.37 0.17
    1 -4 -10 0.39 0.54
    -1 -4 10 0.3 0.18
    -1 4 10 0.55 0.25
    1 4 -10 -0.22 0.3
    1 4 -10 0.61 0.34
    0 -4 -10 2.93 0.79
    0 -4 10 3.87 0.45
    0 4 -10 4.1 0.62
    0 4 10 6.11 0.48
    0 4 10 5.34 0.53
    0 4 -10 6.68 0.66
    -1 -4 -10 6.41 0.72
    -1 -4 -10 4.67 1.03
    1 -4 10 7.04 0.58
    1 -4 10 6.56 0.56
    -1 4 -10 7.66 0.72
    1 4 10 7.97 0.58
    1 4 10 7.3 0.6
    -1 4 -10 4.6 0.71
    2 -4 10 0.43 0.21
    2 -4 10 0.87 0.28
    -2 -4 -10 0.67 0.25
    -2 -4 -10 0.48 0.53
    2 4 10 0.81 0.25
    2 4 10 0.5 0.22
    -2 4 -10 0.75 0.34
    -2 4 -10 0.45 0.33
    3 -4 10 0.02 0.23
    3 -4 10 -0.26 0.15
    -3 -4 -10 0.19 0.47
    -3 -4 -10 0.28 0.2
    3 4 10 -0.27 0.16
    -3 4 -10 -0.14 0.28
    -3 4 -10 0.34 0.36
    3 4 10 0.36 0.19
    -4 -4 -10 0.94 0.59
    4 -4 10 1.3 0.35
    -4 -4 -10 1.58 0.35
    4 -4 10 1.33 0.29
    -4 4 -10 1.1 0.43
    -4 4 -10 1.6 0.4
    4 4 10 1.56 0.32
    5 -4 10 4.11 0.53
    -5 -4 -10 3.1 0.88
    -5 -4 -10 4.25 0.54
    -5 4 -10 5.2 0.75
    5 4 10 4.21 0.5
    4 -5 -10 4.24 1.08
    -4 -5 10 4.74 0.53
    -4 -5 10 5.7 0.58
    -4 5 10 5.11 0.59
    4 5 -10 4.47 0.72
    -3 -5 10 0.07 0.22
    -3 -5 10 -0.11 0.16
    3 -5 -10 0.5 0.56
    -3 5 10 0.29 0.26
    3 5 -10 -0.5 0.34
    2 -5 -10 0.15 0.54
    -2 -5 10 0.02 0.18
    -2 -5 10 0.07 0.2
    -2 5 10 0.11 0.24
    2 5 -10 0.29 0.33
    1 -5 -10 -0.1 0.49
    -1 -5 10 0.37 0.21
    -1 5 10 0.5 0.26
    1 5 -10 0.12 0.35
    0 -5 10 2.14 0.36
    0 -5 -10 1.94 0.74
    0 5 10 2.61 0.44
    0 5 -10 2.56 0.52
    -1 -5 -10 2.15 0.74
    1 -5 10 3.73 0.56
    1 -5 10 3.35 0.42
    1 5 10 3.07 0.48
    -1 5 -10 3.5 0.64
    1 5 10 3.52 0.42
    -2 -5 -10 0.63 0.56
    2 -5 10 0.9 0.31
    -2 -5 -10 1.26 0.34
    2 -5 10 0.97 0.25
    -2 5 -10 1.22 0.44
    2 5 10 1.22 0.31
    2 5 10 1.06 0.27
    -3 -5 -10 3.23 0.89
    3 -5 10 4.48 0.51
    3 5 10 5.06 0.53
    3 5 10 4.72 0.52
    -3 5 -10 4.3 0.86
    -3 5 -10 4.43 0.66
    -9 0 11 -0.18 0.22
    9 0 -11 -0.07 0.32
    -9 0 11 0.03 0.23
    -8 0 11 10.52 0.83
    8 0 -11 9.39 0.97
    -8 0 11 11.33 0.83
    -7 0 11 5 0.52
    7 0 -11 4.1 0.68
    -7 0 11 4.68 0.53
    7 0 -11 5.3 0.56
    -6 0 11 1.55 0.33
    6 0 -11 2.01 0.36
    6 0 -11 1.5 0.48
    -6 0 11 1.72 0.34
    5 0 -11 0.87 0.27
    -5 0 11 1.23 0.27
    5 0 -11 1.06 0.41
    -5 0 11 1.15 0.27
    -5 0 11 1.21 0.25
    4 0 -11 2.26 0.36
    -4 0 11 2.34 0.33
    -4 0 11 1.85 0.33
    -4 0 11 2.22 0.3
    4 0 -11 1.61 0.46
    -3 0 11 47.58 2.49
    -3 0 11 47.02 2.5
    3 0 -11 49.09 2.48
    3 0 -11 39.4 2.65
    2 0 -11 45.12 3.01
    2 0 -11 47.6 2.44
    -2 0 11 44.9 2.45
    -2 0 11 44.3 2.45
    -1 0 11 6.75 0.49
    1 0 -11 4.74 0.73
    -1 0 11 6.93 0.51
    0 0 11 9.17 0.65
    0 0 -11 7.25 0.84
    0 0 11 10.14 0.62
    1 0 11 9.81 0.67
    -1 0 -11 9.17 0.91
    -1 0 -11 8.76 1.05
    -2 0 -11 0.36 0.38
    -2 0 -11 -0.27 0.33
    2 0 11 0.12 0.15
    -3 0 -11 0.53 0.38
    3 0 11 0.14 0.15
    3 0 11 0.11 0.15
    -3 0 -11 0 0.33
    -4 0 -11 0.84 0.42
    -4 0 -11 1.74 0.47
    4 0 11 1.26 0.26
    4 0 11 1.05 0.23
    -5 0 -11 5.75 0.9
    -5 0 -11 5.31 0.78
    5 0 11 7.24 0.55
    5 0 11 5.74 0.52
    6 0 11 0.2 0.16
    6 0 11 0.3 0.2
    -6 0 -11 0.09 0.36
    -6 0 -11 0.26 0.38
    -7 0 -11 0.2 0.35
    7 0 11 0.14 0.16
    -7 0 -11 0.02 0.4
    7 0 11 0.29 0.2
    -9 -1 11 1.52 0.37
    -9 -1 11 2.14 0.4
    9 -1 -11 1.73 0.48
    9 1 -11 1.57 0.51
    9 1 -11 3.3 0.52
    -9 1 11 3.06 0.43
    -9 1 11 1.84 0.39
    -8 -1 11 2.48 0.42
    -8 -1 11 1.93 0.38
    8 -1 -11 1.78 0.46
    8 1 -11 1.58 0.5
    -8 1 11 3.25 0.45
    -8 1 11 2.37 0.4
    8 1 -11 2.84 0.48
    -7 -1 11 5.76 0.54
    7 -1 -11 4.23 0.69
    -7 -1 11 4.57 0.55
    -7 1 11 5.07 0.51
    7 1 -11 5.4 0.57
    7 1 -11 4.16 0.68
    -7 1 11 4.97 0.52
    6 -1 -11 9.76 1.08
    6 -1 -11 10.53 0.98
    -6 -1 11 11.54 0.75
    -6 -1 11 10.45 0.81
    -6 -1 11 12.36 0.81
    6 1 -11 9.05 0.97
    6 1 -11 11.54 0.82
    -6 1 11 11.17 0.8
    -6 1 11 10.44 0.77
    5 -1 -11 10.79 0.98
    -5 -1 11 10.55 0.74
    5 -1 -11 10.39 1.13
    -5 -1 11 10.59 0.77
    -5 1 11 11.43 0.78
    5 1 -11 12.18 0.81
    5 1 -11 9.35 0.95
    -5 1 11 12.08 0.79
    4 -1 -11 8.13 0.85
    -4 -1 11 9.67 0.67
    -4 -1 11 9.4 0.68
    4 -1 -11 9.93 1.11
    4 1 -11 10.39 0.71
    -4 1 11 9.43 0.68
    4 1 -11 7.75 0.87
    -4 1 11 9.61 0.67
    -4 1 11 9.22 0.68
    3 -1 -11 3.17 0.57
    -3 -1 11 3.56 0.39
    3 -1 -11 3.05 0.75
    3 -1 -11 4.59 0.48
    -3 -1 11 3.83 0.39
    3 1 -11 3.03 0.58
    3 1 -11 4.83 0.45
    -3 1 11 3.64 0.38
    -3 1 11 3.65 0.36
    2 -1 -11 11.28 0.99
    -2 -1 11 13.2 0.83
    -2 -1 11 13.04 0.81
    2 -1 -11 12 1.24
    2 1 -11 12.98 0.84
    -2 1 11 12.91 0.82
    -2 1 11 11.87 0.79
    2 1 -11 10.99 1.01
    1 -1 -11 9.51 0.86
    -1 -1 11 10.04 0.7
    -1 -1 11 10.4 0.67
    1 -1 -11 7.91 1.04
    -1 1 11 9.86 0.67
    1 1 -11 10.93 0.71
    1 1 -11 8.19 0.89
    -1 1 11 9.84 0.66
    0 -1 -11 9.46 0.87
    0 -1 -11 7.96 1.05
    0 -1 11 10.01 0.68
    0 1 11 9.96 0.67
    0 1 11 10.48 0.66
    0 1 -11 7.49 0.85
    1 -1 11 9.16 0.65
    -1 -1 -11 8.69 0.83
    -1 -1 -11 7.43 1.01
    -1 1 -11 6.55 0.83
    1 1 11 10.85 0.64
    1 1 11 10.25 0.66
    -2 -1 -11 2.43 0.52
    2 -1 11 2.95 0.34
    -2 -1 -11 1.82 0.62
    -2 1 -11 1.86 0.49
    2 1 11 3.17 0.34
    3 -1 11 4.99 0.46
    -3 -1 -11 3.84 0.82
    -3 -1 -11 4.12 0.65
    3 -1 11 6.14 0.48
    3 1 11 5.03 0.45
    -3 1 -11 4.35 0.66
    -3 1 -11 5.06 0.73
    3 1 11 4.88 0.45
    -4 -1 -11 1.24 0.51
    -4 -1 -11 1.06 0.41
    4 -1 11 0.96 0.25
    4 -1 11 1.29 0.28
    4 1 11 1.08 0.25
    -4 1 -11 0.91 0.43
    -4 1 -11 0.84 0.39
    4 1 11 1.34 0.25
    -5 -1 -11 1.01 0.48
    5 -1 11 1.19 0.28
    5 -1 11 0.51 0.21
    -5 -1 -11 1.26 0.42
    5 1 11 1.26 0.26
    -5 1 -11 1.28 0.46
    5 1 11 0.57 0.21
    -5 1 -11 0.84 0.41
    -6 -1 -11 2.33 0.55
    -6 -1 -11 3.09 0.82
    6 -1 11 2.17 0.34
    6 -1 11 3.01 0.4
    6 1 11 4.26 0.44
    -6 1 -11 2.66 0.56
    6 1 11 2.9 0.38
    -6 1 -11 2.82 0.67
    7 -1 11 0.32 0.24
    7 -1 11 0.19 0.16
    -7 -1 -11 0.13 0.4
    -7 -1 -11 0.04 0.4
    -7 1 -11 0.49 0.39
    -7 1 -11 -0.01 0.33
    7 1 11 0.13 0.21
    7 1 11 -0.09 0.16
    8 -2 -11 5.63 0.99
    -8 -2 11 7.25 0.71
    8 -2 -11 7.74 0.87
    -8 -2 11 7.8 0.69
    8 2 -11 7.91 0.73
    -8 2 11 7.19 0.66
    8 2 -11 7.28 0.86
    -8 2 11 7.94 0.71
    7 -2 -11 1.91 0.65
    7 -2 -11 3.63 0.66
    -7 -2 11 2.92 0.39
    -7 -2 11 3.13 0.48
    7 2 -11 3.77 0.53
    -7 2 11 3.76 0.47
    7 2 -11 3.16 0.63
    -7 2 11 3.03 0.45
    6 -2 -11 4.8 0.95
    -6 -2 11 7.46 0.64
    6 -2 -11 7.61 0.81
    -6 -2 11 7.35 0.58
    6 2 -11 7.44 0.66
    6 2 -11 6.93 0.82
    -6 2 11 6.65 0.59
    -6 2 11 6.67 0.6
    -5 -2 11 3.75 0.44
    5 -2 -11 2.81 0.77
    5 -2 -11 2.85 0.61
    -5 -2 11 4.28 0.42
    5 2 -11 3.04 0.63
    -5 2 11 3.42 0.42
    -5 2 11 3 0.38
    5 2 -11 4.18 0.51
    4 -2 -11 0.61 0.52
    -4 -2 11 0.98 0.26
    -4 -2 11 0.96 0.24
    4 -2 -11 1.18 0.41
    -4 2 11 0.87 0.21
    4 2 -11 0.6 0.42
    4 2 -11 0.99 0.31
    -4 2 11 1.18 0.27
    -3 -2 11 4.46 0.44
    -3 -2 11 4.1 0.43
    3 -2 -11 3.68 0.6
    3 -2 -11 4.3 0.91
    -3 2 11 4.6 0.45
    3 2 -11 3.46 0.66
    3 2 -11 5.18 0.52
    2 -2 -11 0.99 0.36
    2 -2 -11 0.16 0.44
    -2 -2 11 0.28 0.17
    -2 -2 11 0.22 0.16
    2 2 -11 0.03 0.32
    -2 2 11 0.57 0.18
    -2 2 11 0.31 0.2
    2 2 -11 0.43 0.26
    1 -2 -11 2.2 0.47
    -1 -2 11 1.95 0.28
    1 -2 -11 1.9 0.64
    -1 -2 11 2.89 0.35
    1 2 -11 1.71 0.47
    1 2 -11 2.3 0.39
    -1 2 11 2.34 0.29
    -1 2 11 1.85 0.31
    0 -2 -11 4.08 0.87
    0 -2 -11 4.88 0.62
    0 -2 11 5.43 0.48
    0 2 11 5.37 0.46
    0 2 -11 5.58 0.54
    0 2 -11 3.99 0.66
    0 2 11 5.27 0.45
    -1 -2 -11 10.63 0.9
    -1 -2 -11 9.48 1.21
    1 -2 11 10.07 0.74
    1 2 11 11.16 0.72
    1 2 11 10.45 0.7
    -1 2 -11 8.62 0.93
    -1 2 -11 11.5 0.87
    2 -2 11 7.57 0.59
    -2 -2 -11 6.47 1.02
    -2 -2 -11 7.29 0.74
    -2 2 -11 5.5 0.76
    2 2 11 7.48 0.58
    2 2 11 8.8 0.58
    -3 -2 -11 0.44 0.18
    -3 -2 -11 0.56 0.4
    3 -2 11 0.38 0.21
    -3 -2 -11 0.38 0.43
    3 -2 11 0.32 0.18
    3 2 11 0.44 0.2
    3 2 11 0.63 0.23
    -3 2 -11 0.35 0.35
    -4 -2 -11 2.12 0.32
    -4 -2 -11 1.17 0.56
    4 -2 11 1.35 0.28
    -4 -2 -11 1.4 0.44
    4 -2 11 2.33 0.37
    4 2 11 1.45 0.29
    -4 2 -11 1.62 0.48
    4 2 11 1.77 0.33
    -5 -2 -11 4.27 0.91
    5 -2 11 2.54 0.38
    5 -2 11 3.86 0.48
    -5 -2 -11 3.46 0.42
    5 2 11 3.73 0.43
    -5 2 -11 1.96 0.52
    5 2 11 3.71 0.45
    6 -2 11 0.06 0.22
    -6 -2 -11 0.57 0.49
    6 -2 11 0.28 0.18
    -6 -2 -11 0.26 0.19
    6 2 11 0.43 0.2
    6 2 11 0.53 0.26
    -6 2 -11 0.75 0.39
    -7 -3 11 2.88 0.47
    -7 -3 11 2.5 0.4
    7 -3 -11 1.87 0.72
    7 -3 -11 3.24 0.67
    -7 3 11 2.66 0.44
    -7 3 11 3.15 0.48
    7 3 -11 1.42 0.47
    7 3 -11 2.43 0.47
    -6 -3 11 5.04 0.54
    -6 -3 11 5.03 0.5
    6 -3 -11 5.14 0.73
    6 -3 -11 3.41 0.9
    -6 3 11 3.81 0.5
    6 3 -11 5.85 0.63
    6 3 -11 3.92 0.68
    -6 3 11 5.04 0.53
    5 -3 -11 5.39 0.72
    -5 -3 11 6.33 0.56
    -5 -3 11 5.97 0.54
    5 -3 -11 3.78 0.97
    5 3 -11 6.03 0.67
    -5 3 11 5.91 0.56
    5 3 -11 3.83 0.67
    4 -3 -11 1.42 0.64
    -4 -3 11 3.34 0.41
    -4 -3 11 3.38 0.41
    4 -3 -11 3.25 0.59
    -4 3 11 2.45 0.4
    4 3 -11 2.16 0.5
    4 3 -11 3.36 0.51
    3 -3 -11 12.7 1.62
    -3 -3 11 18.7 1.11
    -3 -3 11 18.12 1.13
    3 -3 -11 21.69 1.31
    3 3 -11 13.86 1.26
    3 3 -11 19.51 1.2
    -3 3 11 17.94 1.13
    2 -3 -11 6.6 0.69
    -2 -3 11 6.31 0.54
    -2 -3 11 6.65 0.52
    2 -3 -11 4.16 0.96
    2 3 -11 3.4 0.67
    -2 3 11 5.96 0.55
    2 3 -11 7.17 0.66
    1 -3 -11 -0.06 0.44
    -1 -3 11 0.78 0.2
    -1 -3 11 0.59 0.2
    1 -3 -11 1 0.48
    1 3 -11 0.17 0.38
    -1 3 11 0.85 0.22
    1 3 -11 0.42 0.31
    -1 3 11 0.62 0.23
    0 -3 -11 0.11 0.44
    0 -3 11 0.09 0.15
    0 3 -11 -0.2 0.32
    0 3 -11 0.3 0.28
    0 3 11 0.11 0.15
    0 3 11 0.25 0.19
    -1 -3 -11 0.02 0.44
    1 -3 11 -0.05 0.14
    1 3 11 -0.07 0.17
    -1 3 -11 0.2 0.28
    -1 3 -11 -0.18 0.32
    1 3 11 0.23 0.17
    2 -3 11 4.04 0.43
    -2 -3 -11 2.3 0.72
    2 3 11 3.96 0.41
    -2 3 -11 4.15 0.53
    -2 3 -11 3.23 0.63
    2 3 11 3.9 0.42
    3 -3 11 0.83 0.25
    -3 -3 -11 0.49 0.48
    3 -3 11 0.81 0.24
    -3 -3 -11 0.81 0.27
    3 3 11 1.29 0.27
    -3 3 -11 0.37 0.37
    4 -3 11 1.2 0.3
    4 -3 11 1.3 0.27
    -4 -3 -11 1.31 0.32
    -4 -3 -11 1.13 0.63
    4 3 11 1.35 0.29
    -4 3 -11 0.75 0.42
    5 -3 11 4.45 0.49
    5 -3 11 4.85 0.53
    -5 -3 -11 3.44 0.91
    -5 -3 -11 5.45 0.56
    -5 3 -11 4.23 0.73
    5 3 11 5.06 0.5
    6 -4 -11 0.42 0.66
    -6 -4 11 1.34 0.33
    -6 -4 11 0.84 0.29
    -6 4 11 0.7 0.31
    6 4 -11 0.56 0.39
    5 -4 -11 1.37 0.71
    -5 -4 11 2.34 0.4
    -5 -4 11 2.17 0.38
    -5 4 11 2.63 0.43
    5 4 -11 2.49 0.47
    4 -4 -11 1.77 0.77
    -4 -4 11 4.35 0.48
    -4 -4 11 3.85 0.47
    -4 4 11 3.86 0.49
    4 4 -11 4.17 0.61
    3 -4 -11 1.04 0.66
    -3 -4 11 1.7 0.33
    -3 -4 11 1.34 0.3
    -3 4 11 1.2 0.29
    3 4 -11 0.89 0.41
    3 4 -11 1.07 0.42
    -2 -4 11 1.84 0.34
    2 -4 -11 1.63 0.7
    -2 -4 11 2.23 0.34
    2 4 -11 2.49 0.48
    2 4 -11 1.53 0.43
    -2 4 11 2.55 0.4
    1 -4 -11 0.47 0.55
    -1 -4 11 0.67 0.22
    -1 4 11 0.05 0.21
    1 4 -11 0.65 0.34
    1 4 -11 0.16 0.35
    0 -4 11 1.07 0.27
    0 -4 -11 1.01 0.6
    0 4 11 0.66 0.22
    0 4 -11 1.08 0.37
    0 4 -11 0.21 0.34
    0 4 11 0.73 0.27
    -1 -4 -11 2 0.7
    1 -4 11 2.48 0.37
    1 4 11 3.16 0.41
    -1 4 -11 3.23 0.57
    -1 4 -11 2.41 0.56
    1 4 11 2.66 0.37
    2 -4 11 0.49 0.23
    -2 -4 -11 0.78 0.54
    -2 4 -11 0.74 0.36
    2 4 11 0.53 0.25
    2 4 11 0.9 0.25
    -2 4 -11 0.45 0.37
    -3 -4 -11 1.36 0.65
    3 -4 11 2.22 0.38
    3 -4 11 2.66 0.45
    -3 -4 -11 3.42 0.46
    3 4 11 3.1 0.4
    3 4 11 2.72 0.4
    -3 4 -11 1.81 0.45
    -3 4 -11 1.47 0.47
    -4 -4 -11 1.41 0.34
    4 -4 11 1.45 0.35
    4 -4 11 1.37 0.32
    -4 -4 -11 0.98 0.66
    4 4 11 1.57 0.33
    -4 4 -11 1.6 0.5
    -2 -5 11 1.23 0.32
    2 -5 -11 1.17 0.74
    -2 5 11 1.3 0.35
    2 5 -11 1.39 0.45
    -1 -5 11 3.86 0.46
    1 -5 -11 1.87 0.78
    1 5 -11 4.07 0.67
    -1 5 11 4.02 0.52
    0 -5 11 2.43 0.39
    0 -5 -11 1.79 0.76
    0 5 11 2.35 0.41
    0 5 -11 3.61 0.6
    -8 0 12 0.66 0.27
    8 0 -12 -0.12 0.35
    -8 0 12 0.09 0.21
    7 0 -12 -0.51 0.36
    -7 0 12 -0.04 0.23
    7 0 -12 0.29 0.28
    -7 0 12 0.3 0.24
    6 0 -12 2.65 0.62
    6 0 -12 2.96 0.45
    -6 0 12 2.3 0.41
    -6 0 12 2.5 0.42
    -5 0 12 12.67 0.87
    5 0 -12 13.04 0.87
    -5 0 12 13.12 0.88
    5 0 -12 9.75 1.05
    -4 0 12 6.13 0.56
    -4 0 12 6.74 0.53
    4 0 -12 4.93 0.73
    -4 0 12 6.65 0.56
    4 0 -12 8.06 0.59
    3 0 -12 7.01 0.9
    -3 0 12 10.58 0.72
    -3 0 12 10.9 0.71
    -3 0 12 9.64 0.7
    3 0 -12 10.69 0.72
    2 0 -12 15.68 1.37
    -2 0 12 21.2 1.17
    -2 0 12 20.33 1.17
    1 0 -12 5.74 0.78
    -1 0 12 7.59 0.56
    -1 0 12 7.57 0.54
    0 0 12 1.05 0.25
    0 0 -12 1.26 0.47
    0 0 12 0.95 0.2
    1 0 12 0.2 0.18
    -1 0 -12 0.26 0.4
    -1 0 -12 0.69 0.43
    -2 0 -12 1.71 0.57
    2 0 12 1.86 0.31
    -2 0 -12 1.86 0.54
    -3 0 -12 5.44 0.87
    3 0 12 5.33 0.49
    -3 0 -12 5.29 0.76
    -4 0 -12 3.65 0.76
    4 0 12 4.33 0.43
    4 0 12 4.57 0.43
    -4 0 -12 3.32 0.67
    -5 0 -12 0.22 0.36
    -5 0 -12 -0.08 0.36
    5 0 12 0.15 0.16
    5 0 12 0 0.16
    -6 0 -12 4.04 0.91
    6 0 12 5.67 0.52
    6 0 12 5.04 0.5
    -6 0 -12 4.9 0.79
    -8 -1 12 1.15 0.32
    8 -1 -12 0.69 0.41
    -8 -1 12 0.95 0.32
    -8 1 12 1.11 0.3
    -8 1 12 1.2 0.31
    8 1 -12 0.91 0.47
    8 1 -12 1.1 0.35
    -7 -1 12 23.35 1.36
    7 -1 -12 17.77 1.49
    -7 1 12 21.74 1.33
    7 1 -12 17.37 1.51
    -7 1 12 21.47 1.32
    7 1 -12 22.76 1.36
    -6 -1 12 3.34 0.49
    6 -1 -12 3.22 0.65
    -6 -1 12 3.65 0.58
    -6 -1 12 3.49 0.45
    6 1 -12 3.53 0.71
    6 1 -12 3.5 0.49
    -6 1 12 2.84 0.44
    -6 1 12 3.26 0.44
    5 -1 -12 2.62 0.59
    -5 -1 12 2.1 0.37
    -5 -1 12 2.25 0.33
    5 1 -12 2.24 0.39
    -5 1 12 2.26 0.37
    -5 1 12 2.39 0.37
    5 1 -12 1.43 0.5
    -4 -1 12 0.26 0.18
    4 -1 -12 0.94 0.41
    -4 -1 12 0.93 0.26
    4 -1 -12 0.37 0.49
    4 1 -12 0.63 0.24
    4 1 -12 0.93 0.43
    -4 1 12 0.92 0.25
    -4 1 12 0.43 0.2
    -3 -1 12 1.81 0.31
    3 -1 -12 0.91 0.44
    -3 -1 12 1.09 0.26
    3 -1 -12 1.06 0.56
    3 1 -12 1.64 0.53
    -3 1 12 1.08 0.23
    3 1 -12 1.35 0.3
    -3 1 12 1.51 0.29
    -2 -1 12 4.51 0.44
    -2 -1 12 4.23 0.42
    2 -1 -12 3.18 0.65
    2 -1 -12 3.55 0.81
    -2 1 12 4.07 0.4
    2 1 -12 3.82 0.66
    -2 1 12 4.08 0.41
    2 1 -12 4.34 0.47
    -1 -1 12 9.2 0.61
    -1 -1 12 8.13 0.64
    1 -1 -12 7.27 1.02
    1 -1 -12 8.34 0.85
    -1 1 12 9.51 0.63
    -1 1 12 8.93 0.62
    1 1 -12 6.52 0.86
    0 -1 -12 0.74 0.47
    0 -1 12 0.83 0.24
    0 -1 -12 1.02 0.46
    0 1 12 1.14 0.24
    0 1 -12 0.99 0.45
    0 1 12 1.58 0.26
    1 -1 12 14.86 0.94
    -1 -1 -12 12.31 1.36
    -1 -1 -12 12.26 1.1
    -1 1 -12 13.89 1.2
    1 1 12 15.28 0.93
    1 1 12 16.11 0.91
    -2 -1 -12 0.44 0.44
    -2 -1 -12 0.43 0.4
    2 -1 12 0.32 0.18
    2 1 12 0.27 0.17
    -2 1 -12 0.52 0.43
    3 -1 12 0.32 0.2
    -3 -1 -12 0.04 0.41
    -3 -1 -12 0.08 0.39
    -3 1 -12 0.33 0.39
    3 1 12 0.19 0.16
    -4 -1 -12 1.28 0.6
    -4 -1 -12 1.8 0.5
    4 -1 12 2.07 0.33
    4 -1 12 1.61 0.31
    -4 1 -12 1.94 0.54
    4 1 12 1.92 0.32
    4 1 12 2.19 0.35
    5 -1 12 0.47 0.2
    -5 -1 -12 0.66 0.5
    -5 -1 -12 1.27 0.46
    5 -1 12 0.61 0.23
    5 1 12 0.85 0.23
    -5 1 -12 0.51 0.41
    5 1 12 0.5 0.2
    -5 1 -12 0.72 0.44
    -6 -1 -12 1.54 0.61
    6 -1 12 2.07 0.37
    -6 -1 -12 1.98 0.55
    6 -1 12 1.13 0.26
    -6 1 -12 1.59 0.52
    -6 1 -12 1.91 0.62
    6 1 12 1.91 0.35
    6 1 12 1.53 0.3
    -7 -2 12 1.14 0.33
    7 -2 -12 1.25 0.49
    7 -2 -12 1.04 0.64
    7 2 -12 1.44 0.39
    7 2 -12 1.22 0.49
    -7 2 12 2.26 0.38
    -7 2 12 1.13 0.3
    6 -2 -12 3 0.59
    -6 -2 12 4.03 0.49
    6 -2 -12 2.76 0.77
    -6 -2 12 3.5 0.41
    -6 2 12 3.34 0.44
    6 2 -12 2.55 0.6
    -6 2 12 3.17 0.42
    6 2 -12 3.18 0.52
    5 -2 -12 3.95 0.7
    -5 -2 12 3.82 0.43
    -5 -2 12 4.98 0.5
    5 -2 -12 3.28 0.84
    -5 2 12 4.3 0.46
    5 2 -12 4.89 0.56
    -5 2 12 4.16 0.47
    5 2 -12 3.71 0.72
    -4 -2 12 3.76 0.41
    -4 -2 12 4.3 0.46
    4 -2 -12 4.31 0.67
    4 -2 -12 2.63 0.75
    -4 2 12 3.67 0.45
    4 2 -12 3.35 0.67
    4 2 -12 4.65 0.53
    3 -2 -12 3.26 0.59
    3 -2 -12 2.14 0.76
    -3 -2 12 2.7 0.35
    -3 -2 12 2.59 0.35
    -3 2 12 2.4 0.37
    3 2 -12 2.8 0.47
    3 2 -12 1.81 0.53
    -2 -2 12 2.41 0.35
    -2 -2 12 2.29 0.31
    2 -2 -12 1.37 0.61
    2 -2 -12 2.26 0.5
    2 2 -12 1.73 0.5
    -2 2 12 2.49 0.31
    -2 2 12 2.19 0.35
    2 2 -12 2.21 0.4
    1 -2 -12 4.72 0.67
    -1 -2 12 4.94 0.43
    1 -2 -12 2.63 0.74
    -1 -2 12 4.96 0.48
    1 2 -12 3.91 0.7
    1 2 -12 4.65 0.53
    -1 2 12 6.25 0.46
    -1 2 12 5.12 0.48
    0 -2 -12 0.25 0.33
    0 -2 -12 0.18 0.45
    0 -2 12 -0.11 0.15
    0 2 -12 -0.13 0.33
    0 2 12 0.07 0.15
    0 2 12 -0.05 0.15
    0 2 -12 -0.28 0.43
    -1 -2 -12 5.16 0.7
    -1 -2 -12 4.61 0.94
    1 -2 12 5.35 0.51
    1 2 12 6.29 0.5
    1 2 12 5.67 0.48
    -1 2 -12 4.86 0.77
    -2 -2 -12 2.15 0.5
    2 -2 12 2.72 0.36
    -2 -2 -12 1.94 0.66
    2 2 12 1.92 0.33
    -2 2 -12 1.79 0.55
    3 -2 12 1.02 0.26
    -3 -2 -12 1.32 0.64
    -3 -2 -12 1.03 0.44
    3 2 12 1.06 0.26
    -3 2 -12 0.96 0.44
    4 -2 12 0.39 0.23
    4 -2 12 0.37 0.21
    -4 -2 -12 0.46 0.58
    -4 -2 -12 0.69 0.54
    -4 -2 -12 0.67 0.24
    -4 2 -12 0.25 0.38
    4 2 12 0.78 0.23
    -5 -2 -12 2.69 0.4
    5 -2 12 1.39 0.3
    -5 -2 -12 0.89 0.57
    5 -2 12 2.8 0.42
    5 2 12 2.57 0.42
    5 2 12 2.74 0.38
    -5 2 -12 2.17 0.54
    6 -3 -12 0.32 0.57
    6 -3 -12 0.81 0.44
    -6 -3 12 0.58 0.24
    -6 -3 12 0.78 0.28
    6 3 -12 -0.06 0.37
    -6 3 12 0.66 0.28
    6 3 -12 0.49 0.33
    -5 -3 12 2.07 0.4
    5 -3 -12 0.81 0.57
    5 -3 -12 1.76 0.48
    -5 -3 12 1.82 0.34
    5 3 -12 1.88 0.53
    -5 3 12 1.41 0.33
    5 3 -12 1.78 0.42
    -4 -3 12 1.22 0.31
    -4 -3 12 1.64 0.33
    4 -3 -12 1.95 0.51
    4 -3 -12 0.65 0.61
    4 3 -12 1.11 0.44
    -4 3 12 1.43 0.33
    4 3 -12 1.23 0.38
    3 -3 -12 3.79 1.03
    -3 -3 12 6.12 0.55
    3 -3 -12 5.72 0.71
    -3 -3 12 5.56 0.51
    3 3 -12 3.43 0.71
    -3 3 12 5.67 0.55
    3 3 -12 6.79 0.63
    -2 -3 12 2.28 0.34
    2 -3 -12 2.07 0.53
    -2 -3 12 2.32 0.35
    2 -3 -12 1.47 0.63
    2 3 -12 2.42 0.44
    -2 3 12 2.33 0.39
    2 3 -12 1.56 0.5
    -1 -3 12 1.78 0.33
    1 -3 -12 1.53 0.64
    1 3 -12 2.42 0.43
    -1 3 12 2.31 0.38
    1 3 -12 2.02 0.54
    -1 3 12 2 0.32
    0 -3 12 1.35 0.31
    0 -3 -12 0.93 0.57
    0 3 12 1.35 0.28
    0 3 -12 1.55 0.38
    0 3 -12 1.39 0.49
    0 3 12 1.14 0.27
    1 -3 12 2.18 0.35
    -1 -3 -12 0.65 0.56
    1 3 12 1.67 0.31
    -1 3 -12 1.02 0.42
    -1 3 -12 1.54 0.51
    1 3 12 1.99 0.33
    2 -3 12 3.36 0.41
    -2 -3 -12 2.42 0.76
    -2 3 -12 2.02 0.53
    2 3 12 3.48 0.41
    2 3 12 3.04 0.4
    -3 -3 -12 1.33 0.63
    3 -3 12 1.31 0.31
    -3 3 -12 1.4 0.49
    3 3 12 1.24 0.27
    -4 -3 -12 2.37 0.8
    4 -3 12 3.81 0.47
    -4 -3 -12 3.51 0.47
    4 -3 12 2.43 0.38
    4 3 12 2.38 0.39
    -4 3 -12 2.33 0.56
    4 -4 -12 0.56 0.66
    -4 -4 12 0.4 0.24
    -4 -4 12 0.44 0.24
    4 4 -12 0.4 0.34
    -4 4 12 0.5 0.26
    3 -4 -12 -0.13 0.56
    -3 -4 12 0.24 0.2
    -3 -4 12 0.01 0.18
    -3 4 12 0.12 0.24
    3 4 -12 0.11 0.34
    3 4 -12 -0.37 0.33
    -2 -4 12 3.48 0.44
    2 -4 -12 2.03 0.85
    -2 4 12 3.03 0.46
    2 4 -12 4.43 0.62
    2 4 -12 2.14 0.5
    -1 -4 12 3.19 0.4
    1 -4 -12 1.63 0.79
    1 4 -12 3.26 0.53
    -1 4 12 3.54 0.48
    1 4 -12 1.58 0.5
    0 -4 -12 1.79 0.73
    0 -4 12 2.37 0.36
    0 4 -12 0.97 0.44
    0 4 -12 2.39 0.46
    0 4 12 2.68 0.36
    0 4 12 2.13 0.38
    -1 -4 -12 1.23 0.67
    1 -4 12 1.55 0.33
    -1 4 -12 2.26 0.46
    1 4 12 1.84 0.35
    -1 4 -12 0.65 0.43
    1 4 12 1.94 0.34
    -2 -4 -12 1.14 0.66
    2 -4 12 0.73 0.26
    2 4 12 1.05 0.3
    -2 4 -12 0.87 0.49
    -2 4 -12 1.17 0.49
    2 4 12 0.92 0.28
    7 0 -13 0.3 0.42
    -7 0 13 0.81 0.28
    7 0 -13 0.38 0.29
    -7 0 13 0.64 0.29
    6 0 -13 9.56 0.76
    -6 0 13 9.13 0.72
    -6 0 13 9.53 0.76
    6 0 -13 6.34 0.94
    -5 0 13 3.42 0.42
    5 0 -13 2.84 0.64
    -5 0 13 2.67 0.4
    5 0 -13 3 0.46
    4 0 -13 1.68 0.53
    -4 0 13 2.04 0.31
    4 0 -13 1.92 0.47
    -4 0 13 2.29 0.38
    -4 0 13 2.28 0.37
    3 0 -13 0.77 0.46
    -3 0 13 0.48 0.19
    -3 0 13 0.45 0.19
    -2 0 13 0.76 0.22
    -2 0 13 0.62 0.19
    2 0 -13 0.63 0.46
    -1 0 13 9.19 0.66
    -1 0 13 8.81 0.63
    1 0 -13 7.68 0.88
    0 0 13 3.32 0.4
    0 0 -13 3.39 0.71
    1 0 13 0.22 0.16
    -1 0 -13 0.01 0.39
    2 0 13 3.35 0.38
    -2 0 -13 2.08 0.67
    -2 0 -13 2.1 0.59
    3 0 13 0.5 0.21
    -3 0 -13 1.05 0.51
    -3 0 -13 0.39 0.43
    4 0 13 0.45 0.19
    -4 0 -13 0.14 0.37
    -4 0 -13 0.34 0.41
    5 0 13 3.11 0.4
    -5 0 -13 3.58 0.85
    -5 0 -13 2.52 0.61
    -7 -1 13 7.93 0.71
    7 -1 -13 5.99 0.89
    -7 1 13 7.65 0.67
    7 1 -13 8.84 0.75
    7 1 -13 6.28 0.92
    -7 1 13 7.63 0.67
    -6 -1 13 1.53 0.37
    -6 -1 13 1.61 0.37
    6 -1 -13 1.48 0.55
    -6 1 13 2.08 0.36
    6 1 -13 1.38 0.37
    6 1 -13 0.7 0.52
    -6 1 13 1.68 0.34
    -5 -1 13 0.4 0.2
    5 -1 -13 0.64 0.49
    -5 -1 13 0.73 0.26
    5 1 -13 0.63 0.46
    -5 1 13 0.53 0.24
    5 1 -13 0.77 0.29
    -5 1 13 0.35 0.23
    -4 -1 13 5.55 0.53
    -4 -1 13 5.58 0.51
    4 -1 -13 4.54 0.75
    -4 1 13 5.97 0.54
    4 1 -13 3.39 0.74
    4 1 -13 5.7 0.55
    -3 -1 13 3.38 0.39
    3 -1 -13 1.96 0.98
    -3 -1 13 2.43 0.36
    3 -1 -13 1.83 0.51
    -3 1 13 3.31 0.4
    -3 1 13 2.53 0.34
    3 1 -13 3.05 0.42
    3 1 -13 1.83 0.57
    -2 -1 13 1.45 0.28
    -2 -1 13 1.29 0.29
    2 -1 -13 1.6 0.51
    2 -1 -13 1.07 0.56
    -2 1 13 1.26 0.28
    -2 1 13 1.69 0.29
    2 1 -13 1.17 0.5
    -1 -1 13 1.15 0.27
    1 -1 -13 1.53 0.5
    -1 -1 13 1.43 0.26
    1 -1 -13 0.88 0.53
    -1 1 13 1.36 0.26
    -1 1 13 1.65 0.3
    1 1 -13 1.03 0.48
    0 -1 -13 5.68 0.78
    0 -1 13 7.15 0.55
    0 -1 -13 4.65 0.93
    0 1 13 6.68 0.52
    0 1 13 6.14 0.52
    0 1 -13 5.98 0.82
    -1 -1 -13 3.44 0.84
    1 -1 13 3.51 0.41
    -1 -1 -13 3.47 0.69
    1 1 13 3.91 0.42
    -1 1 -13 3.22 0.68
    -2 -1 -13 -0.12 0.37
    -2 -1 -13 0.35 0.41
    2 -1 13 0.22 0.19
    2 1 13 0.26 0.18
    -2 1 -13 0.27 0.45
    3 -1 13 0.1 0.18
    -3 -1 -13 0.25 0.47
    -3 -1 -13 0.82 0.48
    -3 1 -13 0.76 0.45
    3 1 13 0.51 0.21
    -4 -1 -13 4.13 0.78
    -4 -1 -13 3.89 0.96
    4 -1 13 4.68 0.48
    -4 1 -13 3.75 0.73
    4 1 13 4.82 0.47
    6 -2 -13 3.17 0.85
    6 -2 -13 3.46 0.67
    -6 -2 13 3.96 0.44
    -6 -2 13 4.85 0.51
    6 2 -13 2.6 0.65
    6 2 -13 4.23 0.56
    -6 2 13 3.19 0.46
    -5 -2 13 1.62 0.33
    5 -2 -13 1.85 0.53
    -5 -2 13 1.78 0.32
    5 -2 -13 1.01 0.57
    -5 2 13 1.34 0.31
    5 2 -13 2.06 0.4
    5 2 -13 1.21 0.53
    4 -2 -13 2.09 0.55
    -4 -2 13 2.2 0.35
    -4 -2 13 1.65 0.32
    4 -2 -13 1.44 0.68
    4 2 -13 1.33 0.51
    -4 2 13 1.48 0.32
    4 2 -13 2.11 0.39
    -3 -2 13 0.8 0.26
    -3 -2 13 0.32 0.19
    3 -2 -13 0.45 0.39
    3 -2 -13 0.36 0.52
    -3 2 13 0.49 0.23
    3 2 -13 0.76 0.5
    3 2 -13 0.28 0.27
    2 -2 -13 0.19 0.38
    -2 -2 13 0.29 0.22
    2 -2 -13 0.04 0.44
    -2 -2 13 0.43 0.18
    -2 2 13 0.27 0.17
    -2 2 13 0.34 0.21
    2 2 -13 0.03 0.25
    2 2 -13 0.19 0.38
    -1 -2 13 0.99 0.28
    1 -2 -13 0.32 0.49
    1 -2 -13 0.72 0.42
    -1 2 13 1.12 0.26
    1 2 -13 0.64 0.47
    -1 2 13 1.63 0.3
    0 -2 13 0.03 0.17
    0 -2 -13 -0.16 0.42
    0 -2 -13 0.31 0.37
    0 2 13 0.18 0.2
    0 2 -13 0.3 0.38
    0 2 13 0.27 0.17
    -1 -2 -13 3.65 0.65
    1 -2 13 3.75 0.43
    -1 -2 -13 2.26 0.69
    1 2 13 4.36 0.43
    -1 2 -13 3.1 0.69
    1 2 13 4.81 0.45
    -2 -2 -13 5.85 1.08
    -2 -2 -13 6.49 0.8
    2 -2 13 6.66 0.59
    2 2 13 7.86 0.6
    -2 2 -13 6.52 0.89
    -3 -2 -13 0.34 0.5
    3 -2 13 0.36 0.21
    -3 -2 -13 -0.14 0.47
    3 2 13 0.49 0.23
    -3 2 -13 0.23 0.42
    4 -2 13 -0.1 0.18
    -4 -2 -13 0.14 0.5
    4 2 13 -0.1 0.17
    -4 2 -13 -0.3 0.39
    -5 -3 13 0.41 0.23
    5 -3 -13 0.44 0.55
    5 3 -13 0.52 0.35
    -5 3 13 0.9 0.3
    4 -3 -13 5.16 0.75
    -4 -3 13 4.71 0.5
    -4 -3 13 5.5 0.55
    4 -3 -13 3.61 0.99
    4 3 -13 4.03 0.74
    -4 3 13 4.52 0.53
    4 3 -13 5.06 0.65
    3 -3 -13 0.84 0.62
    3 -3 -13 0.74 0.44
    -3 -3 13 1.13 0.3
    -3 -3 13 1.26 0.3
    3 3 -13 0.38 0.43
    3 3 -13 1.07 0.33
    -3 3 13 1.09 0.29
    2 -3 -13 0.48 0.56
    -2 -3 13 1.04 0.3
    -2 3 13 1.02 0.29
    2 3 -13 0.81 0.34
    2 3 -13 0.71 0.46
    1 -3 -13 2.29 0.78
    -1 -3 13 4.27 0.46
    -1 3 13 4.85 0.5
    1 3 -13 3.27 0.68
    1 3 -13 4.73 0.61
    -1 3 13 3.98 0.42
    0 -3 -13 0.98 0.61
    0 -3 13 1.53 0.33
    0 3 -13 1.43 0.53
    0 3 13 1.64 0.3
    0 3 13 1.63 0.31
    1 -3 13 0.6 0.24
    -1 -3 -13 0.25 0.52
    1 3 13 0.72 0.25
    -1 3 -13 0.28 0.44
    1 3 13 0.25 0.21
    -2 -3 -13 0.51 0.57
    2 -3 13 0.42 0.22
    2 3 13 0.18 0.21
    -2 3 -13 -0.19 0.43
    -5 0 14 -0.04 0.22
    -5 0 14 0.01 0.2
    5 0 -14 -0.21 0.41
    -4 0 14 0.27 0.21
    -4 0 14 0.27 0.18
    4 0 -14 -0.14 0.39
    -3 0 14 8.17 0.59
    3 0 -14 4.23 0.83
    -3 0 14 6.47 0.55
    -2 0 14 1.24 0.27
    2 0 -14 0.86 0.49
    -2 0 14 1.65 0.31
    -1 0 14 0.08 0.18
    1 0 -14 -0.43 0.37
    -1 0 14 -0.19 0.16
    0 0 14 25.45 1.43
    0 0 -14 21.12 1.67
    -1 0 -14 0.88 0.52
    1 0 14 1.12 0.28
    2 0 14 0.07 0.16
    -2 0 -14 -0.14 0.43
    -3 0 -14 0.31 0.5
    3 0 14 0.47 0.21
    -5 -1 14 3.12 0.42
    -5 -1 14 3.53 0.45
    5 -1 -14 1.94 0.62
    -5 -1 14 2.74 0.48
    5 1 -14 1.61 0.59
    -5 1 14 3.91 0.48
    5 1 -14 2.74 0.46
    -4 -1 14 4.36 0.48
    4 -1 -14 3.09 0.68
    -4 -1 14 4.04 0.45
    -4 1 14 4.48 0.5
    4 1 -14 3.06 0.67
    4 1 -14 4.86 0.68
    3 -1 -14 0.24 0.43
    -3 -1 14 0.28 0.19
    -3 -1 14 0.69 0.23
    3 1 -14 -0.47 0.4
    -3 1 14 0.58 0.21
    -3 1 14 0.58 0.22
    2 -1 -14 -0.5 0.38
    -2 -1 14 0.62 0.22
    -2 -1 14 0.6 0.23
    -2 1 14 0.62 0.22
    -2 1 14 0.75 0.24
    2 1 -14 0.09 0.43
    -1 -1 14 0.26 0.2
    1 -1 -14 -0.05 0.41
    -1 1 14 0.83 0.23
    -1 1 14 0.63 0.22
    1 1 -14 0.41 0.41
    0 -1 -14 4.37 0.94
    0 -1 14 5.17 0.51
    0 -1 -14 5.13 0.77
    0 1 -14 4.38 0.81
    0 1 14 6.46 0.52
    -1 -1 -14 0.64 0.51
    -1 -1 -14 0.16 0.44
    1 -1 14 0.68 0.24
    -1 1 -14 0.43 0.45
    1 1 14 0.62 0.22
    -2 -1 -14 3.84 0.75
    2 -1 14 3.69 0.45
    -2 -1 -14 4.73 0.97
    2 1 14 4.45 0.45
    -2 1 -14 3.51 0.72
    -3 -1 -14 3.9 0.96
    -3 -1 -14 4.2 0.8
    3 -1 14 4.12 0.47
    3 1 14 4.11 0.46
    -3 1 -14 3.73 0.76
    -4 -2 14 1.47 0.34
    4 -2 -14 2.19 0.57
    -4 -2 14 2.34 0.37
    4 -2 -14 1.16 0.68
    4 2 -14 1.29 0.38
    -4 2 14 1.01 0.29
    4 2 -14 1.27 0.52
    -3 -2 14 2.91 0.41
    3 -2 -14 1.79 0.73
    3 -2 -14 1.77 0.54
    -3 -2 14 3.44 0.42
    -3 2 14 2.6 0.42
    3 2 -14 2.03 0.6
    3 2 -14 3.4 0.52
    2 -2 -14 0.42 0.42
    2 -2 -14 -0.14 0.42
    -2 -2 14 0.04 0.2
    2 2 -14 0.25 0.41
    -2 2 14 0.32 0.23
    -2 2 14 0.35 0.19
    1 -2 -14 1.82 0.54
    -1 -2 14 2.39 0.38
    1 -2 -14 0.98 0.61
    -1 2 14 2.56 0.35
    -1 2 14 2.42 0.38
    1 2 -14 2.01 0.57
    0 -2 -14 -0.01 0.41
    0 -2 14 0.12 0.19
    0 -2 -14 0.39 0.51
    0 2 -14 0.57 0.47
    0 2 14 0.35 0.22
    0 2 14 0.52 0.2
    1 -2 14 0.21 0.19
    -1 -2 -14 -0.09 0.39
    -1 -2 -14 0.05 0.46
    1 2 14 0.5 0.21
    -1 2 -14 0.7 0.48
    -2 -2 -14 0.61 0.46
    2 -2 14 0.37 0.21
    -2 -2 -14 0.91 0.6
    2 2 14 0.59 0.23
    -2 2 -14 0.91 0.55
    -3 0 15 2.63 0.39
    -3 0 15 1.99 0.36
    3 0 -15 1.43 0.57
    -2 0 15 0.07 0.19
    2 0 -15 -0.01 0.47
    -2 0 15 0.01 0.17
    -1 0 15 0.68 0.24
    1 0 -15 0.5 0.47
    0 0 15 0.09 0.19
    0 0 -15 -0.08 0.45
    -2 -1 15 0.8 0.27
    2 -1 -15 0.47 0.5
    2 1 -15 1.22 0.6
    -2 1 15 1.74 0.31
    -2 1 15 1.23 0.28
    -1 -1 15 1.36 0.31
    1 -1 -15 1.05 0.55
    -1 1 15 1.16 0.27
    -1 1 15 1.13 0.28
    1 1 -15 0.76 0.48
_refine_special_details     ?
_reflns_number_total     2811
_reflns_number_gt     2619
_reflns_threshold_expression     'I > 2\s(I)'
_refine_ls_structure_factor_coef     Fsqd
_refine_ls_matrix_type     full
_refine_ls_R_factor_all     0.0383
_refine_ls_R_factor_gt     0.0349
_refine_ls_wR_factor_gt     0.0896
_refine_ls_wR_factor_ref     0.0921
_refine_ls_goodness_of_fit_ref     1.043
_refine_ls_restrained_S_all     1.043
_refine_ls_number_reflns     2811
_refine_ls_number_parameters     178
_refine_ls_number_restraints     2
_refine_ls_hydrogen_treatment     mixed
_refine_ls_weighting_scheme     calc
_refine_ls_weighting_details
              'w=1/[\s^2^(Fo^2^)+(0.0564P)^2^+0.0356P] where P=(Fo^2^+2Fc^2^)/3'
_atom_sites_solution_hydrogens     mixed
_atom_sites_solution_primary     direct
_atom_sites_solution_secondary     ?
_refine_ls_shift/su_max     0.000
_refine_ls_shift/su_mean     0.000
_refine_diff_density_max     0.348
_refine_diff_density_min     -0.206
_refine_ls_extinction_method     none
_refine_ls_extinction_coef     .
_refine_ls_abs_structure_details
;
Flack <i>x</i> determined using 1114 quotients
[(<i>I</i>^+^)-(<i>I</i>^-^)]/[(<i>I</i>^+^)+(<i>I</i>^-^)]
(Parsons <i>et al.</i>,  2013)
;
_refine_ls_abs_structure_Flack     0.06(4)
loop_
    _atom_type_symbol
    _atom_type_description
    _atom_type_scat_dispersion_real
    _atom_type_scat_dispersion_imag
    _atom_type_scat_source
    'C' 'C' 0.0033 0.0016
                         'International Tables Vol C Tables 4.2.6.8 and 6.1.1.4'
    'H' 'H' 0.0000 0.0000
                         'International Tables Vol C Tables 4.2.6.8 and 6.1.1.4'
    'N' 'N' 0.0061 0.0033
                         'International Tables Vol C Tables 4.2.6.8 and 6.1.1.4'
    'O' 'O' 0.0106 0.0060
                         'International Tables Vol C Tables 4.2.6.8 and 6.1.1.4'
    'S' 'S' 0.1246 0.1234
                         'International Tables Vol C Tables 4.2.6.8 and 6.1.1.4'
_computing_data_collection
;
APEX2 (Bruker, 2013)
;
_computing_cell_refinement
;
SAINT (Bruker, 2013)
;
_computing_data_reduction
;
SAINT (Bruker, 2013)
;
_computing_structure_solution
;
SHELXS (Sheldrick, 2008)
;
_computing_structure_refinement
;
SHELXL2014 (Sheldrick, 2015)
;
_computing_molecular_graphics
;
<i>OLEX2</i> (Dolomanov <i>et al.</i>,  2009; Bourhis <i>et al.</i>,
2015)
;
_computing_publication_material
;
CrystalMaker (Palmer, 2007)
;
loop_
    _atom_site_type_symbol
    _atom_site_label
    _atom_site_fract_x
    _atom_site_fract_y
    _atom_site_fract_z
    _atom_site_U_iso_or_equiv
    _atom_site_adp_type
    _atom_site_calc_flag
    _atom_site_occupancy
    _atom_site_disorder_assembly
    _atom_site_disorder_group
    S S1 0.12783(6) 0.74015(12) 0.63296(5) 0.03224(19) Uani d 1 . .
    O O1 0.0878(2) 0.7954(4) 0.51967(17) 0.0460(6) Uani d 1 . .
    O O2 0.1502(2) 0.9174(4) 0.71256(18) 0.0414(5) Uani d 1 . .
    N N1 0.0070(2) 0.5761(4) 0.66826(19) 0.0323(5) Uani d 1 . .
    H H1 -0.028(3) 0.485(5) 0.617(2) 0.040(9) Uiso d 1 . .
    C C1 0.2818(3) 0.5768(5) 0.6401(2) 0.0307(6) Uani d 1 . .
    C C2 0.2808(3) 0.3720(5) 0.5847(2) 0.0344(6) Uani d 1 . .
    H H2 0.1980 0.3194 0.5432 0.041 Uiso calc 1 . .
    C C3 0.4009(3) 0.2447(6) 0.5903(2) 0.0352(6) Uani d 1 . .
    H H3 0.4007 0.1047 0.5514 0.042 Uiso calc 1 . .
    C C4 0.5223(3) 0.3174(5) 0.6518(2) 0.0323(6) Uani d 1 . .
    C C5 0.5210(3) 0.5225(6) 0.7066(2) 0.0381(7) Uani d 1 . .
    H H5 0.6036 0.5745 0.7486 0.046 Uiso calc 1 . .
    C C6 0.4011(3) 0.6544(5) 0.7014(2) 0.0358(6) Uani d 1 . .
    H H6 0.4012 0.7955 0.7394 0.043 Uiso calc 1 . .
    C C7 0.6530(3) 0.1762(6) 0.6601(3) 0.0434(8) Uani d 1 . .
    H H7A 0.6287 0.0170 0.6440 0.065 Uiso calc 1 . .
    H H7B 0.7013 0.1882 0.7349 0.065 Uiso calc 1 . .
    H H7C 0.7141 0.2316 0.6067 0.065 Uiso calc 1 . .
    C C8 0.0272(3) 0.4685(5) 0.7768(2) 0.0334(6) Uani d 1 . .
    H H8A 0.1206 0.5097 0.8131 0.040 Uiso calc 1 . .
    H H8B 0.0248 0.3014 0.7671 0.040 Uiso calc 1 . .
    C C9 -0.0812(3) 0.5358(5) 0.8516(2) 0.0298(6) Uani d 1 . .
    C C10 -0.1137(3) 0.3858(5) 0.9318(2) 0.0340(6) Uani d 1 . .
    H H10 -0.0709 0.2403 0.9371 0.041 Uiso calc 1 . .
    C C11 -0.2081(3) 0.4445(5) 1.0049(2) 0.0370(6) Uani d 1 . .
    H H11 -0.2292 0.3385 1.0595 0.044 Uiso calc 1 . .
    C C12 -0.2721(3) 0.6552(5) 0.9995(2) 0.0351(6) Uani d 1 . .
    C C13 -0.2383(3) 0.8054(5) 0.9192(2) 0.0343(6) Uani d 1 . .
    H H13 -0.2810 0.9511 0.9139 0.041 Uiso calc 1 . .
    C C14 -0.1435(2) 0.7477(6) 0.8463(2) 0.0321(5) Uani d 1 . .
    H H14 -0.1212 0.8544 0.7924 0.038 Uiso calc 1 . .
    C C15 -0.3752(3) 0.7190(7) 1.0793(2) 0.0451(7) Uani d 1 . .
    H H15A -0.4628 0.6372 1.0597 0.068 Uiso calc 1 . .
    H H15B -0.3925 0.8831 1.0753 0.068 Uiso calc 1 . .
    H H15C -0.3370 0.6779 1.1545 0.068 Uiso calc 1 . .
loop_
    _atom_site_aniso_label
    _atom_site_aniso_U_11
    _atom_site_aniso_U_22
    _atom_site_aniso_U_33
    _atom_site_aniso_U_12
    _atom_site_aniso_U_13
    _atom_site_aniso_U_23
    S1 0.0313(3) 0.0305(3) 0.0357(3) 0.0031(3) 0.0072(2) 0.0024(3)
    O1 0.0453(11) 0.0546(16) 0.0393(11) 0.0127(10) 0.0100(9) 0.0138(10)
    O2 0.0414(11) 0.0331(11) 0.0510(13) 0.0007(9) 0.0112(9) -0.0031(10)
    N1 0.0286(11) 0.0358(13) 0.0332(12) -0.0018(10) 0.0060(9) -0.0034(10)
    C1 0.0282(12) 0.0313(14) 0.0334(14) 0.0010(10) 0.0076(10) 0.0040(12)
    C2 0.0310(13) 0.0343(16) 0.0375(15) -0.0029(11) 0.0023(11) -0.0027(13)
    C3 0.0380(13) 0.0316(13) 0.0369(13) 0.0002(14) 0.0076(10) -0.0011(14)
    C4 0.0288(12) 0.0387(15) 0.0310(13) 0.0007(11) 0.0103(10) 0.0058(11)
    C5 0.0307(13) 0.0430(17) 0.0406(16) -0.0066(12) 0.0041(11) -0.0015(14)
    C6 0.0357(14) 0.0334(14) 0.0387(15) -0.0054(12) 0.0059(11) -0.0037(12)
    C7 0.0346(14) 0.0469(19) 0.0500(17) 0.0068(13) 0.0103(12) 0.0019(14)
    C8 0.0310(12) 0.0303(14) 0.0397(15) 0.0033(11) 0.0079(11) 0.0023(12)
    C9 0.0259(12) 0.0294(14) 0.0339(14) -0.0035(10) 0.0030(10) -0.0044(11)
    C10 0.0332(13) 0.0307(14) 0.0375(15) 0.0025(11) 0.0013(11) 0.0007(12)
    C11 0.0386(14) 0.0362(16) 0.0369(15) -0.0014(12) 0.0072(12) 0.0041(12)
    C12 0.0302(13) 0.0417(16) 0.0334(14) -0.0010(12) 0.0037(10) -0.0062(12)
    C13 0.0285(12) 0.0301(15) 0.0443(16) -0.0001(10) 0.0037(11) -0.0047(12)
    C14 0.0292(11) 0.0284(13) 0.0394(13) -0.0022(13) 0.0068(10) 0.0027(15)
    C15 0.0401(14) 0.052(2) 0.0458(16) 0.0010(16) 0.0152(12) -0.0031(18)
_geom_special_details
;
 All esds (except the esd in the dihedral angle between two l.s. planes)
 are estimated using the full covariance matrix.  The cell esds are taken
 into account individually in the estimation of esds in distances, angles
 and torsion angles; correlations between esds in cell parameters are only
 used when they are defined by crystal symmetry.  An approximate (isotropic)
 treatment of cell esds is used for estimating esds involving l.s. planes.
;
loop_
    _geom_bond_atom_site_label_1
    _geom_bond_atom_site_label_2
    _geom_bond_site_symmetry_2
    _geom_bond_distance
    _geom_bond_publ_flag
    S1 O1 . 1.429(2) ?
    S1 O2 . 1.424(2) ?
    S1 N1 . 1.608(2) ?
    S1 C1 . 1.764(3) ?
    N1 H1 . 0.865(13) ?
    N1 C8 . 1.460(4) ?
    C1 C2 . 1.380(4) ?
    C1 C6 . 1.380(4) ?
    C2 H2 . 0.9500 ?
    C2 C3 . 1.375(4) ?
    C3 H3 . 0.9500 ?
    C3 C4 . 1.388(4) ?
    C4 C5 . 1.379(4) ?
    C4 C7 . 1.504(4) ?
    C5 H5 . 0.9500 ?
    C5 C6 . 1.389(4) ?
    C6 H6 . 0.9500 ?
    C7 H7A . 0.9800 ?
    C7 H7B . 0.9800 ?
    C7 H7C . 0.9800 ?
    C8 H8A . 0.9900 ?
    C8 H8B . 0.9900 ?
    C8 C9 . 1.513(4) ?
    C9 C10 . 1.378(4) ?
    C9 C14 . 1.382(4) ?
    C10 H10 . 0.9500 ?
    C10 C11 . 1.385(4) ?
    C11 H11 . 0.9500 ?
    C11 C12 . 1.383(4) ?
    C12 C13 . 1.383(4) ?
    C12 C15 . 1.513(4) ?
    C13 H13 . 0.9500 ?
    C13 C14 . 1.385(4) ?
    C14 H14 . 0.9500 ?
    C15 H15A . 0.9800 ?
    C15 H15B . 0.9800 ?
    C15 H15C . 0.9800 ?
loop_
    _geom_angle_atom_site_label_1
    _geom_angle_atom_site_label_2
    _geom_angle_atom_site_label_3
    _geom_angle_site_symmetry_1
    _geom_angle_site_symmetry_3
    _geom_angle
    _geom_angle_publ_flag
    O1 S1 N1 . . 105.50(13) ?
    O1 S1 C1 . . 108.00(12) ?
    O2 S1 O1 . . 119.71(14) ?
    O2 S1 N1 . . 108.51(12) ?
    O2 S1 C1 . . 107.52(13) ?
    N1 S1 C1 . . 106.98(13) ?
    S1 N1 H1 . . 115(2) ?
    C8 N1 S1 . . 118.26(18) ?
    C8 N1 H1 . . 113(2) ?
    C2 C1 S1 . . 119.3(2) ?
    C6 C1 S1 . . 119.7(2) ?
    C6 C1 C2 . . 121.0(3) ?
    C1 C2 H2 . . 120.3 ?
    C3 C2 C1 . . 119.3(3) ?
    C3 C2 H2 . . 120.3 ?
    C2 C3 H3 . . 119.4 ?
    C2 C3 C4 . . 121.1(3) ?
    C4 C3 H3 . . 119.4 ?
    C3 C4 C7 . . 121.3(3) ?
    C5 C4 C3 . . 118.6(3) ?
    C5 C4 C7 . . 120.2(3) ?
    C4 C5 H5 . . 119.4 ?
    C4 C5 C6 . . 121.2(3) ?
    C6 C5 H5 . . 119.4 ?
    C1 C6 C5 . . 118.8(3) ?
    C1 C6 H6 . . 120.6 ?
    C5 C6 H6 . . 120.6 ?
    C4 C7 H7A . . 109.5 ?
    C4 C7 H7B . . 109.5 ?
    C4 C7 H7C . . 109.5 ?
    H7A C7 H7B . . 109.5 ?
    H7A C7 H7C . . 109.5 ?
    H7B C7 H7C . . 109.5 ?
    N1 C8 H8A . . 108.9 ?
    N1 C8 H8B . . 108.9 ?
    N1 C8 C9 . . 113.5(2) ?
    H8A C8 H8B . . 107.7 ?
    C9 C8 H8A . . 108.9 ?
    C9 C8 H8B . . 108.9 ?
    C10 C9 C8 . . 119.1(2) ?
    C10 C9 C14 . . 118.6(2) ?
    C14 C9 C8 . . 122.3(2) ?
    C9 C10 H10 . . 119.6 ?
    C9 C10 C11 . . 120.9(3) ?
    C11 C10 H10 . . 119.6 ?
    C10 C11 H11 . . 119.5 ?
    C12 C11 C10 . . 120.9(3) ?
    C12 C11 H11 . . 119.5 ?
    C11 C12 C15 . . 120.9(3) ?
    C13 C12 C11 . . 117.9(3) ?
    C13 C12 C15 . . 121.2(3) ?
    C12 C13 H13 . . 119.3 ?
    C12 C13 C14 . . 121.3(3) ?
    C14 C13 H13 . . 119.3 ?
    C9 C14 C13 . . 120.4(3) ?
    C9 C14 H14 . . 119.8 ?
    C13 C14 H14 . . 119.8 ?
    C12 C15 H15A . . 109.5 ?
    C12 C15 H15B . . 109.5 ?
    C12 C15 H15C . . 109.5 ?
    H15A C15 H15B . . 109.5 ?
    H15A C15 H15C . . 109.5 ?
    H15B C15 H15C . . 109.5 ?
loop_
    _geom_hbond_atom_site_label_D
    _geom_hbond_atom_site_label_H
    _geom_hbond_atom_site_label_A
    _geom_hbond_site_symmetry_A
    _geom_hbond_distance_DH
    _geom_hbond_distance_HA
    _geom_hbond_distance_DA
    _geom_hbond_angle_DHA
    C6 H6 O2 . 0.95 2.51 2.890(4) 104
    N1 H1 O1 2_546 0.864(13) 2.033(15) 2.889(3) 170(3)
    C5 H5 Cg 1_655 0.95 2.86 3.761(3) 159
    C10 H10 Cg 2_547 0.95 2.89 3.564(3) 129
_shelx_space_group_comment
;
The symmetry employed for this shelxl refinement is uniquely defined
by the following loop, which should always be used as a source of
symmetry information in preference to the above space-group names.
They are only intended as comments.
;
_shelx_estimated_absorpt_T_min     0.895
_shelx_estimated_absorpt_T_max     0.965
_shelxl_version_number        2.014
_iucr_refine_instructions_details
;
TITL GVSU919E in P21 #4
REM reset to P21 #4
CELL 0.71073 9.6546 5.882 12.1799 90 96.2749 90
ZERR 2 0.0024 0.0015 0.0031 0 0.0026 0
LATT -1
SYMM -X,0.5+Y,-Z
SFAC C H N O S
UNIT 30 34 2 4 2
EQIV $1 -X,-0.5+Y,1-Z
DFIX 0.88 0.01 N1 H1
L.S. 12
PLAN  10
SIZE 0.156 0.219 0.488
TEMP -100
HTAB N1 O1_$1
BOND $H
fmap 2
ACTA
REM <olex2.extras>
REM <HklSrc "%./GVSU919E.hkl">
REM </olex2.extras>
WGHT    0.056400    0.035600
FVAR       0.31736
S1    5    0.127829    0.740148    0.632963    11.00000    0.03130    0.03054 =
         0.03566    0.00242    0.00720    0.00314
O1    4    0.087807    0.795438    0.519666    11.00000    0.04529    0.05457 =
         0.03927    0.01385    0.01004    0.01269
O2    4    0.150160    0.917361    0.712561    11.00000    0.04137    0.03313 =
         0.05098   -0.00312    0.01121    0.00071
N1    3    0.007016    0.576116    0.668256    11.00000    0.02860    0.03581 =
         0.03320   -0.00337    0.00599   -0.00183
H1    2   -0.028022    0.485060    0.616830    11.00000    0.04010
C1    1    0.281832    0.576804    0.640114    11.00000    0.02824    0.03126 =
         0.03344    0.00396    0.00760    0.00101
C2    1    0.280777    0.371975    0.584731    11.00000    0.03096    0.03433 =
         0.03750   -0.00269    0.00227   -0.00294
AFIX  43
H2    2    0.197962    0.319434    0.543176    11.00000   -1.20000
AFIX   0
C3    1    0.400857    0.244729    0.590329    11.00000    0.03797    0.03161 =
         0.03687   -0.00113    0.00762    0.00023
AFIX  43
H3    2    0.400669    0.104713    0.551435    11.00000   -1.20000
AFIX   0
C4    1    0.522323    0.317368    0.651832    11.00000    0.02877    0.03870 =
         0.03102    0.00584    0.01032    0.00070
C5    1    0.520982    0.522459    0.706597    11.00000    0.03072    0.04301 =
         0.04062   -0.00154    0.00411   -0.00661
AFIX  43
H5    2    0.603587    0.574478    0.748630    11.00000   -1.20000
AFIX   0
C6    1    0.401083    0.654407    0.701443    11.00000    0.03568    0.03337 =
         0.03875   -0.00372    0.00595   -0.00541
AFIX  43
H6    2    0.401203    0.795462    0.739445    11.00000   -1.20000
AFIX   0
C7    1    0.653013    0.176239    0.660108    11.00000    0.03460    0.04691 =
         0.04998    0.00186    0.01033    0.00678
AFIX 137
H7A   2    0.628727    0.017012    0.644044    11.00000   -1.50000
H7B   2    0.701338    0.188172    0.734941    11.00000   -1.50000
H7C   2    0.714102    0.231604    0.606731    11.00000   -1.50000
AFIX   0
C8    1    0.027167    0.468530    0.776812    11.00000    0.03099    0.03028 =
         0.03975    0.00230    0.00788    0.00325
AFIX  23
H8A   2    0.120568    0.509701    0.813111    11.00000   -1.20000
H8B   2    0.024810    0.301419    0.767103    11.00000   -1.20000
AFIX   0
C9    1   -0.081204    0.535811    0.851595    11.00000    0.02588    0.02942 =
         0.03391   -0.00438    0.00296   -0.00352
C10   1   -0.113736    0.385834    0.931831    11.00000    0.03317    0.03074 =
         0.03747    0.00074    0.00134    0.00247
AFIX  43
H10   2   -0.070862    0.240294    0.937105    11.00000   -1.20000
AFIX   0
C11   1   -0.208095    0.444477    1.004872    11.00000    0.03857    0.03617 =
         0.03687    0.00412    0.00718   -0.00138
AFIX  43
H11   2   -0.229204    0.338459    1.059485    11.00000   -1.20000
AFIX   0
C12   1   -0.272057    0.655220    0.999451    11.00000    0.03020    0.04168 =
         0.03336   -0.00617    0.00367   -0.00104
C13   1   -0.238292    0.805411    0.919190    11.00000    0.02850    0.03008 =
         0.04432   -0.00469    0.00366   -0.00010
AFIX  43
H13   2   -0.280977    0.951099    0.913926    11.00000   -1.20000
AFIX   0
C14   1   -0.143507    0.747722    0.846328    11.00000    0.02916    0.02841 =
         0.03936    0.00270    0.00680   -0.00217
AFIX  43
H14   2   -0.121165    0.854395    0.792408    11.00000   -1.20000
AFIX   0
C15   1   -0.375163    0.718983    1.079286    11.00000    0.04013    0.05170 =
         0.04584   -0.00315    0.01519    0.00105
AFIX 137
H15A  2   -0.462833    0.637238    1.059696    11.00000   -1.50000
H15B  2   -0.392465    0.883107    1.075345    11.00000   -1.50000
H15C  2   -0.336982    0.677910    1.154535    11.00000   -1.50000
AFIX   0
HKLF 4
REM  GVSU919E in P21 #4
REM R1 =  0.0349 for    2619 Fo > 4sig(Fo)  and  0.0383 for all    2811 data
REM    178 parameters refined using      2 restraints
END
WGHT      0.0563      0.0389
REM Highest difference peak  0.348,  deepest hole -0.206,  1-sigma level  0.044
Q1    1   0.2064  0.6492  0.6460  11.00000  0.05    0.35
Q2    1   0.0577  0.6416  0.6574  11.00000  0.05    0.20
Q3    1   0.3287  0.6170  0.6598  11.00000  0.05    0.19
Q4    1  -0.4532  0.7546  1.0432  11.00000  0.05    0.18
Q5    1   0.1907  0.8393  0.6594  11.00000  0.05    0.18
Q6    1  -0.1523  0.6223  0.8182  11.00000  0.05    0.17
Q7    1  -0.2761  0.5283  0.9788  11.00000  0.05    0.16
Q8    1  -0.0033  0.0871  0.6858  11.00000  0.05    0.16
Q9    1   0.0646  1.0134  0.6991  11.00000  0.05    0.16
Q10   1  -0.0664  0.6578  0.6573  11.00000  0.05    0.15
  REM The information below was added by Olex2.
  REM
  REM R1 = 0.0349 for 2619 Fo > 4sig(Fo) and 0.0383 for all 10813 data
  REM n/a parameters refined using n/a restraints
  REM Highest difference peak 0.35, deepest hole -0.21
  REM Mean Shift 0, Max Shift 0.000.
  REM +++ Tabular Listing of Refinement Information +++
  REM R1_all = 0.0383
  REM R1_gt = 0.0349
  REM wR_ref = 0.0921
  REM GOOF = 1.043
  REM Shift_max = 0.000
  REM Shift_mean = 0
  REM Reflections_all = 10813
  REM Reflections_gt = 2619
  REM Parameters = n/a
  REM Hole = -0.21
  REM Peak = 0.35
  REM Flack = 0.06(4)
;
