# Supplementary material for: Crystal structure of 4-methyl-N-(4-methyl­benz­yl)benzene­sulfonamide
Source: Acta Crystallogr E Crystallogr Commun. 2020 Jan 17;76(Pt 2):235–8. doi: 10.1107/S2056989020000535 (PMC7001832; doi:10.1107/S2056989020000535)
Supplement: Supplementary file 2 [file e-76-00235-Isup2.hkl]

#
# h,k,l, Fc-squared, Fo-squared, sigma(Fo-squared), status flag
#
data_I
_shelx_title ' GVSU919E in P21 #  4'
_shelx_refln_list_code          4
_shelx_F_calc_maximum       94.28
_exptl_crystal_F_000       292.00
_reflns_d_resolution_high  0.7995

loop_
 _space_group_symop_operation_xyz
 'x, y, z'
 '-x, y+1/2, -z'

_cell_length_a     9.6546
_cell_length_b     5.8820
_cell_length_c    12.1799
_cell_angle_alpha  90.000
_cell_angle_beta   96.275
_cell_angle_gamma  90.000

_shelx_F_squared_multiplier     1.000

loop_
 _refln_index_h
 _refln_index_k
 _refln_index_l
 _refln_F_squared_calc
 _refln_F_squared_meas
 _refln_F_squared_sigma
 _refln_observed_status
   1  -7   0          8.84         11.12         3.58 o
   2  -7   0         85.34         76.25         4.37 o
   3  -7   0         11.18          8.69         2.24 o
   0  -6   0        102.67         90.16         5.04 o
   1  -6   0        112.55        103.35         4.78 o
   2  -6   0          3.55          4.00         1.35 o
   3  -6   0         40.92         40.07         4.74 o
   4  -6   0        138.49        143.03         7.70 o
   5  -6   0         44.21         37.86         3.06 o
   6  -6   0          7.65          6.36         1.65 o
   1  -5   0         71.07         67.74         3.74 o
   2  -5   0        204.33        203.61         7.89 o
   3  -5   0         80.76         73.78         3.80 o
   4  -5   0         10.27         13.10         1.63 o
   5  -5   0         52.81         61.48         3.17 o
   6  -5   0         84.64         95.82         4.16 o
   7  -5   0          9.19         11.13         1.73 o
   8  -5   0          5.40          5.36         1.48 o
   0  -4   0        203.55        197.60        16.08 o
   1  -4   0        100.84         88.91         4.10 o
   2  -4   0        161.84        173.76         6.55 o
   3  -4   0        103.72         93.52         4.20 o
   4  -4   0        368.97        385.87         9.76 o
   5  -4   0         48.93         44.66         2.58 o
   6  -4   0         18.16         18.03         1.85 o
   7  -4   0         10.37         10.82         1.50 o
   8  -4   0         26.41         25.42         2.16 o
   9  -4   0          7.55          8.22         1.44 o
  10  -4   0         11.92          7.46         2.05 o
   1  -3   0         92.83        112.53         4.18 o
   2  -3   0        124.69        115.20         3.79 o
   3  -3   0        111.28        114.23         4.92 o
   4  -3   0        178.73        191.90         5.20 o
   5  -3   0         10.78         11.03         1.50 o
   6  -3   0        118.24        113.20         3.72 o
   7  -3   0          5.26          4.82         0.91 o
   8  -3   0         38.91         34.72         1.99 o
   9  -3   0          7.59          6.05         1.27 o
  10  -3   0          4.37          4.54         1.18 o
   0  -2   0       1097.39       1151.43        52.38 o
   1  -2   0        444.18        472.51        10.84 o
   2  -2   0        195.04        202.67         5.53 o
   3  -2   0        937.55       1121.83        28.42 o
   4  -2   0       1168.27       1242.96        31.70 o
   5  -2   0        119.44        116.79         3.98 o
   6  -2   0         53.45         52.04         2.40 o
   7  -2   0         34.92         32.30         1.52 o
   8  -2   0        162.32        151.78         4.19 o
   9  -2   0         11.05          9.91         1.04 o
  10  -2   0         16.56         17.29         1.82 o
  11  -2   0         53.18         56.07         3.35 o
   1  -1   0        196.66        201.17         6.11 o
   2  -1   0       2641.97       2779.79        69.84 o
   3  -1   0       1357.54       1440.36        32.73 o
   4  -1   0        257.71        289.96         7.11 o
   5  -1   0        251.84        254.55         6.52 o
   6  -1   0        327.53        310.95         7.93 o
   7  -1   0          1.67          2.92         0.71 o
   8  -1   0        191.42        180.48         5.22 o
   9  -1   0         15.10         15.41         1.42 o
  10  -1   0         74.31         75.35         3.76 o
  11  -1   0         21.34         24.61         2.01 o
   1   0   0       1131.41       1231.56        30.88 o
   2   0   0          4.15          3.78         0.46 o
   3   0   0        131.11        131.85         3.35 o
   4   0   0        538.71        547.60        12.77 o
   5   0   0        274.78        294.06         7.24 o
   6   0   0         10.43         11.10         1.03 o
   7   0   0        224.96        217.69         6.47 o
   8   0   0        584.04        583.81        15.82 o
   9   0   0          0.06          0.15         0.60 o
  10   0   0         11.45         12.22         1.42 o
  11   0   0          4.09          3.54         1.14 o
   1   1   0        202.22        197.04         5.19 o
   2   1   0       2671.75       2778.45        62.25 o
   3   1   0       1369.00       1444.29        29.78 o
   4   1   0        258.55        287.48         6.36 o
   5   1   0        254.62        262.26         5.87 o
   6   1   0        332.28        321.40         7.84 o
   7   1   0          1.88          2.68         0.79 o
   8   1   0        190.60        182.10         5.75 o
   9   1   0         14.41         14.99         1.53 o
  10   1   0         72.46         76.04         3.36 o
  11   1   0         21.29         23.38         2.09 o
   0   2   0       1104.09       1079.84        32.49 o
   1   2   0        455.88        459.69        10.75 o
   2   2   0        195.07        195.51         6.34 o
   3   2   0        955.38       1089.57        28.14 o
   4   2   0       1170.96       1220.01        31.40 o
   5   2   0        123.02        122.63         3.36 o
   6   2   0         53.50         54.70         1.97 o
   7   2   0         34.03         31.73         1.56 o
   8   2   0        162.51        156.28         5.00 o
   9   2   0         11.90         12.48         1.38 o
  10   2   0         16.61         17.12         2.03 o
  11   2   0         54.19         58.49         3.61 o
   1   3   0         88.33        103.43         2.97 o
   2   3   0        129.20        116.23         3.21 o
   3   3   0        114.03        103.99         4.03 o
   4   3   0        178.55        180.80         5.50 o
   5   3   0          9.59         10.01         1.44 o
   6   3   0        120.95        116.53         3.91 o
   7   3   0          4.78          3.75         0.94 o
   8   3   0         39.10         34.57         2.04 o
   9   3   0          8.36          7.90         1.20 o
  10   3   0          4.07          6.60         1.65 o
   0   4   0        205.13        206.59         8.32 o
   1   4   0        102.41         90.89         2.82 o
   2   4   0        161.54        173.56         4.70 o
   3   4   0        104.70        100.60         3.41 o
   4   4   0        362.48        355.34        11.98 o
   5   4   0         51.66         52.63         3.19 o
   6   4   0         17.97         18.34         1.59 o
   7   4   0          9.15         10.63         1.33 o
   8   4   0         26.63         24.94         2.00 o
   9   4   0          7.75          8.46         1.43 o
  10   4   0         11.76         11.93         1.99 o
   1   5   0         70.65         66.89         2.89 o
   2   5   0        202.02        210.58         6.33 o
   3   5   0         79.64         71.61         2.72 o
   4   5   0         10.13         12.47         1.72 o
   5   5   0         50.52         57.73         3.31 o
   6   5   0         86.41         94.36         4.41 o
   7   5   0          8.86          8.58         1.45 o
   8   5   0          5.39          6.41         1.39 o
   0   6   0        102.72         94.39         5.26 o
   1   6   0        113.56        115.37         4.17 o
   2   6   0          3.55          4.44         1.27 o
   3   6   0         41.47         44.39         2.80 o
   4   6   0        137.27        147.86        10.17 o
   5   6   0         42.77         37.38         3.97 o
   6   6   0          7.63          9.77         3.33 o
   1   7   0          9.12         10.71         1.75 o
   2   7   0         86.04         91.03         6.76 o
   3   7   0         11.96         14.76         2.66 o
  -3  -7   1          6.04          5.06         1.69 o
  -2  -7   1         13.69         17.36         4.72 o
  -1  -7   1         29.76         24.26         2.46 o
   0  -7   1         17.42         17.42         4.27 o
   1  -7   1         18.74         17.06         2.50 o
   2  -7   1         19.16         19.82         2.31 o
   3  -7   1          8.89          9.15         1.91 o
  -6  -6   1         51.85         58.33         3.50 o
  -5  -6   1         14.76         14.92         2.02 o
  -4  -6   1         14.13         13.52         1.85 o
  -3  -6   1         16.64         16.12         2.04 o
  -2  -6   1         43.99         42.75         7.50 o
  -1  -6   1        104.10         97.60         9.20 o
   0  -6   1         38.45         34.67         2.15 o
   1  -6   1         12.92         12.07         1.41 o
   2  -6   1         55.42         58.01         3.41 o
   3  -6   1         13.68         14.58         2.03 o
   4  -6   1         37.61         36.38         2.93 o
   5  -6   1          8.78         10.36         1.97 o
   6  -6   1         16.43         24.11         3.09 o
  -8  -5   1          9.19          8.27         1.62 o
  -7  -5   1         39.90         46.59         3.01 o
  -6  -5   1        148.87        158.88         6.05 o
  -5  -5   1         38.37         40.82         2.62 o
  -4  -5   1         91.24         91.94         3.80 o
  -3  -5   1        343.17        339.77        10.01 o
  -2  -5   1        219.61        225.66        11.29 o
  -1  -5   1         41.21         36.42         2.97 o
   0  -5   1        199.08        195.52         7.27 o
   1  -5   1        149.32        152.53         4.52 o
   2  -5   1         94.44         92.64         3.22 o
   3  -5   1         52.89         49.61         2.74 o
   4  -5   1         15.94         13.13         1.65 o
   5  -5   1        320.90        345.42        13.94 o
   6  -5   1         25.54         24.65         2.29 o
   7  -5   1          6.32          4.70         1.44 o
   8  -5   1         43.12         51.40         3.26 o
 -10  -4   1         58.07         71.17         5.43 o
  -9  -4   1         68.67         73.79         4.42 o
  -8  -4   1         13.55         14.47         3.13 o
  -7  -4   1          1.75          0.37         0.90 o
  -6  -4   1         13.23         14.38         1.62 o
  -5  -4   1        119.76        127.10         4.52 o
  -4  -4   1        181.40        190.06         6.00 o
  -3  -4   1         48.75         39.34         3.44 o
  -2  -4   1        106.05        100.41         6.05 o
  -1  -4   1         57.00         46.74         3.41 o
   0  -4   1        120.41        116.23         4.70 o
   1  -4   1         47.12         51.78         1.93 o
   2  -4   1         76.60         74.66         3.73 o
   3  -4   1        280.91        290.73         7.61 o
   4  -4   1         97.70        107.80         4.41 o
   5  -4   1          1.00          1.94         0.95 o
   6  -4   1          1.88          1.58         0.92 o
   7  -4   1         47.62         46.84         2.70 o
   8  -4   1         26.03         25.38         2.22 o
   9  -4   1          0.72          2.75         1.15 o
 -11  -3   1         63.58         59.16         8.93 o
 -10  -3   1         70.62         74.86         4.27 o
  -9  -3   1         19.23         17.46         1.49 o
  -8  -3   1        123.80        128.80         4.56 o
  -7  -3   1        120.80        114.20         4.40 o
  -6  -3   1         30.78         32.15         1.79 o
  -5  -3   1         25.83         27.16         1.74 o
  -4  -3   1        120.47        120.42         3.95 o
  -3  -3   1        289.18        285.37         8.04 o
  -2  -3   1        577.40        645.84        16.76 o
  -1  -3   1        173.53        200.55         5.22 o
   0  -3   1        110.82        112.39         3.24 o
   1  -3   1        716.75        747.48        17.33 o
   2  -3   1        327.01        357.12        10.77 o
   3  -3   1         95.68        104.87         3.78 o
   4  -3   1        114.45        113.82         4.11 o
   5  -3   1        238.56        244.35         7.47 o
   6  -3   1        120.15        118.41         4.39 o
   7  -3   1         20.22         16.16         1.74 o
   8  -3   1         45.32         37.35         2.13 o
   9  -3   1        100.51         99.87         3.80 o
  10  -3   1          5.49          3.95         1.08 o
 -11  -2   1          0.38          1.49         2.38 o
 -10  -2   1         18.60         17.63         1.83 o
  -9  -2   1         43.82         42.22         1.86 o
  -8  -2   1         26.21         25.59         1.25 o
  -7  -2   1        188.20        176.77         3.89 o
  -6  -2   1        109.85        106.57         3.05 o
  -5  -2   1        433.87        455.87        10.05 o
  -4  -2   1        437.28        469.34        10.06 o
  -3  -2   1         51.81         51.76         1.73 o
  -2  -2   1        157.05        168.72         5.13 o
  -1  -2   1        282.77        273.63         8.64 o
   0  -2   1        444.75        464.05        12.15 o
   1  -2   1        183.45        213.44         6.07 o
   2  -2   1        127.62        158.65         4.70 o
   3  -2   1        953.50       1048.53        26.53 o
   4  -2   1        213.19        238.47         8.17 o
   5  -2   1         34.42         27.26         1.66 o
   6  -2   1         11.60         10.85         1.23 o
   7  -2   1         99.03         84.71         3.46 o
   8  -2   1         23.49         24.39         1.63 o
   9  -2   1         90.74         93.70         3.56 o
  10  -2   1         11.82          9.80         1.69 o
  11  -2   1         75.54         84.23         5.02 o
 -11  -1   1         29.30         28.62         2.94 o
 -10  -1   1         65.07         62.86         2.51 o
  -9  -1   1         50.75         50.53         2.24 o
  -8  -1   1        125.42        120.96         3.43 o
  -7  -1   1        513.18        509.97         9.69 o
  -6  -1   1         91.48         86.05         2.11 o
  -5  -1   1         35.62         42.60         1.30 o
  -4  -1   1        861.35        917.16        21.09 o
  -3  -1   1       2177.61       2251.58        49.96 o
  -2  -1   1       1548.66       1588.20        40.34 o
  -1  -1   1        420.66        463.21        21.79 o
   0  -1   1       2292.94       2255.62        81.40 o
   1  -1   1       7026.02       6747.76       198.04 o
   2  -1   1       1186.74       1195.58        35.25 o
   3  -1   1        132.72        130.63         4.60 o
   4  -1   1        747.97        860.74        22.59 o
   5  -1   1         80.25         69.44         2.64 o
   6  -1   1        140.20        136.09         4.49 o
   7  -1   1         57.05         49.10         2.48 o
   8  -1   1         57.65         52.34         2.65 o
   9  -1   1        155.00        145.49         5.37 o
  10  -1   1         22.55         23.61         2.05 o
  11  -1   1         52.07         52.50         3.13 o
 -12   0   1          1.81          2.43         1.48 o
 -11   0   1         16.57         16.79         2.00 o
 -10   0   1        116.07        121.50         4.47 o
  -9   0   1          4.23          2.69         0.85 o
  -8   0   1        604.43        606.28        14.64 o
  -7   0   1          9.21          9.93         1.00 o
  -6   0   1         12.08         13.43         0.97 o
  -5   0   1        549.37        551.44        14.59 o
  -4   0   1        233.12        256.64         8.13 o
  -3   0   1        268.33        279.81         7.53 o
  -2   0   1       1357.81       1424.85        32.01 o
  -1   0   1        494.03        500.59        14.61 o
   0   0   1        439.69        500.60        52.36 o
   1   0   1        988.12       1046.60        23.87 o
   2   0   1        309.16        360.75        10.85 o
   3   0   1         83.58         74.56         2.78 o
   4   0   1         94.31         85.15         2.44 o
   5   0   1          2.28          2.49         0.47 o
   6   0   1         58.11         56.52         1.95 o
   7   0   1        352.50        329.76         9.30 o
   8   0   1        261.35        250.67         6.84 o
   9   0   1          9.48          6.91         1.01 o
  10   0   1         20.33         20.98         1.98 o
  11   0   1         44.12         52.70         3.10 o
 -11   1   1         29.51         31.30         4.73 o
 -10   1   1         67.99         69.02         3.13 o
  -9   1   1         50.76         54.21         2.56 o
  -8   1   1        125.01        126.66         3.45 o
  -7   1   1        509.88        500.87        12.25 o
  -6   1   1         92.01         87.36         2.21 o
  -5   1   1         35.73         42.00         1.23 o
  -4   1   1        870.46        923.91        16.63 o
  -3   1   1       2198.81       2177.70        49.76 o
  -2   1   1       1570.10       1609.22        35.95 o
  -1   1   1        421.25        441.43        11.51 o
   0   1   1       2264.58       2177.14        55.31 o
   1   1   1       6994.71       6942.13       171.50 o
   2   1   1       1167.36       1151.99        26.41 o
   3   1   1        132.81        130.37         3.73 o
   4   1   1        764.77        881.25        20.06 o
   5   1   1         79.93         68.31         2.20 o
   6   1   1        139.29        133.88         3.79 o
   7   1   1         57.19         53.35         2.16 o
   8   1   1         56.01         51.39         2.85 o
   9   1   1        157.28        153.19         5.16 o
  10   1   1         21.46         24.09         2.28 o
  11   1   1         52.43         62.58         3.64 o
 -11   2   1          0.41          2.30         1.86 o
 -10   2   1         18.23         19.08         2.15 o
  -9   2   1         40.97         39.53         2.20 o
  -8   2   1         24.87         22.64         1.24 o
  -7   2   1        188.49        180.06         4.35 o
  -6   2   1        110.91        110.19         3.13 o
  -5   2   1        447.00        453.11        10.77 o
  -4   2   1        434.96        449.30        10.81 o
  -3   2   1         51.88         48.48         1.44 o
  -2   2   1        163.23        166.38         4.15 o
  -1   2   1        282.05        259.43         6.28 o
   0   2   1        443.18        417.20        11.35 o
   1   2   1        183.78        197.06         5.54 o
   2   2   1        132.04        157.72         5.16 o
   3   2   1        955.36       1007.13        26.22 o
   4   2   1        214.36        238.24         5.94 o
   5   2   1         34.21         29.51         1.32 o
   6   2   1          9.92         11.27         0.98 o
   7   2   1         97.38         88.74         3.24 o
   8   2   1         22.87         22.64         1.78 o
   9   2   1         91.52         96.33         4.03 o
  10   2   1         11.76         13.00         1.54 o
  11   2   1         73.51         94.27         4.62 o
 -11   3   1         62.98         74.20         5.71 o
 -10   3   1         71.89         73.66         5.12 o
  -9   3   1         19.05         21.60         1.76 o
  -8   3   1        126.28        129.12         4.42 o
  -7   3   1        118.39        114.13         3.95 o
  -6   3   1         30.20         30.63         2.05 o
  -5   3   1         25.77         24.72         1.37 o
  -4   3   1        117.93        111.82         3.29 o
  -3   3   1        288.46        281.62         6.95 o
  -2   3   1        582.72        624.79        14.73 o
  -1   3   1        173.49        196.79         4.98 o
   0   3   1        115.20        115.28         3.09 o
   1   3   1        720.37        730.12        19.07 o
   2   3   1        333.93        345.61         9.43 o
   3   3   1         95.21        101.22         3.87 o
   4   3   1        115.01        114.56         3.73 o
   5   3   1        237.33        239.11         6.99 o
   6   3   1        118.38        114.36         3.94 o
   7   3   1         19.91         19.81         1.55 o
   8   3   1         42.69         38.30         2.16 o
   9   3   1        100.87        108.33         4.80 o
  10   3   1          5.11          5.51         1.39 o
 -10   4   1         59.35         67.97         4.02 o
  -9   4   1         67.53         74.76         4.24 o
  -8   4   1         13.75         13.66         1.60 o
  -7   4   1          1.80          2.27         0.93 o
  -6   4   1         13.03         14.34         1.44 o
  -5   4   1        122.23        122.10         3.78 o
  -4   4   1        177.02        181.08         4.99 o
  -3   4   1         48.79         41.22         2.07 o
  -2   4   1        104.94        103.58         3.50 o
  -1   4   1         54.70         42.21         2.06 o
   0   4   1        125.18        117.10         3.35 o
   1   4   1         46.80         49.41         2.17 o
   2   4   1         72.99         70.23         2.73 o
   3   4   1        277.13        275.60         7.99 o
   4   4   1         98.93        105.70         4.39 o
   5   4   1          0.93          0.40         0.89 o
   6   4   1          1.73          0.72         0.92 o
   7   4   1         48.13         44.85         2.45 o
   8   4   1         26.21         27.31         2.44 o
   9   4   1          0.65          1.20         1.48 o
  -8   5   1          9.68         11.10         2.10 o
  -7   5   1         41.16         52.79         3.94 o
  -6   5   1        149.87        150.65         7.94 o
  -5   5   1         38.34         40.69         2.91 o
  -4   5   1         92.06         86.36         3.39 o
  -3   5   1        339.88        340.41         9.67 o
  -2   5   1        224.18        225.73         6.77 o
  -1   5   1         41.13         41.96         2.27 o
   0   5   1        200.09        199.10         6.05 o
   1   5   1        152.17        149.34         4.33 o
   2   5   1         94.38         97.22         3.53 o
   3   5   1         52.58         54.37         2.52 o
   4   5   1         14.48         12.77         1.73 o
   5   5   1        319.52        342.73        11.50 o
   6   5   1         26.85         24.88         2.19 o
   7   5   1          6.26          7.84         1.92 o
   8   5   1         43.30         48.09         2.87 o
  -6   6   1         52.25         63.62         4.77 o
  -5   6   1         15.38         17.66         2.73 o
  -4   6   1         15.40         17.54         2.74 o
  -3   6   1         16.67         14.98         1.74 o
  -2   6   1         46.42         47.22         2.58 o
  -1   6   1        105.68         99.90         4.58 o
   0   6   1         38.37         35.51         2.36 o
   1   6   1         12.87         13.51         1.72 o
   2   6   1         54.29         58.12         3.33 o
   3   6   1         15.40         10.33         2.49 o
   4   6   1         39.10         37.24         2.96 o
   5   6   1          8.56          5.78         2.01 o
   6   6   1         15.93         21.39         2.52 o
  -3   7   1          6.43          8.76         2.35 o
  -2   7   1         13.94         14.94         1.87 o
  -1   7   1         29.76         27.70         2.74 o
   0   7   1         18.07         18.33         1.96 o
   1   7   1         18.57         17.39         3.27 o
   2   7   1         19.34         15.60         2.88 o
   3   7   1          8.97          6.43         2.30 o
  -3  -7   2          6.20          4.68         1.68 o
  -2  -7   2          1.09         -0.17         1.88 o
  -1  -7   2         28.33         29.45         3.31 o
   0  -7   2         53.46         47.85         4.46 o
   1  -7   2         26.96         31.88         5.08 o
   2  -7   2          2.15          0.03         1.28 o
   3  -7   2         19.83         22.15         3.46 o
  -6  -6   2        101.27        114.65         4.90 o
  -5  -6   2         16.94         18.81         2.16 o
  -4  -6   2          3.93          3.60         1.45 o
  -3  -6   2        103.42         99.77         6.30 o
  -2  -6   2        173.34        167.34         7.25 o
  -1  -6   2         26.64         24.26         2.16 o
   0  -6   2          2.47          1.61         0.88 o
   1  -6   2        197.66        200.13        10.03 o
   2  -6   2         24.85         22.09         2.26 o
   3  -6   2         22.16         22.04         2.37 o
   4  -6   2         19.27         14.83         2.12 o
   5  -6   2         60.03         69.60         4.10 o
   6  -6   2         70.66         68.80         4.27 o
  -8  -5   2         91.85        111.42         6.33 o
  -7  -5   2         15.91         19.06         2.25 o
  -6  -5   2         12.18         13.17         1.73 o
  -5  -5   2        148.75        159.14         5.60 o
  -4  -5   2          2.91          2.24         1.10 o
  -3  -5   2         46.13         45.06         2.62 o
  -2  -5   2          5.80          3.38         1.20 o
  -1  -5   2          2.26          0.30         0.99 o
   0  -5   2        119.47        108.58         7.03 o
   1  -5   2         92.29         83.50         3.40 o
   2  -5   2         14.36         12.64         1.58 o
   3  -5   2        167.65        163.30         5.74 o
   4  -5   2         46.98         47.16         2.78 o
   5  -5   2          1.82          1.65         1.17 o
   6  -5   2         51.86         57.20         4.69 o
   7  -5   2         38.66         42.49         2.95 o
   8  -5   2         37.85         42.22         3.12 o
 -10  -4   2         51.23         52.95         4.55 o
  -9  -4   2         12.41         12.29         1.95 o
  -8  -4   2          4.06          3.63         0.99 o
  -7  -4   2         55.70         52.72         2.96 o
  -6  -4   2         79.78         78.74         3.32 o
  -5  -4   2         19.17         17.72         1.72 o
  -4  -4   2         70.62         67.42         3.04 o
  -3  -4   2        180.61        176.88         5.68 o
  -2  -4   2        211.95        212.09         6.50 o
  -1  -4   2        125.27        116.88         4.40 o
   0  -4   2         11.17          7.27         0.95 o
   1  -4   2         75.86         67.83         2.65 o
   2  -4   2        192.61        181.97         6.03 o
   3  -4   2         94.49         93.32         3.82 o
   4  -4   2        227.30        225.84         7.36 o
   5  -4   2        239.50        229.45         8.30 o
   6  -4   2         57.26         53.09         3.06 o
   7  -4   2          6.19          6.68         1.25 o
   8  -4   2          2.64          4.43         1.24 o
   9  -4   2         18.56         14.70         1.85 o
 -11  -3   2          6.26          4.07         3.57 o
 -10  -3   2          8.70         10.88         2.24 o
  -9  -3   2         25.93         29.37         2.42 o
  -8  -3   2          6.14          3.68         0.78 o
  -7  -3   2         36.52         36.43         1.85 o
  -6  -3   2        104.95        103.94         3.85 o
  -5  -3   2         68.62         67.91         2.50 o
  -4  -3   2        346.19        355.16         9.95 o
  -3  -3   2         85.97         84.87         3.04 o
  -2  -3   2         84.53         82.73         2.91 o
  -1  -3   2         79.36         77.32         2.88 o
   0  -3   2        186.18        223.15         6.33 o
   1  -3   2        110.58        105.95         3.53 o
   2  -3   2         19.74         17.89         1.55 o
   3  -3   2        197.68        199.09         6.05 o
   4  -3   2        117.71        102.45         3.86 o
   5  -3   2        134.81        146.62         5.15 o
   6  -3   2         80.02         74.24         3.37 o
   7  -3   2         28.10         24.73         2.08 o
   8  -3   2         55.03         49.73         2.90 o
   9  -3   2          6.28          6.86         1.60 o
  10  -3   2         33.44         33.21         2.33 o
 -11  -2   2         32.60         40.50         7.05 o
 -10  -2   2        163.72        177.76         9.19 o
  -9  -2   2         60.53         64.80         2.19 o
  -8  -2   2         60.67         53.96         1.72 o
  -7  -2   2        145.02        142.99         3.30 o
  -6  -2   2        231.03        213.01         5.24 o
  -5  -2   2        197.70        209.36         5.53 o
  -4  -2   2         59.97         69.53         2.52 o
  -3  -2   2        343.18        344.01         9.31 o
  -2  -2   2       1474.44       1596.76        39.74 o
  -1  -2   2        708.73        722.03        17.86 o
   0  -2   2        864.96        967.40        24.10 o
   1  -2   2        107.23        101.03         5.13 o
   2  -2   2        118.18         89.29         2.67 o
   3  -2   2        145.33        127.09         4.07 o
   4  -2   2        221.72        256.09         7.45 o
   5  -2   2         81.87         85.34         3.30 o
   6  -2   2         79.88         76.51         3.14 o
   7  -2   2         69.94         62.18         2.94 o
   8  -2   2         15.23         13.02         1.34 o
   9  -2   2         98.08         97.20         4.99 o
  10  -2   2        104.48        105.06         4.56 o
  11  -2   2          6.16          6.08         1.42 o
 -11  -1   2         22.35         24.25         2.71 o
 -10  -1   2         54.87         56.50         2.94 o
  -9  -1   2        112.53        111.83         3.81 o
  -8  -1   2        340.91        326.04         6.99 o
  -7  -1   2         81.42         71.34         2.01 o
  -6  -1   2        153.22        149.35         3.67 o
  -5  -1   2        140.49        128.13         3.19 o
  -4  -1   2       2259.73       2466.07        62.17 o
  -3  -1   2        326.15        339.27         9.38 o
  -2  -1   2        461.11        491.68        12.70 o
  -1  -1   2       2778.86       2579.10        95.42 o
   0  -1   2        289.58        256.77         9.30 o
   1  -1   2        872.23        935.64        30.13 o
   2  -1   2       1825.64       2009.26        85.39 o
   3  -1   2         46.95         50.18         1.87 o
   4  -1   2        471.83        490.58        13.26 o
   5  -1   2         30.08         28.28         1.62 o
   6  -1   2         27.35         26.27         1.74 o
   7  -1   2        246.56        243.16         7.40 o
   8  -1   2          8.77         10.34         1.40 o
   9  -1   2          1.64          1.23         0.86 o
  10  -1   2         17.29         17.08         1.91 o
  11  -1   2          8.35          7.64         1.48 o
 -12   0   2          9.24          9.94         1.87 o
 -11   0   2         37.60         38.12         2.96 o
 -10   0   2        139.89        134.70         5.72 o
  -9   0   2          3.89          3.00         0.98 o
  -8   0   2        103.32         96.94         3.69 o
  -7   0   2        996.87       1019.98        23.73 o
  -6   0   2       2257.44       2412.84        61.12 o
  -5   0   2        187.89        194.98         5.58 o
  -4   0   2         48.70         53.59         1.71 o
  -3   0   2        300.73        303.37         7.17 o
  -2   0   2        445.13        440.86        11.33 o
  -1   0   2       3753.36       3882.95        97.07 o
   0   0   2         28.33         24.30         2.73 o
   1   0   2       3416.76       3697.24       144.81 o
   2   0   2       8888.19       9505.66       212.53 o
   3   0   2        180.83        169.47         4.35 o
   4   0   2          0.08          1.46         0.62 o
   5   0   2          0.35          0.05         0.57 o
   6   0   2          1.06         -0.18         0.60 o
   7   0   2        133.33        129.47         3.48 o
   8   0   2        234.97        250.10         6.13 o
   9   0   2          0.03          0.59         0.82 o
  10   0   2         21.33         20.97         2.06 o
  11   0   2          2.98          3.28         1.25 o
 -11   1   2         23.81         22.73         2.54 o
 -10   1   2         55.08         54.35         3.57 o
  -9   1   2        114.44        108.59         4.17 o
  -8   1   2        337.99        326.85         9.47 o
  -7   1   2         79.54         72.54         2.52 o
  -6   1   2        153.16        147.76         4.11 o
  -5   1   2        145.42        131.68         3.40 o
  -4   1   2       2289.57       2464.05        55.41 o
  -3   1   2        331.83        335.44         7.87 o
  -2   1   2        461.30        487.13        12.54 o
  -1   1   2       2784.90       2749.22        67.52 o
   0   1   2        277.55        248.85         6.56 o
   1   1   2        888.73        958.69        24.78 o
   2   1   2       1826.23       1960.94        49.78 o
   3   1   2         51.01         50.57         2.59 o
   4   1   2        485.48        499.89        12.96 o
   5   1   2         29.03         28.66         1.40 o
   6   1   2         28.07         26.34         1.39 o
   7   1   2        242.11        233.32         6.27 o
   8   1   2          7.55          6.86         0.98 o
   9   1   2          1.83          2.73         0.87 o
  10   1   2         17.15         16.31         2.51 o
  11   1   2          7.69          8.25         1.70 o
 -11   2   2         32.14         38.43         6.55 o
 -10   2   2        166.94        171.14         7.07 o
  -9   2   2         63.04         68.07         3.11 o
  -8   2   2         60.51         52.77         1.95 o
  -7   2   2        148.59        143.87         4.03 o
  -6   2   2        236.42        221.31         5.14 o
  -5   2   2        201.55        208.43         5.94 o
  -4   2   2         59.92         67.17         2.29 o
  -3   2   2        343.92        341.44         9.08 o
  -2   2   2       1480.04       1530.91        39.49 o
  -1   2   2        717.20        662.29        15.69 o
   0   2   2        864.13        911.61        23.82 o
   1   2   2        113.54        101.97         3.49 o
   2   2   2        121.41         91.06         2.80 o
   3   2   2        141.86        126.10         3.40 o
   4   2   2        221.14        255.68         6.35 o
   5   2   2         86.16         92.49         2.74 o
   6   2   2         77.55         74.36         2.85 o
   7   2   2         69.65         64.21         2.70 o
   8   2   2         14.90         11.93         1.33 o
   9   2   2         97.60         98.16         3.78 o
  10   2   2        103.63        114.25         4.28 o
  11   2   2          5.82          5.81         2.23 o
 -11   3   2          5.85          9.89         2.60 o
 -10   3   2          8.63          8.92         1.82 o
  -9   3   2         27.30         26.00         1.97 o
  -8   3   2          5.64          3.24         0.92 o
  -7   3   2         38.45         40.06         2.04 o
  -6   3   2        104.94        101.99         3.55 o
  -5   3   2         68.19         66.68         2.60 o
  -4   3   2        352.27        357.47         8.64 o
  -3   3   2         89.66         81.75         2.81 o
  -2   3   2         84.37         72.03         2.60 o
  -1   3   2         76.34         77.71         2.30 o
   0   3   2        175.97        210.55         6.03 o
   1   3   2        114.72        105.81         3.29 o
   2   3   2         19.85         17.73         1.42 o
   3   3   2        191.28        185.60         5.58 o
   4   3   2        118.57        103.47         3.49 o
   5   3   2        136.08        153.71         4.76 o
   6   3   2         80.07         75.12         2.96 o
   7   3   2         25.77         22.34         1.72 o
   8   3   2         54.25         53.59         3.14 o
   9   3   2          6.58          7.90         1.63 o
  10   3   2         33.89         38.20         4.38 o
 -10   4   2         50.53         51.97         3.52 o
  -9   4   2         12.23         12.77         1.88 o
  -8   4   2          4.08          3.35         1.43 o
  -7   4   2         56.31         53.09         2.59 o
  -6   4   2         78.01         71.13         2.99 o
  -5   4   2         17.87         18.91         1.60 o
  -4   4   2         70.33         65.56         2.72 o
  -3   4   2        179.73        172.07         5.31 o
  -2   4   2        211.47        209.37         6.18 o
  -1   4   2        130.36        119.07         3.84 o
   0   4   2         11.18          9.28         0.96 o
   1   4   2         77.11         70.82         3.18 o
   2   4   2        192.11        189.84         5.55 o
   3   4   2         93.61         85.92         3.79 o
   4   4   2        225.80        227.73         6.83 o
   5   4   2        239.47        239.63         7.06 o
   6   4   2         54.68         59.67         3.08 o
   7   4   2          6.77          5.89         1.31 o
   8   4   2          2.62          5.92         1.54 o
   9   4   2         18.18         17.30         2.26 o
  -8   5   2         89.83        100.08         4.86 o
  -7   5   2         16.72         16.57         2.47 o
  -6   5   2         12.07         12.71         2.04 o
  -5   5   2        148.85        152.79         5.14 o
  -4   5   2          2.20          3.17         1.04 o
  -3   5   2         43.76         43.07         2.36 o
  -2   5   2          5.70          3.92         1.12 o
  -1   5   2          1.72          3.33         1.12 o
   0   5   2        119.38        106.83         3.38 o
   1   5   2         94.48         93.29         3.37 o
   2   5   2         14.41         14.00         1.42 o
   3   5   2        163.06        174.89        10.08 o
   4   5   2         43.58         41.59         2.79 o
   5   5   2          2.19          3.01         1.32 o
   6   5   2         52.04         54.73         3.32 o
   7   5   2         39.75         47.86         3.34 o
   8   5   2         38.10         45.29         2.83 o
  -6   6   2        101.13        110.28         6.35 o
  -5   6   2         17.71         17.12         2.66 o
  -4   6   2          3.89          1.89         1.20 o
  -3   6   2        102.31        100.63         4.62 o
  -2   6   2        171.59        174.27         8.02 o
  -1   6   2         26.41         23.85         2.02 o
   0   6   2          2.39          2.63         1.20 o
   1   6   2        198.25        202.13         7.32 o
   2   6   2         23.91         21.17         2.59 o
   3   6   2         22.51         23.56         2.34 o
   4   6   2         19.68         20.55         3.95 o
   5   6   2         60.45         73.85         4.06 o
   6   6   2         69.76         81.82         5.32 o
  -3   7   2          6.49          7.03         1.60 o
  -2   7   2          1.12          1.29         1.32 o
  -1   7   2         28.42         30.16         2.51 o
   0   7   2         53.21         58.74         3.61 o
   1   7   2         26.71         31.77         3.00 o
   2   7   2          2.16          0.41         2.14 o
   3   7   2         20.44         19.55         4.47 o
  -3  -7   3          7.76          8.48         1.90 o
  -2  -7   3         47.30         48.26         3.35 o
  -1  -7   3         10.87          9.13         2.25 o
   0  -7   3          6.17          3.44         1.50 o
   1  -7   3         12.15         18.02         2.57 o
   2  -7   3         23.61         27.19         4.12 o
  -6  -6   3          1.80          2.56         1.42 o
  -5  -6   3         16.20         15.90         2.01 o
  -4  -6   3         10.31          8.22         1.61 o
  -3  -6   3         26.30         26.36         2.32 o
  -2  -6   3         22.03         21.82         2.06 o
  -1  -6   3         32.00         29.38         2.36 o
   0  -6   3         26.98         24.85         1.85 o
   1  -6   3        210.31        214.15        10.24 o
   2  -6   3          4.16          2.77         1.36 o
   3  -6   3          0.67         -0.52         1.20 o
   4  -6   3         11.61         10.38         1.93 o
   5  -6   3          0.42         -0.63         1.16 o
   6  -6   3          4.48          2.64         1.77 o
  -8  -5   3         55.79         67.41         4.23 o
  -7  -5   3         23.05         23.21         2.39 o
  -6  -5   3         51.00         57.85         3.19 o
  -5  -5   3        112.70        114.30         4.55 o
  -4  -5   3          1.12          0.87         1.02 o
  -3  -5   3         20.82         19.88         1.87 o
  -2  -5   3        291.08        287.69         8.77 o
  -1  -5   3        353.08        338.76        10.21 o
   0  -5   3        159.72        151.13         4.67 o
   1  -5   3         41.95         38.07         1.99 o
   2  -5   3        255.52        252.09         8.41 o
   3  -5   3         34.25         30.55         2.83 o
   4  -5   3         19.90         20.53         1.98 o
   5  -5   3         31.28         34.31         2.54 o
   6  -5   3         41.87         43.85         3.07 o
   7  -5   3         58.18         66.02         3.53 o
   8  -5   3          1.61          0.07         1.34 o
 -10  -4   3         11.19          9.72         1.98 o
  -9  -4   3          3.48          2.56         1.36 o
  -8  -4   3         28.45         29.02         2.62 o
  -7  -4   3         50.26         48.97         3.15 o
  -6  -4   3        107.38        116.48         3.86 o
  -5  -4   3         50.45         50.12         2.62 o
  -4  -4   3        170.02        169.39         5.79 o
  -3  -4   3        436.81        457.60        12.72 o
  -2  -4   3         52.04         51.38         2.55 o
  -1  -4   3        100.79        110.82         4.00 o
   0  -4   3         99.34         96.68         3.62 o
   1  -4   3         47.48         42.75         2.27 o
   2  -4   3        115.68        108.32         4.98 o
   3  -4   3         65.43         66.42         2.70 o
   4  -4   3        329.85        322.20        10.17 o
   5  -4   3        120.85        123.92         4.83 o
   6  -4   3         19.94         19.61         2.10 o
   7  -4   3         65.60         64.15         3.51 o
   8  -4   3         29.37         27.59         3.54 o
   9  -4   3         38.83         39.08         2.66 o
 -10  -3   3         32.99         30.71         5.16 o
  -9  -3   3        164.64        159.77         7.08 o
  -8  -3   3         42.46         41.93         2.45 o
  -7  -3   3         36.84         32.96         1.78 o
  -6  -3   3        180.32        182.01         5.17 o
  -5  -3   3        666.01        661.57        18.35 o
  -4  -3   3        190.72        189.00         6.10 o
  -3  -3   3        204.35        235.00         7.92 o
  -2  -3   3         13.36         18.17         2.28 o
  -1  -3   3        210.76        189.87         5.56 o
   0  -3   3        205.32        220.63         6.37 o
   1  -3   3        256.92        288.28         8.06 o
   2  -3   3         99.21        104.76         4.38 o
   3  -3   3        505.66        518.71        14.37 o
   4  -3   3         28.04         32.71         2.12 o
   5  -3   3          0.90          1.03         1.00 o
   6  -3   3        152.46        145.00         5.24 o
   7  -3   3         96.61         96.93         4.09 o
   8  -3   3         31.33         26.70         2.36 o
   9  -3   3         13.98         15.94         1.97 o
  10  -3   3         51.29         62.02         3.70 o
 -11  -2   3         41.35         39.01         6.95 o
 -10  -2   3         35.34         33.25         2.34 o
  -9  -2   3         38.05         35.20         1.93 o
  -8  -2   3         25.06         22.92         1.30 o
  -7  -2   3        102.55         90.75         2.80 o
  -6  -2   3          4.49          4.09         0.84 o
  -5  -2   3         28.30         28.19         1.96 o
  -4  -2   3        315.05        312.03         8.72 o
  -3  -2   3        713.90        754.07        19.64 o
  -2  -2   3        182.13        184.11         5.25 o
  -1  -2   3        315.32        342.86         9.76 o
   0  -2   3        280.85        318.16         8.38 o
   1  -2   3        181.46        180.55         5.52 o
   2  -2   3        275.66        302.35         7.42 o
   3  -2   3        966.58       1092.12        25.38 o
   4  -2   3         68.42         61.82         2.60 o
   5  -2   3        306.44        287.57         8.51 o
   6  -2   3         38.39         35.50         2.14 o
   7  -2   3         33.76         27.90         2.05 o
   8  -2   3         94.28         92.47         3.41 o
   9  -2   3         31.54         34.49         2.47 o
  10  -2   3         22.11         23.27         2.79 o
  11  -2   3         11.61         15.70         2.65 o
 -11  -1   3          0.53          0.96         0.90 o
 -10  -1   3         12.06         13.89         1.58 o
  -9  -1   3        415.78        416.45        10.66 o
  -8  -1   3         27.09         25.47         1.51 o
  -7  -1   3          5.92          3.31         0.69 o
  -6  -1   3        115.70        108.57         3.23 o
  -5  -1   3       1072.50       1133.34        28.95 o
  -4  -1   3         48.61         47.47         1.88 o
  -3  -1   3         24.96         23.55         1.17 o
  -2  -1   3        698.27        714.33        21.92 o
  -1  -1   3       4048.66       4230.15       162.28 o
   0  -1   3        152.69        168.84         7.91 o
   1  -1   3        210.46        211.97         5.98 o
   2  -1   3        431.38        422.05        11.24 o
   3  -1   3        885.35        919.08        23.74 o
   4  -1   3        818.08        898.71        23.35 o
   5  -1   3        160.39        164.64         4.56 o
   6  -1   3        112.81         99.61         3.18 o
   7  -1   3        128.89        114.78         4.31 o
   8  -1   3          1.38          1.12         0.92 o
   9  -1   3         17.25         16.20         1.88 o
  10  -1   3        113.64        115.43         4.86 o
  11  -1   3         49.20         51.12         3.26 o
 -12   0   3         32.01         30.24         3.01 o
 -11   0   3         52.31         47.61         2.83 o
 -10   0   3         31.87         31.00         2.22 o
  -9   0   3         10.76         11.83         1.49 o
  -8   0   3        215.82        224.93         6.09 o
  -7   0   3        423.77        406.82        11.25 o
  -6   0   3        496.34        512.36        13.72 o
  -5   0   3         46.10         48.54         1.74 o
  -4   0   3         77.77        119.93         3.23 o
  -3   0   3        123.61        115.59         3.35 o
  -2   0   3        139.32        137.91         3.79 o
  -1   0   3       1201.11       1253.92        39.13 o
   0   0   3       4675.30       5362.62       352.28 o
   1   0   3        184.47        236.70        11.33 o
   2   0   3       1001.83       1160.86        34.96 o
   3   0   3          5.96          4.88         0.58 o
   4   0   3         59.71         79.24         2.49 o
   5   0   3         11.54         11.18         0.95 o
   6   0   3         15.74         16.67         1.49 o
   7   0   3         44.48         40.28         2.32 o
   8   0   3        231.61        228.64         6.41 o
   9   0   3          0.94          1.14         0.92 o
  10   0   3          3.31          1.82         1.12 o
  11   0   3          5.25          5.24         1.70 o
 -11   1   3          0.53          1.01         1.06 o
 -10   1   3         12.41         14.25         1.76 o
  -9   1   3        419.75        425.76        12.03 o
  -8   1   3         27.16         23.67         1.78 o
  -7   1   3          5.92          3.66         0.79 o
  -6   1   3        116.49        111.29         3.51 o
  -5   1   3       1064.38       1120.87        25.89 o
  -4   1   3         52.37         50.67         1.60 o
  -3   1   3         24.84         22.90         0.98 o
  -2   1   3        716.32        721.74        16.37 o
  -1   1   3       4043.52       4226.66       111.08 o
   0   1   3        150.96        165.38         6.58 o
   1   1   3        212.47        223.20         6.05 o
   2   1   3        429.24        422.62         9.91 o
   3   1   3        875.45        916.70        23.45 o
   4   1   3        807.96        889.57        22.95 o
   5   1   3        161.95        171.56         4.92 o
   6   1   3        114.62        101.42         3.36 o
   7   1   3        122.80        114.46         3.56 o
   8   1   3          1.65          2.23         0.70 o
   9   1   3         17.82         15.99         1.56 o
  10   1   3        114.29        121.16         5.55 o
  11   1   3         50.73         56.37         3.91 o
 -11   2   3         42.42         43.56         3.97 o
 -10   2   3         35.18         36.51         2.92 o
  -9   2   3         38.00         37.24         3.38 o
  -8   2   3         23.12         18.74         1.58 o
  -7   2   3         99.01         90.83         2.69 o
  -6   2   3          4.32          4.51         0.67 o
  -5   2   3         28.41         28.71         1.84 o
  -4   2   3        320.51        316.87         8.44 o
  -3   2   3        728.82        753.44        19.38 o
  -2   2   3        177.74        179.41         5.06 o
  -1   2   3        315.75        330.51         8.84 o
   0   2   3        270.61        295.32         8.06 o
   1   2   3        175.59        166.99         6.10 o
   2   2   3        272.31        294.23         8.05 o
   3   2   3        970.17       1102.50        25.10 o
   4   2   3         69.15         62.73         2.06 o
   5   2   3        305.99        296.43         8.17 o
   6   2   3         37.34         36.50         1.94 o
   7   2   3         32.99         28.34         1.82 o
   8   2   3         93.62         90.29         3.50 o
   9   2   3         30.03         33.09         2.19 o
  10   2   3         21.52         25.66         2.24 o
  11   2   3         12.05         10.21         2.38 o
 -10   3   3         31.70         31.60         2.91 o
  -9   3   3        165.41        164.09         5.32 o
  -8   3   3         43.19         44.67         3.51 o
  -7   3   3         36.73         31.10         1.87 o
  -6   3   3        185.55        183.51         4.93 o
  -5   3   3        660.35        646.23        15.33 o
  -4   3   3        193.03        178.86         5.37 o
  -3   3   3        203.73        216.67         6.34 o
  -2   3   3         11.37         14.42         1.17 o
  -1   3   3        207.11        179.49         4.67 o
   0   3   3        205.54        212.05         6.01 o
   1   3   3        256.38        276.54         7.69 o
   2   3   3        102.63        107.01         3.93 o
   3   3   3        501.61        511.08        13.68 o
   4   3   3         29.80         33.54         1.80 o
   5   3   3          1.02         -0.09         0.95 o
   6   3   3        152.68        146.08         5.06 o
   7   3   3         95.30         99.50         3.66 o
   8   3   3         31.25         31.73         2.24 o
   9   3   3         13.90         16.34         3.63 o
  10   3   3         50.64         67.48         4.03 o
 -10   4   3         10.96         10.47         1.94 o
  -9   4   3          3.52          3.36         1.38 o
  -8   4   3         28.31         27.97         2.08 o
  -7   4   3         51.43         51.93         2.54 o
  -6   4   3        110.85        115.40         3.58 o
  -5   4   3         50.04         45.83         2.34 o
  -4   4   3        163.95        166.86         5.23 o
  -3   4   3        438.74        456.53        12.34 o
  -2   4   3         50.22         48.54         2.26 o
  -1   4   3        100.06        109.38         3.24 o
   0   4   3         94.13         95.00         3.26 o
   1   4   3         45.08         39.54         1.97 o
   2   4   3        119.57        116.74         3.76 o
   3   4   3         64.49         65.10         3.18 o
   4   4   3        324.05        320.57         9.18 o
   5   4   3        121.99        121.80         4.31 o
   6   4   3         19.10         16.40         1.94 o
   7   4   3         66.50         69.02         3.42 o
   8   4   3         31.36         36.74         2.37 o
   9   4   3         38.70         43.13         3.27 o
  -8   5   3         57.40         67.52         4.76 o
  -7   5   3         22.94         22.88         2.34 o
  -6   5   3         52.32         55.76         3.36 o
  -5   5   3        111.29        118.20         4.19 o
  -4   5   3          1.45         -0.02         0.99 o
  -3   5   3         20.54         22.27         1.85 o
  -2   5   3        289.17        294.62         8.40 o
  -1   5   3        354.71        359.98         8.76 o
   0   5   3        163.69        161.54         4.98 o
   1   5   3         41.56         35.32         2.08 o
   2   5   3        256.08        264.54         7.55 o
   3   5   3         32.00         31.76         2.39 o
   4   5   3         19.62         20.22         2.04 o
   5   5   3         30.61         25.88         2.45 o
   6   5   3         41.99         40.64         2.60 o
   7   5   3         57.95         64.18         3.29 o
   8   5   3          1.54          2.26         1.65 o
  -6   6   3          1.48          3.57         2.93 o
  -5   6   3         16.14         12.91         2.14 o
  -4   6   3         10.21         11.80         1.66 o
  -3   6   3         27.98         28.95         2.25 o
  -2   6   3         23.14         21.14         1.94 o
  -1   6   3         32.31         34.26         2.54 o
   0   6   3         27.14         29.29         2.59 o
   1   6   3        209.83        214.60         6.63 o
   2   6   3          4.09          3.43         1.38 o
   3   6   3          0.62         -0.26         1.19 o
   4   6   3         11.27         12.56         1.89 o
   5   6   3          0.57          0.70         1.41 o
   6   6   3          4.64          4.05         1.62 o
  -3   7   3          7.80          9.64         1.76 o
  -2   7   3         47.20         48.51         3.15 o
  -1   7   3         10.34         10.17         2.70 o
   0   7   3          5.76          3.07         1.71 o
   1   7   3         12.10         17.73         3.77 o
   2   7   3         24.04         19.36         4.67 o
  -2  -7   4         42.90         42.05         3.22 o
  -1  -7   4         12.85         13.27         2.07 o
   0  -7   4          1.21          0.91         1.44 o
   1  -7   4         23.93         21.92         3.33 o
  -6  -6   4         17.11         14.00         2.35 o
  -5  -6   4         26.25         28.77         2.59 o
  -4  -6   4         26.57         26.22         3.49 o
  -3  -6   4          8.55          6.18         1.49 o
  -2  -6   4         14.63         15.56         1.87 o
  -1  -6   4        103.31         97.40         4.25 o
   0  -6   4        162.92        164.81         7.22 o
   1  -6   4         31.26         34.59         2.16 o
   2  -6   4         23.63         19.45         2.13 o
   3  -6   4          1.07          2.23         1.35 o
   4  -6   4         35.49         35.90         3.08 o
   5  -6   4         11.76         12.81         2.17 o
  -8  -5   4          2.97          2.13         1.63 o
  -7  -5   4         28.37         36.77         3.62 o
  -6  -5   4        126.84        134.76         5.67 o
  -5  -5   4         10.69         11.44         1.60 o
  -4  -5   4          0.94         -0.08         1.03 o
  -3  -5   4         79.13         79.06         3.45 o
  -2  -5   4          4.99          3.99         1.12 o
  -1  -5   4         12.61         11.65         1.49 o
   0  -5   4         28.75         24.30         2.01 o
   1  -5   4         19.26         18.92         1.83 o
   2  -5   4         84.20         80.38         3.48 o
   3  -5   4         10.93          7.14         1.86 o
   4  -5   4          6.89          5.41         1.81 o
   5  -5   4         32.24         30.05         3.14 o
   6  -5   4          3.55          4.22         1.82 o
   7  -5   4          5.76          4.05         2.02 o
  -9  -4   4         29.74         30.66         2.87 o
  -8  -4   4         31.18         32.08         3.79 o
  -7  -4   4         44.43         44.62         2.65 o
  -6  -4   4         37.31         34.54         2.37 o
  -5  -4   4         93.29         93.94         3.32 o
  -4  -4   4        516.58        541.80        19.25 o
  -3  -4   4        133.93        131.68         5.56 o
  -2  -4   4         35.72         32.99         2.27 o
  -1  -4   4        109.85        101.91         3.99 o
   0  -4   4        239.09        221.39         7.01 o
   1  -4   4         37.45         33.76         2.16 o
   2  -4   4         81.82         81.01         3.33 o
   3  -4   4         84.16         76.83         4.18 o
   4  -4   4        355.13        375.95        17.50 o
   5  -4   4          6.64          6.82         1.43 o
   6  -4   4         14.68         12.05         1.74 o
   7  -4   4         79.85         81.26         4.04 o
   8  -4   4         56.82         60.57         3.61 o
   9  -4   4          0.91          0.72         1.52 o
 -10  -3   4         28.00         24.49         2.94 o
  -9  -3   4          0.19          0.10         0.77 o
  -8  -3   4         13.52          9.94         1.41 o
  -7  -3   4         39.49         34.47         2.17 o
  -6  -3   4          3.12          3.68         0.90 o
  -5  -3   4         68.18         65.53         2.50 o
  -4  -3   4        357.29        357.11        11.53 o
  -3  -3   4         77.99         83.29         3.62 o
  -2  -3   4        388.55        398.78        11.01 o
  -1  -3   4         95.02         82.03         3.03 o
   0  -3   4        148.71        169.42         5.87 o
   1  -3   4        247.67        264.57         7.62 o
   2  -3   4        467.81        476.93        12.95 o
   3  -3   4          0.71          0.50         0.91 o
   4  -3   4        121.64        123.09         4.69 o
   5  -3   4        139.95        128.67         4.85 o
   6  -3   4        261.80        261.27         9.48 o
   7  -3   4         40.57         39.15         2.66 o
   8  -3   4         12.48         12.74         1.76 o
   9  -3   4         32.17         28.51         2.65 o
  10  -3   4         35.19         40.34         3.22 o
 -11  -2   4         63.05         63.27         4.06 o
 -10  -2   4          7.30          7.62         1.22 o
  -9  -2   4        103.24        102.44         3.62 o
  -8  -2   4        233.33        221.79         6.19 o
  -7  -2   4        120.85        118.31         4.26 o
  -6  -2   4         67.78         62.56         2.65 o
  -5  -2   4        183.69        178.48         6.02 o
  -4  -2   4        339.12        345.62         9.41 o
  -3  -2   4        312.59        329.69         9.10 o
  -2  -2   4         14.31         15.70         1.20 o
  -1  -2   4        773.02        897.89        26.76 o
   0  -2   4        828.18        903.75        23.20 o
   1  -2   4         69.26         66.50         2.46 o
   2  -2   4          8.08          7.84         0.83 o
   3  -2   4        538.33        536.67        12.88 o
   4  -2   4        275.92        274.06         8.10 o
   5  -2   4         83.74         82.16         3.30 o
   6  -2   4        181.24        174.76         5.88 o
   7  -2   4         56.41         46.51         2.32 o
   8  -2   4         70.83         67.83         3.40 o
   9  -2   4         18.26         14.51         1.86 o
  10  -2   4         16.74         18.21         2.10 o
 -11  -1   4         64.02         62.84         3.27 o
 -10  -1   4         56.92         53.63         2.90 o
  -9  -1   4        153.28        151.14         4.63 o
  -8  -1   4          4.83          4.75         0.95 o
  -7  -1   4         99.67         93.33         3.00 o
  -6  -1   4        198.83        196.94         5.19 o
  -5  -1   4        302.63        310.42         8.64 o
  -4  -1   4        160.78        172.76         5.05 o
  -3  -1   4        242.61        291.83         8.04 o
  -2  -1   4        697.14        700.58        18.16 o
  -1  -1   4       1054.14       1170.30        41.92 o
   0  -1   4         53.25         52.39         2.78 o
   1  -1   4        177.94        182.94         8.73 o
   2  -1   4        222.44        256.52         6.18 o
   3  -1   4        204.91        239.71         6.17 o
   4  -1   4        160.79        158.09         4.40 o
   5  -1   4         21.13         22.25         1.70 o
   6  -1   4        336.18        330.99         8.54 o
   7  -1   4         65.28         60.90         3.92 o
   8  -1   4         31.51         29.65         2.20 o
   9  -1   4         53.84         49.86         2.98 o
  10  -1   4         44.03         51.97         3.18 o
  11  -1   4          3.51          4.27         1.43 o
 -11   0   4         34.23         33.80         2.45 o
 -10   0   4          1.09          0.18         0.85 o
  -9   0   4         10.09          9.18         1.14 o
  -8   0   4        560.45        557.68        15.22 o
  -7   0   4         78.61         76.42         2.97 o
  -6   0   4         34.32         35.60         1.81 o
  -5   0   4        935.78       1018.66        23.47 o
  -4   0   4        766.76        815.34        20.68 o
  -3   0   4         21.74         25.93         1.32 o
  -2   0   4         49.49         46.52         1.60 o
  -1   0   4         14.55         21.03         1.93 o
   0   0   4        774.01        773.31        40.72 o
   1   0   4         13.30          8.70         0.84 o
   2   0   4         84.51         88.82         2.87 o
   3   0   4         53.96         48.12         1.91 o
   4   0   4         55.88         50.90         2.07 o
   5   0   4          2.60          1.37         0.60 o
   6   0   4          1.09          0.79         0.60 o
   7   0   4        116.70         96.56         3.26 o
   8   0   4          9.49          8.93         1.39 o
   9   0   4         20.13         18.96         2.00 o
  10   0   4          4.95          5.93         1.61 o
  11   0   4          0.71          1.37         1.40 o
 -11   1   4         63.92         62.48         3.33 o
 -10   1   4         60.44         61.08         3.01 o
  -9   1   4        154.00        151.28         5.25 o
  -8   1   4          4.79          3.36         0.83 o
  -7   1   4         98.55         94.31         3.52 o
  -6   1   4        194.21        191.28         5.13 o
  -5   1   4        302.53        310.31         8.44 o
  -4   1   4        161.73        168.83         4.89 o
  -3   1   4        252.13        294.53         7.88 o
  -2   1   4        714.49        699.57        16.02 o
  -1   1   4       1039.14       1171.97        33.55 o
   0   1   4         53.31         48.05         1.76 o
   1   1   4        168.92        167.16         5.57 o
   2   1   4        211.04        234.64         6.63 o
   3   1   4        210.32        245.61         6.06 o
   4   1   4        160.91        162.02         4.31 o
   5   1   4         19.78         20.37         1.42 o
   6   1   4        334.60        325.88         9.34 o
   7   1   4         64.94         59.76         2.80 o
   8   1   4         30.58         27.99         1.90 o
   9   1   4         52.81         48.66         2.65 o
  10   1   4         43.19         54.65         3.72 o
  11   1   4          3.37          4.71         1.64 o
 -11   2   4         64.63         62.19         5.46 o
 -10   2   4          7.26          6.73         1.49 o
  -9   2   4        102.66        106.78         3.93 o
  -8   2   4        233.90        220.17         5.93 o
  -7   2   4        124.10        125.20         4.04 o
  -6   2   4         67.78         62.90         2.19 o
  -5   2   4        190.98        191.59         5.37 o
  -4   2   4        337.77        329.13         9.06 o
  -3   2   4        315.52        326.70         8.80 o
  -2   2   4         14.08         16.95         1.06 o
  -1   2   4        755.03        889.16        22.78 o
   0   2   4        821.67        894.33        20.84 o
   1   2   4         66.57         66.44         2.31 o
   2   2   4          8.55          9.99         0.84 o
   3   2   4        538.67        539.47        12.62 o
   4   2   4        268.29        278.36         7.75 o
   5   2   4         81.28         80.81         3.00 o
   6   2   4        180.10        181.24         5.50 o
   7   2   4         54.42         46.57         2.31 o
   8   2   4         72.21         77.58         2.90 o
   9   2   4         17.54         14.27         1.64 o
  10   2   4         16.91         18.46         1.93 o
 -10   3   4         29.31         32.55         2.66 o
  -9   3   4          0.09         -0.40         1.12 o
  -8   3   4         13.60         12.25         1.36 o
  -7   3   4         36.95         34.98         1.77 o
  -6   3   4          4.21          3.85         0.88 o
  -5   3   4         69.78         67.80         2.64 o
  -4   3   4        356.14        346.40         9.58 o
  -3   3   4         76.61         79.20         2.85 o
  -2   3   4        392.62        398.36        10.66 o
  -1   3   4         95.37         82.06         2.72 o
   0   3   4        148.21        168.67         4.86 o
   1   3   4        239.15        261.75         8.42 o
   2   3   4        459.13        470.67        12.63 o
   3   3   4          0.97         -0.38         0.73 o
   4   3   4        122.28        123.17         4.83 o
   5   3   4        141.69        140.81         4.51 o
   6   3   4        260.93        274.00         9.10 o
   7   3   4         40.44         38.56         2.32 o
   8   3   4         12.49         16.02         2.95 o
   9   3   4         32.50         32.77         3.19 o
  10   3   4         34.49         48.01         3.07 o
  -9   4   4         28.65         29.63         2.29 o
  -8   4   4         31.76         32.44         2.24 o
  -7   4   4         46.18         44.40         2.61 o
  -6   4   4         37.59         33.21         1.82 o
  -5   4   4         93.21         88.09         3.95 o
  -4   4   4        507.25        528.97        14.32 o
  -3   4   4        135.42        131.08         4.31 o
  -2   4   4         35.40         33.91         1.69 o
  -1   4   4        109.38        104.01         3.47 o
   0   4   4        246.20        238.00         6.62 o
   1   4   4         39.53         38.57         1.90 o
   2   4   4         82.42         77.36         3.48 o
   3   4   4         84.60         82.08         3.22 o
   4   4   4        355.66        371.70        11.28 o
   5   4   4          6.00          6.66         1.17 o
   6   4   4         14.56         14.79         1.60 o
   7   4   4         80.37         88.38         3.62 o
   8   4   4         57.01         63.70         3.85 o
   9   4   4          0.79          2.94         1.61 o
  -8   5   4          2.92          4.48         1.62 o
  -7   5   4         27.45         29.26         2.79 o
  -6   5   4        127.14        137.31         4.79 o
  -5   5   4         11.31         12.93         1.51 o
  -4   5   4          0.91          1.29         1.01 o
  -3   5   4         76.62         74.17         3.15 o
  -2   5   4          4.15          2.31         1.09 o
  -1   5   4         11.56         10.44         1.53 o
   0   5   4         29.24         23.97         1.77 o
   1   5   4         21.21         16.27         1.54 o
   2   5   4         83.72         79.92         4.12 o
   3   5   4         11.78         10.29         2.33 o
   4   5   4          6.87          5.41         2.28 o
   5   5   4         30.80         29.22         2.27 o
   6   5   4          3.70          5.30         1.37 o
   7   5   4          5.46          5.64         1.36 o
  -6   6   4         17.28         19.13         3.12 o
  -5   6   4         26.87         31.46         2.46 o
  -4   6   4         26.41         28.10         2.29 o
  -3   6   4          9.19          8.59         1.44 o
  -2   6   4         14.66         15.79         1.75 o
  -1   6   4        102.48        106.70         8.17 o
   0   6   4        160.74        170.62         6.83 o
   1   6   4         30.13         34.80         2.36 o
   2   6   4         23.49         23.52         2.30 o
   3   6   4          1.34         -1.22         1.32 o
   4   6   4         34.95         38.50         3.02 o
   5   6   4         11.48         12.64         2.56 o
  -2   7   4         42.68         44.64         6.50 o
  -1   7   4         12.90         13.10         2.11 o
   0   7   4          1.30          2.19         1.60 o
   1   7   4         22.80         21.40         4.17 o
  -6  -6   5         75.48        101.90        15.39 o
  -5  -6   5          8.73          7.96         2.51 o
  -4  -6   5          7.16          4.43         1.46 o
  -3  -6   5          5.13          5.36         1.44 o
  -2  -6   5         11.51          7.30         1.48 o
  -1  -6   5          2.28          3.10         1.29 o
   0  -6   5         15.61         15.59         2.24 o
   1  -6   5         50.59         45.75         2.78 o
   2  -6   5         36.57         38.27         3.94 o
   3  -6   5         38.88         42.25         2.98 o
   4  -6   5         36.31         49.70         4.99 o
   5  -6   5          2.44          0.88         1.39 o
  -8  -5   5         63.56         68.60        12.85 o
  -7  -5   5         74.22         81.92        13.55 o
  -6  -5   5         79.91         84.67         4.59 o
  -5  -5   5         35.89         33.83         2.71 o
  -4  -5   5         70.93         69.63         3.50 o
  -3  -5   5        121.43        117.37         5.69 o
  -2  -5   5          3.52          2.87         1.13 o
  -1  -5   5         14.09         13.41         1.69 o
   0  -5   5        253.47        237.66         7.60 o
   1  -5   5        208.79        201.44         7.32 o
   2  -5   5         13.69         14.45         1.70 o
   3  -5   5         15.87         13.95         2.23 o
   4  -5   5         48.91         44.83         5.19 o
   5  -5   5         29.24         26.21         2.92 o
   6  -5   5         20.28         24.53         2.89 o
   7  -5   5          1.26          1.38         1.67 o
  -9  -4   5         49.22         57.05         3.25 o
  -8  -4   5         21.73         21.02         2.95 o
  -7  -4   5         27.37         23.56         2.13 o
  -6  -4   5         73.59         70.45         4.24 o
  -5  -4   5          0.32          0.08         0.74 o
  -4  -4   5        270.06        265.72        11.96 o
  -3  -4   5         63.34         62.80         4.30 o
  -2  -4   5        119.99        122.65         4.41 o
  -1  -4   5         87.88         77.96         3.32 o
   0  -4   5         90.05         91.09         3.60 o
   1  -4   5         71.59         62.63         4.86 o
   2  -4   5         29.61         26.58         2.02 o
   3  -4   5         74.52         70.12         3.12 o
   4  -4   5        121.92        114.18         5.80 o
   5  -4   5         67.03         68.89         4.04 o
   6  -4   5         47.49         47.41         3.05 o
   7  -4   5         30.74         34.00         2.78 o
   8  -4   5         40.87         42.48         3.17 o
 -10  -3   5         70.56         69.39         5.59 o
  -9  -3   5         57.58         54.00         4.70 o
  -8  -3   5         40.75         37.21         2.35 o
  -7  -3   5         65.27         61.29         5.32 o
  -6  -3   5        148.03        145.43         7.22 o
  -5  -3   5         73.68         74.79         3.40 o
  -4  -3   5        416.88        420.92        11.30 o
  -3  -3   5        429.23        450.22        12.79 o
  -2  -3   5        197.46        193.06         7.72 o
  -1  -3   5         34.65         36.80         2.35 o
   0  -3   5         19.18         19.35         1.53 o
   1  -3   5        101.29         84.41         3.28 o
   2  -3   5        183.98        177.17         5.60 o
   3  -3   5        168.13        170.04         4.88 o
   4  -3   5        296.43        285.72         8.72 o
   5  -3   5         64.76         62.07         2.58 o
   6  -3   5         10.23         10.83         1.55 o
   7  -3   5          5.03          4.56         1.31 o
   8  -3   5         69.57         81.22         4.66 o
   9  -3   5         47.88         51.42         3.37 o
 -11  -2   5         16.10         17.85         2.51 o
 -10  -2   5         82.63         78.12         3.43 o
  -9  -2   5          5.38          5.43         1.23 o
  -8  -2   5         84.12         79.55         2.86 o
  -7  -2   5         77.47         72.28         3.57 o
  -6  -2   5         70.23         65.75         2.72 o
  -5  -2   5        122.12        110.94         3.85 o
  -4  -2   5         48.95         47.59         2.13 o
  -3  -2   5        248.45        261.73         7.60 o
  -2  -2   5        556.36        618.62        16.64 o
  -1  -2   5        177.35        189.30         5.54 o
   0  -2   5         16.99         16.01         1.42 o
   1  -2   5         44.59         41.90         1.93 o
   2  -2   5        265.27        267.99         7.62 o
   3  -2   5        225.54        234.98         8.53 o
   4  -2   5         69.91         73.47         3.07 o
   5  -2   5        168.61        172.13         5.75 o
   6  -2   5         71.02         71.11         3.22 o
   7  -2   5        176.20        168.45         5.91 o
   8  -2   5         26.81         27.79         2.34 o
   9  -2   5          3.87          2.88         1.23 o
  10  -2   5         28.91         32.68         2.71 o
 -11  -1   5         22.76         23.10         2.17 o
 -10  -1   5         31.98         29.10         1.93 o
  -9  -1   5         55.57         53.51         3.08 o
  -8  -1   5        263.99        272.31         8.17 o
  -7  -1   5        274.64        262.59         6.89 o
  -6  -1   5         65.89         64.79         2.27 o
  -5  -1   5          4.66          4.65         0.78 o
  -4  -1   5        130.58        129.11         4.11 o
  -3  -1   5        175.65        188.77         5.40 o
  -2  -1   5        134.30        140.16         4.24 o
  -1  -1   5        841.35        959.65        27.08 o
   0  -1   5        608.66        676.45        20.41 o
   1  -1   5        288.98        303.84         8.23 o
   2  -1   5        152.18        157.49         5.29 o
   3  -1   5        244.07        261.69         7.47 o
   4  -1   5        439.91        433.23        10.56 o
   5  -1   5         93.34         85.32         2.89 o
   6  -1   5        101.01        101.39         3.41 o
   7  -1   5        225.93        212.69         7.01 o
   8  -1   5          9.72          8.57         1.49 o
   9  -1   5         45.91         50.12         3.17 o
  10  -1   5         23.89         26.52         3.29 o
 -11   0   5          8.94          7.42         1.53 o
 -10   0   5        110.11        109.55         4.37 o
  -9   0   5          5.72          3.58         0.98 o
  -8   0   5          8.33          6.69         1.11 o
  -7   0   5          1.38          0.86         0.70 o
  -6   0   5        310.88        305.58         7.71 o
  -5   0   5         44.71         40.89         1.66 o
  -4   0   5         68.84         75.54         2.26 o
  -3   0   5         61.07         68.35         2.28 o
  -2   0   5         20.77         25.01         1.18 o
  -1   0   5          7.22          5.33         0.72 o
   0   0   5         44.09         54.08         3.14 o
   1   0   5         66.05         61.81         4.63 o
   2   0   5        822.40        862.97        22.35 o
   3   0   5        193.58        219.18         6.34 o
   4   0   5         41.28         42.08         1.94 o
   5   0   5          3.08          3.22         0.95 o
   6   0   5        101.92         88.04         3.32 o
   7   0   5        269.14        263.60         7.94 o
   8   0   5         13.58         13.35         2.23 o
   9   0   5         22.26         21.62         2.45 o
  10   0   5         50.04         46.99         3.51 o
 -11   1   5         23.24         22.02         2.48 o
 -10   1   5         33.33         30.29         2.52 o
  -9   1   5         55.80         54.66         2.71 o
  -8   1   5        265.18        265.52         7.80 o
  -7   1   5        276.35        263.14         6.84 o
  -6   1   5         62.63         60.76         2.43 o
  -5   1   5          4.75          3.70         0.74 o
  -4   1   5        131.58        131.21         3.97 o
  -3   1   5        165.82        174.67         5.15 o
  -2   1   5        130.61        137.60         3.58 o
  -1   1   5        840.50        948.43        24.32 o
   0   1   5        600.07        667.11        20.39 o
   1   1   5        281.98        290.33         6.95 o
   2   1   5        148.44        146.14         4.39 o
   3   1   5        245.81        262.32         7.41 o
   4   1   5        445.08        421.16        11.65 o
   5   1   5         91.02         81.74         3.12 o
   6   1   5         98.68         94.34         3.59 o
   7   1   5        225.30        212.42         6.69 o
   8   1   5          9.36          9.00         1.27 o
   9   1   5         45.05         51.14         2.78 o
  10   1   5         23.96         24.36         2.73 o
 -11   2   5         16.04         15.46         2.16 o
 -10   2   5         84.85         84.54         3.56 o
  -9   2   5          4.64          3.19         1.07 o
  -8   2   5         81.86         73.80         3.03 o
  -7   2   5         77.72         73.32         2.89 o
  -6   2   5         66.06         58.30         2.48 o
  -5   2   5        119.73        110.52         3.22 o
  -4   2   5         46.94         45.26         1.74 o
  -3   2   5        250.20        268.75         6.54 o
  -2   2   5        561.95        635.39        13.32 o
  -1   2   5        167.48        189.08         5.02 o
   0   2   5         16.43         15.32         1.11 o
   1   2   5         45.44         47.33         1.88 o
   2   2   5        260.96        267.37         6.63 o
   3   2   5        223.35        232.25         5.88 o
   4   2   5         69.24         65.94         2.45 o
   5   2   5        171.43        177.96         4.92 o
   6   2   5         70.88         68.04         2.66 o
   7   2   5        177.85        171.43         5.04 o
   8   2   5         27.45         27.36         2.11 o
   9   2   5          3.84          3.11         1.09 o
  10   2   5         28.71         37.47         2.74 o
 -10   3   5         70.75         71.49         4.35 o
  -9   3   5         57.31         51.64         3.25 o
  -8   3   5         38.63         32.54         2.11 o
  -7   3   5         65.35         62.60         2.66 o
  -6   3   5        147.83        146.59         4.66 o
  -5   3   5         73.82         74.97         2.88 o
  -4   3   5        419.82        413.54        11.29 o
  -3   3   5        426.25        443.97        11.94 o
  -2   3   5        197.49        190.75         5.00 o
  -1   3   5         34.59         36.04         1.69 o
   0   3   5         17.25         16.55         1.24 o
   1   3   5        105.01         91.63         3.19 o
   2   3   5        180.58        177.70         5.33 o
   3   3   5        167.38        167.25         5.19 o
   4   3   5        301.00        294.13         8.29 o
   5   3   5         63.19         65.17         4.00 o
   6   3   5         10.16          8.92         1.33 o
   7   3   5          5.12          5.68         1.21 o
   8   3   5         69.78         76.91         3.25 o
   9   3   5         49.17         52.51         3.19 o
  -9   4   5         49.43         53.17         2.94 o
  -8   4   5         22.82         23.63         2.06 o
  -7   4   5         27.03         22.52         2.12 o
  -6   4   5         71.65         65.40         2.57 o
  -5   4   5          0.64          1.33         0.95 o
  -4   4   5        273.84        282.10         7.95 o
  -3   4   5         62.42         61.60         2.88 o
  -2   4   5        117.16        120.90         4.10 o
  -1   4   5         87.38         80.82         2.93 o
   0   4   5         88.67         90.46         3.22 o
   1   4   5         72.85         67.33         3.08 o
   2   4   5         26.84         26.42         2.08 o
   3   4   5         70.97         64.31         2.85 o
   4   4   5        124.38        129.04         5.16 o
   5   4   5         67.21         71.57         3.10 o
   6   4   5         47.08         50.03         3.54 o
   7   4   5         31.31         34.56         2.89 o
   8   4   5         40.39         49.57         3.44 o
  -8   5   5         63.03         69.36         3.94 o
  -7   5   5         76.76         83.89         4.27 o
  -6   5   5         81.79         89.63         4.71 o
  -5   5   5         35.67         32.08         2.41 o
  -4   5   5         69.91         70.99         3.12 o
  -3   5   5        116.45        111.01         4.09 o
  -2   5   5          3.48          3.26         1.10 o
  -1   5   5         13.59         13.25         1.69 o
   0   5   5        253.66        245.75         7.12 o
   1   5   5        211.87        215.74         6.32 o
   2   5   5         13.67         15.61         1.86 o
   3   5   5         15.84         16.77         2.55 o
   4   5   5         48.48         52.08         3.06 o
   5   5   5         28.45         29.65         2.23 o
   6   5   5         20.12         18.66         2.02 o
   7   5   5          1.35          1.83         1.50 o
  -6   6   5         74.66         85.93         4.69 o
  -5   6   5          7.74          9.03         1.61 o
  -4   6   5          6.66          7.11         1.53 o
  -3   6   5          4.95          5.98         1.41 o
  -2   6   5         11.73         14.65         2.89 o
  -1   6   5          2.17          1.46         1.41 o
   0   6   5         15.93         14.68         1.99 o
   1   6   5         50.69         52.84         3.24 o
   2   6   5         35.15         34.84         2.80 o
   3   6   5         38.73         47.65         5.99 o
   4   6   5         36.72         43.90         3.28 o
   5   6   5          2.58          3.15         1.56 o
  -5  -6   6         13.80          9.72         2.10 o
  -4  -6   6          4.93          5.44         1.86 o
  -3  -6   6         24.71         25.83         2.38 o
  -2  -6   6          8.51          9.76         1.67 o
  -1  -6   6          1.92          0.28         1.28 o
   0  -6   6          5.18          6.04         1.43 o
   1  -6   6        139.85        136.98         5.64 o
   2  -6   6          9.73         10.29         2.26 o
   3  -6   6         16.46         20.23         4.86 o
   4  -6   6          1.98          2.90         1.84 o
  -7  -5   6          4.48          3.49         1.61 o
  -6  -5   6          2.20          1.72         1.55 o
  -5  -5   6         30.54         34.97         2.91 o
  -4  -5   6         55.17         55.00         5.01 o
  -3  -5   6         10.52          9.03         1.53 o
  -2  -5   6         14.86         12.33         1.59 o
  -1  -5   6         17.90         16.68         2.35 o
   0  -5   6         25.64         23.13         2.02 o
   1  -5   6         22.94         20.75         2.02 o
   2  -5   6         68.49         65.38         6.20 o
   3  -5   6         12.88         13.69         2.03 o
   4  -5   6         24.56         22.23         2.74 o
   5  -5   6         21.35         21.55         2.78 o
   6  -5   6         12.37          8.41         2.12 o
  -9  -4   6         14.65         10.70         1.79 o
  -8  -4   6          7.49          7.41         1.51 o
  -7  -4   6         40.12         40.03         4.13 o
  -6  -4   6         66.11         68.66         4.83 o
  -5  -4   6          4.34          2.91         1.16 o
  -4  -4   6          6.34          6.85         1.23 o
  -3  -4   6        476.34        482.62        18.58 o
  -2  -4   6        395.36        403.58        19.46 o
  -1  -4   6          9.80         12.31         1.49 o
   0  -4   6         22.99         20.70         1.96 o
   1  -4   6        404.36        410.26        18.34 o
   2  -4   6        142.91        130.22         4.77 o
   3  -4   6         15.49         14.99         1.65 o
   4  -4   6         61.96         65.89         3.84 o
   5  -4   6        196.04        185.14         8.94 o
   6  -4   6         41.06         42.97         3.39 o
   7  -4   6          4.63          3.70         1.61 o
   8  -4   6          9.26         12.22         2.74 o
 -10  -3   6         17.83         15.49         1.99 o
  -9  -3   6         22.55         24.36         1.86 o
  -8  -3   6         12.28         11.99         1.62 o
  -7  -3   6          4.13          5.15         1.17 o
  -6  -3   6         53.99         56.61         2.74 o
  -5  -3   6        374.42        378.76        14.65 o
  -4  -3   6        129.01        130.48         5.00 o
  -3  -3   6          0.05         -0.49         0.73 o
  -2  -3   6         30.60         27.65         1.72 o
  -1  -3   6        218.28        232.01         6.85 o
   0  -3   6        216.75        211.59         6.09 o
   1  -3   6         93.04         99.61         3.68 o
   2  -3   6         11.50         11.80         1.35 o
   3  -3   6        687.24        711.35        17.28 o
   4  -3   6        123.50        119.28         5.02 o
   5  -3   6          8.83          7.98         1.38 o
   6  -3   6         43.89         40.63         3.93 o
   7  -3   6        129.14        132.16         5.53 o
   8  -3   6        105.26        112.45         4.95 o
   9  -3   6         20.47         25.52         3.61 o
 -11  -2   6          7.48          7.00         1.37 o
 -10  -2   6        167.94        183.06         6.43 o
  -9  -2   6         28.12         25.89         2.10 o
  -8  -2   6         57.69         56.26         2.48 o
  -7  -2   6        225.47        218.26         8.55 o
  -6  -2   6        317.97        308.67         9.03 o
  -5  -2   6         33.60         30.72         1.89 o
  -4  -2   6         11.05         10.49         1.22 o
  -3  -2   6        235.42        222.89        11.49 o
  -2  -2   6        570.16        596.86        23.17 o
  -1  -2   6          1.90          2.94         0.77 o
   0  -2   6        336.45        362.82        11.80 o
   1  -2   6        362.30        388.71        13.64 o
   2  -2   6        272.78        268.98        11.66 o
   3  -2   6        165.80        156.53         4.43 o
   4  -2   6        164.09        166.93         4.78 o
   5  -2   6        661.46        665.08        16.10 o
   6  -2   6        107.39         96.09         3.45 o
   7  -2   6         40.47         38.72         2.36 o
   8  -2   6         32.27         29.05         2.51 o
   9  -2   6         24.16         28.45         2.57 o
  10  -2   6         11.68         12.07         3.72 o
 -11  -1   6          0.27         -0.86         0.86 o
 -10  -1   6          6.44          5.10         1.27 o
  -9  -1   6         62.30         60.42         2.93 o
  -8  -1   6         21.26         19.01         1.66 o
  -7  -1   6         72.19         69.75         2.54 o
  -6  -1   6         54.45         53.57         2.13 o
  -5  -1   6        155.51        148.22         4.65 o
  -4  -1   6         26.29         23.25         1.49 o
  -3  -1   6         68.20         68.65         2.68 o
  -2  -1   6        524.43        606.05        14.23 o
  -1  -1   6        639.59        666.67        17.50 o
   0  -1   6         83.79        104.05         4.11 o
   1  -1   6        414.51        470.64        12.42 o
   2  -1   6          0.31         -0.31         0.65 o
   3  -1   6        187.85        183.11         5.57 o
   4  -1   6         12.89         11.41         1.19 o
   5  -1   6         95.35         93.00         4.30 o
   6  -1   6         15.38         14.18         1.48 o
   7  -1   6        126.48        124.66         7.12 o
   8  -1   6         45.66         46.80         3.37 o
   9  -1   6          8.78          6.10         1.68 o
  10  -1   6         15.03         16.35         2.87 o
 -11   0   6          5.11          4.44         1.28 o
 -10   0   6         19.65         20.81         2.36 o
  -9   0   6         10.61          9.29         1.62 o
  -8   0   6          6.07          3.70         0.97 o
  -7   0   6          1.79          0.82         0.75 o
  -6   0   6        327.25        326.80         8.26 o
  -5   0   6        104.32        100.65         3.38 o
  -4   0   6          5.47          3.84         0.62 o
  -3   0   6         51.19         50.72         1.91 o
  -2   0   6         12.09          9.86         0.92 o
  -1   0   6         88.32         92.52         2.93 o
   0   0   6        290.84        366.24        18.63 o
   1   0   6        422.34        487.79        13.03 o
   2   0   6        220.80        224.95         6.54 o
   3   0   6         25.28         28.77         1.66 o
   4   0   6         17.27         20.30         1.48 o
   5   0   6         72.58         65.22         2.74 o
   6   0   6          6.18          7.13         1.14 o
   7   0   6          0.90          0.20         0.80 o
   8   0   6          3.08          3.08         0.96 o
   9   0   6         62.25         68.10         4.98 o
  10   0   6         11.66         13.19         2.43 o
 -11   1   6          0.18         -0.69         1.12 o
 -10   1   6          6.39          5.34         1.53 o
  -9   1   6         61.91         58.76         2.79 o
  -8   1   6         19.24         16.62         1.50 o
  -7   1   6         69.74         65.32         2.75 o
  -6   1   6         54.70         53.26         2.32 o
  -5   1   6        148.94        139.40         4.45 o
  -4   1   6         23.91         21.13         1.39 o
  -3   1   6         70.80         72.99         2.21 o
  -2   1   6        526.40        601.29        14.02 o
  -1   1   6        636.15        660.01        17.17 o
   0   1   6         77.96         97.14         3.16 o
   1   1   6        408.19        446.03        10.74 o
   2   1   6          0.20          0.02         0.62 o
   3   1   6        185.17        177.39         5.48 o
   4   1   6         12.49          7.66         1.05 o
   5   1   6         97.06         91.95         3.46 o
   6   1   6         14.71         10.88         1.31 o
   7   1   6        123.44        120.25         4.39 o
   8   1   6         45.77         53.03         2.75 o
   9   1   6          9.01          8.87         1.96 o
  10   1   6         14.50         16.20         2.62 o
 -11   2   6          8.15          9.05         1.82 o
 -10   2   6        169.27        184.19         6.19 o
  -9   2   6         27.73         26.38         2.06 o
  -8   2   6         57.21         55.99         2.61 o
  -7   2   6        222.17        217.04         6.50 o
  -6   2   6        314.45        308.80        10.10 o
  -5   2   6         34.22         31.08         1.86 o
  -4   2   6         11.56         13.94         1.26 o
  -3   2   6        241.80        232.94         8.26 o
  -2   2   6        556.36        598.55        15.58 o
  -1   2   6          1.46          3.78         1.10 o
   0   2   6        332.23        366.65         9.88 o
   1   2   6        353.62        398.71        10.61 o
   2   2   6        270.59        264.72         6.62 o
   3   2   6        162.35        149.87         4.19 o
   4   2   6        165.59        164.22         4.67 o
   5   2   6        660.07        666.90        15.92 o
   6   2   6        102.82         90.45         4.75 o
   7   2   6         41.56         37.20         2.29 o
   8   2   6         31.88         28.78         2.89 o
   9   2   6         23.94         27.31         2.35 o
  10   2   6         12.13         10.65         1.99 o
 -10   3   6         17.67         21.56         2.43 o
  -9   3   6         22.79         18.61         2.14 o
  -8   3   6         12.91         13.41         1.71 o
  -7   3   6          4.72          7.00         2.17 o
  -6   3   6         54.49         52.33         4.11 o
  -5   3   6        366.51        373.79        10.30 o
  -4   3   6        129.60        124.63         4.14 o
  -3   3   6          0.15          0.17         0.73 o
  -2   3   6         30.19         27.63         1.52 o
  -1   3   6        220.12        230.73         5.95 o
   0   3   6        215.56        215.14         5.52 o
   1   3   6         92.70         99.07         3.47 o
   2   3   6         12.26         10.20         1.21 o
   3   3   6        680.66        733.60        18.99 o
   4   3   6        124.69        121.64         4.97 o
   5   3   6          8.55          7.24         1.06 o
   6   3   6         45.05         42.67         2.26 o
   7   3   6        131.11        137.11         6.42 o
   8   3   6        105.02        118.19         5.22 o
   9   3   6         20.35         29.21         2.45 o
  -9   4   6         14.86         11.67         2.38 o
  -8   4   6          7.31          5.17         1.34 o
  -7   4   6         41.48         42.16         2.20 o
  -6   4   6         68.35         69.83         2.98 o
  -5   4   6          3.83          2.69         1.62 o
  -4   4   6          6.37          5.12         1.14 o
  -3   4   6        477.00        503.93        13.32 o
  -2   4   6        389.11        393.53        12.57 o
  -1   4   6          9.58         11.37         1.24 o
   0   4   6         23.63         20.18         1.55 o
   1   4   6        409.61        432.36        13.25 o
   2   4   6        148.23        136.13         5.06 o
   3   4   6         15.79         16.00         1.92 o
   4   4   6         62.14         64.02         2.90 o
   5   4   6        198.60        203.26         7.95 o
   6   4   6         41.39         46.01         2.72 o
   7   4   6          4.57          5.89         1.48 o
   8   4   6          9.65         10.64         1.77 o
  -7   5   6          4.60          5.10         1.49 o
  -6   5   6          2.33          3.37         1.29 o
  -5   5   6         29.14         29.33         2.25 o
  -4   5   6         55.75         57.22         3.87 o
  -3   5   6         10.73         10.69         1.45 o
  -2   5   6         15.16         11.21         1.74 o
  -1   5   6         18.18         16.27         1.91 o
   0   5   6         26.87         24.47         1.79 o
   1   5   6         21.88         20.76         2.00 o
   2   5   6         69.71         77.44         3.61 o
   3   5   6         13.74         12.41         2.32 o
   4   5   6         25.37         28.42         3.37 o
   5   5   6         22.09         24.23         2.13 o
   6   5   6         12.67         13.66         1.74 o
  -5   6   6         13.86         19.69         2.12 o
  -4   6   6          4.99          9.44         1.79 o
  -3   6   6         24.74         27.59         4.52 o
  -2   6   6          9.14          9.12         1.81 o
  -1   6   6          1.73          1.09         1.80 o
   0   6   6          5.46          6.74         2.15 o
   1   6   6        139.65        146.19         7.08 o
   2   6   6          8.87          9.28         1.81 o
   3   6   6         16.04         20.52         2.37 o
   4   6   6          2.08          1.05         1.95 o
  -4  -6   7         33.50         37.63         3.24 o
  -3  -6   7          9.00          9.64         3.35 o
  -2  -6   7         20.93         23.76         1.97 o
  -1  -6   7         14.14         12.90         1.75 o
   0  -6   7         14.72         11.61         1.75 o
   1  -6   7         37.73         36.97         2.85 o
   2  -6   7          5.33          3.70         1.41 o
   3  -6   7          8.10          9.82         4.00 o
  -7  -5   7         11.45          8.14         1.90 o
  -6  -5   7         56.96         52.94         5.32 o
  -5  -5   7         57.68         58.24         6.92 o
  -4  -5   7         12.48         15.02         2.07 o
  -3  -5   7         51.10         51.17         4.37 o
  -2  -5   7         32.27         29.51         2.15 o
  -1  -5   7         55.48         53.39         2.63 o
   0  -5   7          5.60          4.43         1.07 o
   1  -5   7         14.38         16.50         1.80 o
   2  -5   7         69.75         62.95         4.14 o
   3  -5   7        101.33         97.66         4.84 o
   4  -5   7         13.56         12.09         2.32 o
   5  -5   7          3.65          4.45         1.79 o
   6  -5   7         12.00          7.95         2.14 o
  -9  -4   7          5.26          3.35         1.41 o
  -8  -4   7          4.57          3.57         1.48 o
  -7  -4   7         66.22         69.29         3.92 o
  -6  -4   7          0.58          0.21         1.01 o
  -5  -4   7          2.15          0.08         0.98 o
  -4  -4   7         94.36         86.64         8.87 o
  -3  -4   7         42.49         39.47         2.75 o
  -2  -4   7         47.03         46.55         2.78 o
  -1  -4   7          5.33          3.91         0.92 o
   0  -4   7         99.90         95.20         4.89 o
   1  -4   7         82.76         81.51         5.14 o
   2  -4   7         72.49         70.85         4.48 o
   3  -4   7         45.96         45.41         2.71 o
   4  -4   7         46.63         39.93         2.49 o
   5  -4   7         22.64         26.19         2.90 o
   6  -4   7          6.07          6.27         1.77 o
   7  -4   7         18.05         19.70         3.47 o
 -10  -3   7         78.59         88.08         8.50 o
  -9  -3   7         85.97         89.85         3.81 o
  -8  -3   7         39.10         39.76         3.64 o
  -7  -3   7         22.98         21.14         1.94 o
  -6  -3   7          0.78          0.34         0.85 o
  -5  -3   7        256.19        264.95        11.89 o
  -4  -3   7         36.24         39.47         2.97 o
  -3  -3   7        196.10        204.71        10.94 o
  -2  -3   7        332.12        334.85        13.05 o
  -1  -3   7        209.15        194.50        10.10 o
   0  -3   7         29.63         32.28         1.83 o
   1  -3   7         27.46         27.08         1.86 o
   2  -3   7        167.21        159.12         8.81 o
   3  -3   7        187.43        191.67         7.69 o
   4  -3   7        106.16        105.02         3.98 o
   5  -3   7         79.47         83.31         4.33 o
   6  -3   7         40.60         43.03         2.77 o
   7  -3   7          9.78          9.55         1.68 o
   8  -3   7          2.25          3.80         1.62 o
 -10  -2   7         24.36         25.37         4.08 o
  -9  -2   7          2.56          2.61         1.15 o
  -8  -2   7         18.22         13.83         1.38 o
  -7  -2   7         58.02         52.66         4.30 o
  -6  -2   7         57.56         56.39         3.74 o
  -5  -2   7         42.33         39.02         2.27 o
  -4  -2   7         55.37         54.49         2.58 o
  -3  -2   7        472.78        481.46        17.28 o
  -2  -2   7        165.38        167.16         5.63 o
  -1  -2   7          0.15         -0.53         0.65 o
   0  -2   7        379.28        420.18        15.03 o
   1  -2   7        137.92        129.99         3.80 o
   2  -2   7         15.59         16.18         1.75 o
   3  -2   7        128.03        119.17         4.16 o
   4  -2   7        141.49        150.92         6.61 o
   5  -2   7        238.99        258.27         6.90 o
   6  -2   7         45.76         46.42         2.05 o
   7  -2   7         47.03         46.42         2.84 o
   8  -2   7         64.38         61.04         3.53 o
   9  -2   7         44.86         55.45         3.78 o
 -11  -1   7          2.21          1.98         1.16 o
 -10  -1   7         10.36          9.32         1.55 o
  -9  -1   7         91.82         91.79         3.92 o
  -8  -1   7          8.01          7.33         1.23 o
  -7  -1   7         39.03         37.30         1.86 o
  -6  -1   7        274.54        271.85         7.98 o
  -5  -1   7         98.26         94.72         4.15 o
  -4  -1   7         50.62         45.60         2.22 o
  -3  -1   7         26.12         26.26         1.69 o
  -2  -1   7        149.61        146.40         4.07 o
  -1  -1   7        411.67        435.17        14.57 o
   0  -1   7         26.34         24.07         2.00 o
   1  -1   7        459.04        511.05        13.75 o
   2  -1   7        495.47        535.64        17.27 o
   3  -1   7        267.36        267.93         7.82 o
   4  -1   7         73.53         68.44         2.94 o
   5  -1   7         28.81         25.40         1.91 o
   6  -1   7        382.87        382.30        12.93 o
   7  -1   7         24.07         26.22         1.94 o
   8  -1   7          4.76          5.21         1.64 o
   9  -1   7          7.48          8.31         1.91 o
 -11   0   7         10.16          9.74         2.23 o
 -10   0   7          3.47          4.53         1.63 o
  -9   0   7         24.34         22.61         1.93 o
  -8   0   7        108.73        100.67         3.88 o
  -7   0   7          1.09          1.14         0.75 o
  -6   0   7         86.89         81.53         3.09 o
  -5   0   7          4.66          4.89         0.75 o
  -4   0   7         27.57         24.06         1.41 o
  -3   0   7          0.04          0.08         0.55 o
  -2   0   7        131.97        142.13         4.26 o
  -1   0   7         72.22         77.50         2.77 o
   0   0   7        171.47        180.25         6.84 o
   1   0   7        368.43        383.48        10.57 o
   2   0   7         48.84         39.78         2.00 o
   3   0   7         61.29         50.20         2.35 o
   4   0   7         35.90         32.13         1.90 o
   5   0   7        156.90        141.59         4.83 o
   6   0   7         11.28         11.25         1.37 o
   7   0   7          1.65          1.04         0.85 o
   8   0   7        110.71        109.57         4.33 o
   9   0   7        151.94        174.28         7.53 o
  10   0   7          1.17          3.41         1.69 o
 -11   1   7          2.23          1.59         1.35 o
 -10   1   7         11.20         11.54         1.76 o
  -9   1   7         91.37         92.14         3.68 o
  -8   1   7          8.25          8.02         1.20 o
  -7   1   7         39.56         36.35         2.08 o
  -6   1   7        274.97        262.86         7.71 o
  -5   1   7         99.41        100.73         3.45 o
  -4   1   7         49.73         45.88         2.27 o
  -3   1   7         26.57         26.51         1.31 o
  -2   1   7        149.44        143.52         4.35 o
  -1   1   7        403.27        434.75        11.58 o
   0   1   7         26.59         24.82         1.43 o
   1   1   7        455.96        499.89        10.94 o
   2   1   7        489.18        518.64        16.11 o
   3   1   7        269.26        263.37        10.24 o
   4   1   7         72.88         66.88         2.84 o
   5   1   7         30.07         29.17         2.76 o
   6   1   7        384.52        377.56        14.64 o
   7   1   7         25.73         23.24         1.90 o
   8   1   7          5.03          5.24         1.19 o
   9   1   7          7.05          5.53         1.30 o
 -10   2   7         24.04         25.17         3.10 o
  -9   2   7          2.63          1.40         1.04 o
  -8   2   7         17.40         17.40         1.63 o
  -7   2   7         54.51         46.51         2.39 o
  -6   2   7         55.63         54.02         2.53 o
  -5   2   7         43.35         40.21         2.14 o
  -4   2   7         54.17         51.23         2.33 o
  -3   2   7        476.11        487.34        12.93 o
  -2   2   7        161.45        162.64         4.97 o
  -1   2   7          0.10         -0.37         0.68 o
   0   2   7        382.18        400.64        11.05 o
   1   2   7        136.58        127.30         4.08 o
   2   2   7         16.54         17.44         1.27 o
   3   2   7        128.84        126.49         4.43 o
   4   2   7        142.40        148.26         6.97 o
   5   2   7        240.22        252.27        10.99 o
   6   2   7         46.82         45.95         2.69 o
   7   2   7         46.54         39.23         2.51 o
   8   2   7         66.48         62.59         3.24 o
   9   2   7         45.36         50.79         3.12 o
 -10   3   7         78.19         95.14         5.00 o
  -9   3   7         85.50         92.26         4.49 o
  -8   3   7         39.11         41.71         2.60 o
  -7   3   7         22.55         20.16         1.78 o
  -6   3   7          0.71          0.35         1.06 o
  -5   3   7        252.10        264.64         7.69 o
  -4   3   7         36.07         38.72         1.91 o
  -3   3   7        198.03        205.23         5.45 o
  -2   3   7        334.36        334.22         8.29 o
  -1   3   7        210.06        202.57         5.23 o
   0   3   7         29.53         30.40         2.65 o
   1   3   7         28.72         25.15         1.78 o
   2   3   7        168.90        164.17         5.09 o
   3   3   7        193.00        190.86         6.33 o
   4   3   7        105.12        104.78         5.48 o
   5   3   7         79.78         81.57         3.62 o
   6   3   7         40.75         45.20         2.80 o
   7   3   7          9.29         12.94         1.70 o
   8   3   7          2.42          0.44         1.45 o
  -9   4   7          5.13          3.49         1.71 o
  -8   4   7          4.62          3.50         1.32 o
  -7   4   7         67.62         70.24         3.17 o
  -6   4   7          0.55          2.19         1.08 o
  -5   4   7          2.02          1.03         1.02 o
  -4   4   7         90.17         81.66         3.24 o
  -3   4   7         44.12         42.40         2.25 o
  -2   4   7         48.47         45.97         2.69 o
  -1   4   7          5.63          3.51         1.36 o
   0   4   7        103.95         98.95         3.39 o
   1   4   7         81.81         80.29         4.39 o
   2   4   7         70.78         67.93         4.09 o
   3   4   7         46.92         45.51         2.46 o
   4   4   7         45.52         41.98         2.65 o
   5   4   7         22.05         27.01         2.08 o
   6   4   7          6.41          6.65         1.62 o
   7   4   7         18.57         21.93         2.46 o
  -7   5   7         11.42         13.07         1.75 o
  -6   5   7         57.85         57.69         3.04 o
  -5   5   7         59.02         57.28         2.98 o
  -4   5   7         12.80         12.52         1.60 o
  -3   5   7         51.06         52.84         3.15 o
  -2   5   7         30.77         34.32         3.67 o
  -1   5   7         53.22         49.14         3.20 o
   0   5   7          5.17          6.41         1.27 o
   1   5   7         14.86         12.77         1.78 o
   2   5   7         70.52         62.60         3.36 o
   3   5   7        102.67        112.41         4.72 o
   4   5   7         13.24         15.53         1.81 o
   5   5   7          3.92          4.13         1.40 o
   6   5   7         11.63         12.90         1.79 o
  -4   6   7         31.84         34.09         3.01 o
  -3   6   7          8.45          8.98         1.93 o
  -2   6   7         20.51         21.58         2.40 o
  -1   6   7         14.59         13.42         2.80 o
   0   6   7         15.36         12.79         2.60 o
   1   6   7         37.22         40.73         5.16 o
   2   6   7          5.65          6.44         1.78 o
   3   6   7          8.02          7.17         1.72 o
  -3  -6   8         17.97         24.50         3.95 o
  -2  -6   8          0.82          2.01         1.44 o
  -1  -6   8         18.52         21.21         2.32 o
   0  -6   8         20.28         18.35         2.13 o
   1  -6   8          2.47          0.25         1.25 o
   2  -6   8          2.84          2.51         1.38 o
  -6  -5   8         12.36         18.92         4.62 o
  -5  -5   8         21.74         19.54         4.07 o
  -4  -5   8         10.66          7.70         2.24 o
  -3  -5   8          4.04          4.32         1.49 o
  -2  -5   8         10.00         11.49         1.81 o
  -1  -5   8        135.66        139.99         7.66 o
   0  -5   8         30.55         32.24         3.07 o
   1  -5   8         34.09         32.34         2.85 o
   2  -5   8         20.42         22.22         2.10 o
   3  -5   8         12.01         12.63         1.67 o
   4  -5   8         11.05         10.17         2.09 o
   5  -5   8          1.20          1.14         1.63 o
  -8  -4   8         30.01         32.95         2.99 o
  -7  -4   8         23.51         19.10         2.53 o
  -6  -4   8         31.74         31.37         4.03 o
  -5  -4   8         78.56         79.68         6.31 o
  -4  -4   8         72.74         74.63         4.75 o
  -3  -4   8         26.82         26.33         2.42 o
  -2  -4   8        101.63         92.70         8.56 o
  -1  -4   8        272.26        276.44         9.87 o
   0  -4   8        107.99        103.03         6.19 o
   1  -4   8         45.53         42.75         3.08 o
   2  -4   8         26.34         25.89         3.80 o
   3  -4   8        104.46        110.45         4.63 o
   4  -4   8        137.35        140.62         6.00 o
   5  -4   8          3.78          2.30         1.56 o
   6  -4   8         13.92         15.10         2.41 o
   7  -4   8         11.22         10.22         2.43 o
  -9  -3   8         18.15         18.41         3.14 o
  -8  -3   8          1.60          2.56         1.21 o
  -7  -3   8         27.06         30.30         2.32 o
  -6  -3   8          8.54          8.23         1.40 o
  -5  -3   8         39.88         45.61         4.70 o
  -4  -3   8         90.36         86.56         4.41 o
  -3  -3   8        538.23        591.40        20.82 o
  -2  -3   8         75.67         66.23         7.88 o
  -1  -3   8         11.94         10.23         1.28 o
   0  -3   8         60.50         55.38         3.12 o
   1  -3   8        143.45        135.65         6.06 o
   2  -3   8        280.44        300.28         9.61 o
   3  -3   8         37.56         37.50         3.28 o
   4  -3   8         42.16         36.58         2.29 o
   5  -3   8         98.79        103.65         4.07 o
   6  -3   8         76.47         74.73         4.21 o
   7  -3   8         52.47         50.01         3.66 o
   8  -3   8          7.62          9.61         2.00 o
 -10  -2   8         21.86         18.80         3.08 o
  -9  -2   8         25.91         24.19         2.22 o
  -8  -2   8         91.90         83.69         4.40 o
  -7  -2   8         48.79         43.50         2.54 o
  -6  -2   8        114.80        117.32         4.52 o
  -5  -2   8        597.12        621.11        20.24 o
  -4  -2   8        111.26        113.08         4.27 o
  -3  -2   8        119.26        129.73         5.01 o
  -2  -2   8        333.51        350.26        11.59 o
  -1  -2   8        255.51        249.70         8.50 o
   0  -2   8         94.64         99.00         3.63 o
   1  -2   8         55.07         60.80         2.77 o
   2  -2   8        177.59        177.76         5.04 o
   3  -2   8         95.88         89.20         3.83 o
   4  -2   8         30.58         29.24         1.78 o
   5  -2   8        105.20        105.85         3.48 o
   6  -2   8         59.88         59.36         2.66 o
   7  -2   8         91.58         95.30         4.76 o
   8  -2   8         15.36         15.42         2.22 o
 -10  -1   8          0.24          1.66         1.12 o
  -9  -1   8          8.23          5.82         1.34 o
  -8  -1   8          9.28          7.18         1.29 o
  -7  -1   8        138.99        132.21         8.04 o
  -6  -1   8        187.41        180.85         5.84 o
  -5  -1   8         97.40        103.41         3.84 o
  -4  -1   8         26.27         24.06         1.82 o
  -3  -1   8         19.45         15.36         1.26 o
  -2  -1   8        186.42        191.52         5.16 o
  -1  -1   8        125.49        126.32         4.33 o
   0  -1   8          7.71          7.12         1.44 o
   1  -1   8        318.07        323.74         9.38 o
   2  -1   8         43.35         39.23         3.08 o
   3  -1   8         73.85         73.92         3.10 o
   4  -1   8         15.75         13.30         1.69 o
   5  -1   8         45.09         45.43         2.50 o
   6  -1   8        132.38        130.23         4.78 o
   7  -1   8         34.82         34.53         2.29 o
   8  -1   8          2.74          4.39         1.32 o
   9  -1   8         27.54         30.13         3.26 o
 -10   0   8          0.01          0.01         1.16 o
  -9   0   8         10.40         10.94         1.72 o
  -8   0   8          2.08          0.92         0.92 o
  -7   0   8         22.77         22.59         1.80 o
  -6   0   8         22.37         15.65         1.45 o
  -5   0   8        104.84        101.95         3.29 o
  -4   0   8         41.10         43.14         1.72 o
  -3   0   8          3.60         17.66         2.82 o
  -2   0   8         86.93         89.14         2.94 o
  -1   0   8        116.02        118.47         4.44 o
   0   0   8         71.12         58.62         2.54 o
   1   0   8        168.57        154.37         5.28 o
   2   0   8        427.66        461.52        12.72 o
   3   0   8        237.40        239.26         7.27 o
   4   0   8        141.48        137.29         4.74 o
   5   0   8         87.88         85.69         3.47 o
   6   0   8          0.96          1.86         0.90 o
   7   0   8          7.57          6.87         1.26 o
   8   0   8          0.60          1.28         1.04 o
   9   0   8          0.37          2.41         1.83 o
 -10   1   8          0.09          0.14         1.27 o
  -9   1   8          7.85          8.41         1.63 o
  -8   1   8          9.12          8.16         1.32 o
  -7   1   8        136.21        127.23         4.44 o
  -6   1   8        179.93        177.93         5.63 o
  -5   1   8         94.86         98.97         3.61 o
  -4   1   8         27.02         26.78         1.44 o
  -3   1   8         17.95         13.27         1.10 o
  -2   1   8        187.31        182.67         5.51 o
  -1   1   8        128.38        128.66         4.07 o
   0   1   8          7.23          7.18         0.97 o
   1   1   8        315.69        325.25         9.30 o
   2   1   8         41.85         37.38         2.19 o
   3   1   8         73.24         63.86         2.85 o
   4   1   8         16.66         16.29         1.55 o
   5   1   8         46.32         46.34         2.46 o
   6   1   8        133.22        132.77         4.78 o
   7   1   8         35.55         35.90         2.39 o
   8   1   8          2.45          3.55         1.17 o
   9   1   8         26.63         29.53         2.47 o
 -10   2   8         22.26         22.07         2.12 o
  -9   2   8         25.65         23.13         2.05 o
  -8   2   8         90.75         91.75         5.79 o
  -7   2   8         47.60         43.54         2.41 o
  -6   2   8        113.06        116.33         4.08 o
  -5   2   8        595.20        606.03        16.37 o
  -4   2   8        111.33        109.22         3.86 o
  -3   2   8        118.10        120.15         3.59 o
  -2   2   8        335.06        359.07         9.79 o
  -1   2   8        250.08        245.06        11.12 o
   0   2   8         92.93         94.85         4.30 o
   1   2   8         56.14         60.74         2.55 o
   2   2   8        174.72        172.58         5.38 o
   3   2   8         97.89         91.38         3.14 o
   4   2   8         31.11         31.48         1.83 o
   5   2   8        103.75         93.92         3.82 o
   6   2   8         59.53         54.01         2.83 o
   7   2   8         90.48         84.25         3.82 o
   8   2   8         15.30         15.12         3.01 o
  -9   3   8         18.29         21.97         2.36 o
  -8   3   8          1.47          1.82         1.24 o
  -7   3   8         27.97         27.19         2.14 o
  -6   3   8          8.07          7.15         1.28 o
  -5   3   8         40.25         40.87         2.31 o
  -4   3   8         91.06         90.03         3.42 o
  -3   3   8        534.04        562.76        18.03 o
  -2   3   8         76.32         68.12         2.80 o
  -1   3   8         11.94         11.43         1.36 o
   0   3   8         61.77         56.80         2.63 o
   1   3   8        147.08        136.68         4.77 o
   2   3   8        276.48        288.09        12.99 o
   3   3   8         38.39         36.99         2.12 o
   4   3   8         42.47         37.95         2.19 o
   5   3   8         95.89        103.06         4.40 o
   6   3   8         77.85         74.20         3.50 o
   7   3   8         52.62         54.22         4.42 o
   8   3   8          8.09          5.27         1.46 o
  -8   4   8         29.98         29.96         2.84 o
  -7   4   8         23.50         19.58         2.17 o
  -6   4   8         32.17         30.37         2.65 o
  -5   4   8         81.32         80.32         3.30 o
  -4   4   8         74.65         78.84         3.18 o
  -3   4   8         25.82         25.31         2.21 o
  -2   4   8        102.62         97.32         5.53 o
  -1   4   8        274.13        269.67         7.09 o
   0   4   8        108.45        108.22         4.94 o
   1   4   8         44.56         38.83         2.31 o
   2   4   8         26.50         30.31         2.13 o
   3   4   8        105.89        109.49         4.76 o
   4   4   8        140.68        141.97         7.46 o
   5   4   8          3.85          2.48         1.32 o
   6   4   8         13.87         13.54         2.10 o
   7   4   8         11.54         11.11         2.41 o
  -6   5   8         12.69         15.44         1.84 o
  -5   5   8         21.62         23.67         3.25 o
  -4   5   8         11.10         14.06         2.09 o
  -3   5   8          3.80          3.80         1.43 o
  -2   5   8         11.10         11.99         3.83 o
  -1   5   8        136.46        145.13         5.64 o
   0   5   8         31.49         32.92         2.57 o
   1   5   8         35.93         35.73         3.77 o
   2   5   8         20.75         19.88         2.11 o
   3   5   8         12.26         13.58         1.84 o
   4   5   8         11.14         11.40         1.62 o
   5   5   8          0.99          2.11         1.26 o
  -3   6   8         18.27         21.01         2.45 o
  -2   6   8          0.86          0.78         1.96 o
  -1   6   8         18.56         22.94         5.21 o
   0   6   8         21.32         24.02         5.66 o
   1   6   8          2.41          1.35         3.62 o
   2   6   8          2.80          6.03         1.74 o
  -6  -5   9          4.08          7.74         2.58 o
  -5  -5   9          1.44          0.93         1.44 o
  -4  -5   9         90.22         87.34         7.96 o
  -3  -5   9         25.39         29.31         3.20 o
  -2  -5   9         11.29          9.57         1.87 o
  -1  -5   9         17.15         16.83         2.49 o
   0  -5   9        103.38        103.89         5.15 o
   1  -5   9          2.70          2.17         1.21 o
   2  -5   9          4.14          4.23         1.30 o
   3  -5   9          2.45          1.24         1.58 o
   4  -5   9         30.76         34.65         3.43 o
  -7  -4   9         42.97         51.70         4.01 o
  -6  -4   9         40.56         42.55         4.98 o
  -5  -4   9         22.18         26.03         2.58 o
  -4  -4   9          8.71          6.84         1.61 o
  -3  -4   9          0.35          1.13         1.58 o
  -2  -4   9         73.62         64.38         6.75 o
  -1  -4   9         27.31         24.89         2.26 o
   0  -4   9         27.94         29.74         2.61 o
   1  -4   9         37.11         36.29         2.65 o
   2  -4   9         20.59         18.75         1.81 o
   3  -4   9         15.88         15.08         1.77 o
   4  -4   9          1.97          2.73         1.21 o
   5  -4   9          2.20          2.47         1.50 o
   6  -4   9         28.75         36.85         3.34 o
  -9  -3   9         14.90         13.65         2.05 o
  -8  -3   9        112.26        128.01         5.65 o
  -7  -3   9         32.36         36.66         3.77 o
  -6  -3   9         45.18         47.27         2.82 o
  -5  -3   9         22.33         20.96         2.60 o
  -4  -3   9        285.84        304.03        15.16 o
  -3  -3   9         76.54         74.18         3.41 o
  -2  -3   9          5.90          2.66         0.99 o
  -1  -3   9         47.22         45.43         3.05 o
   0  -3   9         87.74         80.85         5.35 o
   1  -3   9         19.94         18.91         1.70 o
   2  -3   9         32.77         29.91         2.07 o
   3  -3   9         62.47         63.33         3.64 o
   4  -3   9        126.95        128.16         7.14 o
   5  -3   9         37.13         39.40         2.48 o
   6  -3   9         11.10         12.51         2.10 o
   7  -3   9         10.96          9.75         2.61 o
  -9  -2   9         15.24         13.92         2.20 o
  -8  -2   9          1.06          1.11         1.17 o
  -7  -2   9          1.75          1.20         1.02 o
  -6  -2   9        121.71        122.41         4.61 o
  -5  -2   9          5.21          2.44         1.03 o
  -4  -2   9          6.26          4.46         1.15 o
  -3  -2   9        147.94        144.58         5.11 o
  -2  -2   9        403.04        403.02        16.38 o
  -1  -2   9        187.98        188.95         8.40 o
   0  -2   9         72.17         66.99         6.29 o
   1  -2   9         27.80         25.06         1.92 o
   2  -2   9        273.37        279.91         9.23 o
   3  -2   9         19.80         21.04         1.58 o
   4  -2   9         33.25         33.52         2.23 o
   5  -2   9         49.40         48.23         2.37 o
   6  -2   9         37.73         42.57         3.54 o
   7  -2   9         95.17        107.61         9.48 o
   8  -2   9         39.53         44.76         3.44 o
 -10  -1   9          0.06          0.94         1.23 o
  -9  -1   9          7.18          6.83         1.48 o
  -8  -1   9         13.37         13.34         3.48 o
  -7  -1   9        182.80        185.93         6.31 o
  -6  -1   9          3.39          3.09         1.55 o
  -5  -1   9         87.54         87.52         3.54 o
  -4  -1   9        422.09        437.74        12.37 o
  -3  -1   9         95.57         97.61         3.26 o
  -2  -1   9         93.77         96.53         3.71 o
  -1  -1   9         86.96         86.72         3.40 o
   0  -1   9        280.69        273.51         9.88 o
   1  -1   9        196.13        190.47        10.42 o
   2  -1   9         78.45         75.70         3.35 o
   3  -1   9         47.02         46.14         2.82 o
   4  -1   9        138.21        139.20         7.62 o
   5  -1   9         53.85         50.71         2.72 o
   6  -1   9         34.60         31.79         2.23 o
   7  -1   9         10.95          7.22         2.77 o
   8  -1   9         36.52         42.52         2.83 o
 -10   0   9         38.71         45.75         3.51 o
  -9   0   9          3.59          4.36         1.47 o
  -8   0   9          6.74          4.98         1.41 o
  -7   0   9          1.98          0.96         0.97 o
  -6   0   9        285.96        280.18         8.61 o
  -5   0   9         85.11         91.43         2.85 o
  -4   0   9        234.53        242.32         5.89 o
  -3   0   9        249.45        264.21         8.94 o
  -2   0   9        375.44        386.57         9.79 o
  -1   0   9         59.26         58.64         2.83 o
   0   0   9         15.59         14.09         1.44 o
   1   0   9          3.00          5.36         1.42 o
   2   0   9        283.90        263.84         7.89 o
   3   0   9        111.40         94.93         7.03 o
   4   0   9        302.47        290.04         8.73 o
   5   0   9         35.63         30.70         2.13 o
   6   0   9         17.49         18.05         1.75 o
   7   0   9         18.47         17.78         1.81 o
   8   0   9         22.68         23.60         2.20 o
 -10   1   9          0.02          0.76         1.30 o
  -9   1   9          6.90          5.55         1.32 o
  -8   1   9         13.14         12.11         1.55 o
  -7   1   9        181.57        187.53         5.96 o
  -6   1   9          3.67          4.69         1.12 o
  -5   1   9         87.11         85.12         3.70 o
  -4   1   9        425.27        436.39        10.61 o
  -3   1   9        100.46         96.79         3.03 o
  -2   1   9         94.50         98.57         6.88 o
  -1   1   9         85.88         87.38         3.54 o
   0   1   9        281.01        283.14         8.05 o
   1   1   9        195.36        199.20         9.50 o
   2   1   9         79.68         75.07         4.98 o
   3   1   9         45.42         40.74         2.36 o
   4   1   9        136.91        130.30         4.71 o
   5   1   9         53.99         51.73         2.68 o
   6   1   9         34.59         32.31         2.35 o
   7   1   9         11.33          9.94         1.46 o
   8   1   9         36.99         40.14         2.70 o
  -9   2   9         14.92         15.29         1.81 o
  -8   2   9          0.89          1.70         1.12 o
  -7   2   9          1.74          1.61         1.07 o
  -6   2   9        118.22        119.12         4.31 o
  -5   2   9          6.16          4.57         1.14 o
  -4   2   9          6.59          4.29         1.11 o
  -3   2   9        150.67        145.86         4.70 o
  -2   2   9        403.02        408.48        13.16 o
  -1   2   9        191.43        192.86         5.80 o
   0   2   9         73.19         72.76         3.38 o
   1   2   9         26.73         25.23         1.78 o
   2   2   9        276.20        288.37         9.92 o
   3   2   9         21.17         20.25         1.61 o
   4   2   9         33.40         28.16         2.28 o
   5   2   9         49.36         51.01         3.39 o
   6   2   9         36.29         37.66         2.50 o
   7   2   9         97.47        108.07         5.40 o
   8   2   9         39.90         43.89         3.77 o
  -9   3   9         15.09         16.24         2.33 o
  -8   3   9        112.77        116.73         7.68 o
  -7   3   9         33.90         35.67         2.44 o
  -6   3   9         44.03         42.42         2.54 o
  -5   3   9         21.57         20.60         2.35 o
  -4   3   9        289.07        284.36         8.45 o
  -3   3   9         74.34         68.81         3.69 o
  -2   3   9          5.93          2.91         1.28 o
  -1   3   9         48.31         40.48         2.25 o
   0   3   9         88.88         84.01         5.64 o
   1   3   9         21.39         17.98         1.83 o
   2   3   9         33.01         34.12         2.04 o
   3   3   9         61.76         67.17         4.05 o
   4   3   9        129.58        136.16         4.63 o
   5   3   9         38.87         38.10         2.86 o
   6   3   9         11.10          9.97         2.26 o
   7   3   9         11.07          9.00         1.79 o
  -7   4   9         43.83         53.27         3.48 o
  -6   4   9         41.42         43.61         3.07 o
  -5   4   9         22.58         21.85         2.20 o
  -4   4   9          8.44          8.90         2.78 o
  -3   4   9          0.43          0.72         1.69 o
  -2   4   9         70.99         63.42         5.96 o
  -1   4   9         29.28         25.30         2.03 o
   0   4   9         28.37         26.28         2.02 o
   1   4   9         38.14         34.11         2.39 o
   2   4   9         21.03         17.34         2.37 o
   3   4   9         14.86         14.68         1.62 o
   4   4   9          1.84          0.89         1.07 o
   5   4   9          1.95          3.48         1.52 o
   6   4   9         28.09         28.39         3.62 o
  -6   5   9          3.77          7.54         3.77 o
  -5   5   9          1.54          2.11         2.19 o
  -4   5   9         91.40         90.24         4.40 o
  -3   5   9         25.60         26.76         2.54 o
  -2   5   9         10.90         15.13         1.99 o
  -1   5   9         17.36         17.88         2.73 o
   0   5   9        103.21        113.36         6.22 o
   1   5   9          2.22          3.26         1.40 o
   2   5   9          4.02          6.18         1.61 o
   3   5   9          2.31          3.90         1.41 o
   4   5   9         30.92         37.12         2.69 o
  -4  -5  10         42.35         50.88         4.32 o
  -3  -5  10          1.70          0.41         1.49 o
  -2  -5  10          4.37          0.59         1.29 o
  -1  -5  10          3.87          2.27         2.33 o
   0  -5  10         22.56         20.85         3.21 o
   1  -5  10         29.24         33.15         3.72 o
   2  -5  10          9.84          9.79         1.61 o
   3  -5  10         40.64         42.09         6.20 o
  -7  -4  10         79.75         94.41         5.18 o
  -6  -4  10         31.09         40.22         5.81 o
  -5  -4  10          6.74          6.66         1.68 o
  -4  -4  10         38.28         36.16         5.08 o
  -3  -4  10         40.21         38.76         2.98 o
  -2  -4  10         85.48         89.88         9.21 o
  -1  -4  10          3.20          3.41         1.20 o
   0  -4  10         54.21         36.57         4.67 o
   1  -4  10         68.45         65.09         3.61 o
   2  -4  10          7.30          6.12         1.34 o
   3  -4  10          0.19          0.09         1.05 o
   4  -4  10         11.97         13.41         1.78 o
   5  -4  10         34.84         40.20         3.45 o
  -8  -3  10         12.67         12.76         1.85 o
  -7  -3  10          0.89          1.66         1.41 o
  -6  -3  10         15.67         16.14         2.35 o
  -5  -3  10         29.99         32.47         2.44 o
  -4  -3  10        130.60        140.50         6.99 o
  -3  -3  10          0.49          0.59         0.95 o
  -2  -3  10         51.34         48.14         2.85 o
  -1  -3  10        126.55        121.92        10.66 o
   0  -3  10         59.04         48.38         5.31 o
   1  -3  10         33.54         34.75         4.00 o
   2  -3  10          0.87         -0.26         0.86 o
   3  -3  10         79.05         80.17         3.61 o
   4  -3  10         61.75         61.13         3.80 o
   5  -3  10          4.64          3.70         1.17 o
   6  -3  10          6.41          4.98         1.64 o
  -9  -2  10          3.98          2.55         1.39 o
  -8  -2  10         28.20         27.03         2.82 o
  -7  -2  10         21.50         20.09         2.03 o
  -6  -2  10        153.62        155.40         6.91 o
  -5  -2  10          2.09          2.91         1.13 o
  -4  -2  10         33.13         31.32         2.26 o
  -3  -2  10        441.36        463.84        12.99 o
  -2  -2  10         65.34         62.83         2.97 o
  -1  -2  10         18.53         17.82         1.68 o
   0  -2  10         26.50         28.94         2.67 o
   1  -2  10        142.44        155.63         5.81 o
   2  -2  10         80.59         80.88         4.45 o
   3  -2  10          1.79          1.27         0.82 o
   4  -2  10          3.69          3.70         1.01 o
   5  -2  10         32.21         30.30         2.07 o
   6  -2  10         15.06         12.96         1.54 o
   7  -2  10          4.29          6.06         1.26 o
  -9  -1  10         47.28         55.78         3.56 o
  -8  -1  10         14.36         17.06         3.03 o
  -7  -1  10          9.97         12.09         2.46 o
  -6  -1  10         75.78         67.59         2.85 o
  -5  -1  10         72.67         69.26         3.60 o
  -4  -1  10         59.91         60.06         2.87 o
  -3  -1  10        163.41        166.13         4.88 o
  -2  -1  10         48.87         41.73         2.44 o
  -1  -1  10        162.04        162.24         5.49 o
   0  -1  10        232.54        232.82         8.98 o
   1  -1  10         65.84         57.64         3.65 o
   2  -1  10          6.01          5.13         1.20 o
   3  -1  10         26.76         24.79         1.99 o
   4  -1  10         55.86         55.46         2.87 o
   5  -1  10         48.08         46.24         2.70 o
   6  -1  10          7.05          7.61         1.75 o
   7  -1  10         37.72         44.04         2.73 o
   8  -1  10         10.12         10.17         1.60 o
  -9   0  10          7.87          7.73         1.72 o
  -8   0  10         21.91         18.33         3.55 o
  -7   0  10         47.81         49.38         2.71 o
  -6   0  10        175.81        184.05         7.82 o
  -5   0  10         11.23         12.23         1.34 o
  -4   0  10         34.98         35.66         1.74 o
  -3   0  10        136.74        142.84         7.14 o
  -2   0  10          8.41          7.35         1.12 o
  -1   0  10          1.39          1.14         0.97 o
   0   0  10          2.16          1.40         0.91 o
   1   0  10        167.23        157.23         6.83 o
   2   0  10        126.40        110.53         5.01 o
   3   0  10         33.38         30.00         2.05 o
   4   0  10         22.70         21.30         1.88 o
   5   0  10        236.64        230.73         7.43 o
   6   0  10          2.83          4.92         1.22 o
   7   0  10          3.17          3.52         1.41 o
   8   0  10          0.34         -0.20         1.05 o
  -9   1  10         46.53         56.62         4.81 o
  -8   1  10         14.44         13.55         1.73 o
  -7   1  10          9.94         11.05         1.48 o
  -6   1  10         75.33         73.30         3.18 o
  -5   1  10         70.21         62.97         3.58 o
  -4   1  10         56.91         58.13         2.71 o
  -3   1  10        161.42        164.21         5.89 o
  -2   1  10         49.65         44.81         2.24 o
  -1   1  10        163.38        164.47         6.10 o
   0   1  10        234.90        248.73         9.73 o
   1   1  10         67.17         63.41         4.87 o
   2   1  10          5.42          6.10         1.22 o
   3   1  10         27.46         27.11         1.94 o
   4   1  10         55.52         56.10         2.90 o
   5   1  10         47.92         43.79         2.61 o
   6   1  10          7.23          6.67         1.30 o
   7   1  10         39.08         42.86         2.78 o
   8   1  10         10.44         11.04         1.67 o
  -9   2  10          4.16          4.79         1.47 o
  -8   2  10         28.62         26.74         2.25 o
  -7   2  10         20.29         14.29         1.99 o
  -6   2  10        153.12        151.64         5.18 o
  -5   2  10          2.25          3.79         1.13 o
  -4   2  10         32.56         31.02         2.04 o
  -3   2  10        444.77        444.33        16.64 o
  -2   2  10         64.71         61.71         3.20 o
  -1   2  10         18.72         17.85         1.59 o
   0   2  10         25.98         29.32         1.94 o
   1   2  10        137.92        149.03         6.69 o
   2   2  10         83.15         83.40         3.78 o
   3   2  10          1.81          0.06         1.05 o
   4   2  10          4.11          2.37         1.24 o
   5   2  10         32.75         32.25         2.40 o
   6   2  10         14.82         12.43         1.67 o
   7   2  10          4.18          4.60         1.34 o
  -8   3  10         12.48         11.60         1.70 o
  -7   3  10          0.84          0.65         1.25 o
  -6   3  10         16.37         20.07         2.51 o
  -5   3  10         29.90         33.30         2.31 o
  -4   3  10        132.67        138.59         5.72 o
  -3   3  10          0.61          0.26         1.35 o
  -2   3  10         50.32         44.44         2.60 o
  -1   3  10        126.00        123.98         5.24 o
   0   3  10         60.21         58.01         2.97 o
   1   3  10         33.38         31.89         2.14 o
   2   3  10          1.05          2.85         1.02 o
   3   3  10         80.15         84.55         4.78 o
   4   3  10         59.59         65.65         4.48 o
   5   3  10          4.75          7.58         2.09 o
   6   3  10          6.09          5.13         1.62 o
  -7   4  10         80.41        104.02         4.90 o
  -6   4  10         31.24         32.10         3.69 o
  -5   4  10          6.54          7.01         2.13 o
  -4   4  10         38.42         34.24         3.55 o
  -3   4  10         41.17         41.55         3.21 o
  -2   4  10         86.76         83.18         9.29 o
  -1   4  10          3.00          3.15         2.49 o
   0   4  10         55.64         56.86         4.80 o
   1   4  10         68.55         71.96         5.49 o
   2   4  10          7.62          6.25         1.34 o
   3   4  10          0.21          0.36         1.59 o
   4   4  10         11.41         14.62         2.14 o
   5   4  10         34.49         45.27         4.91 o
  -4   5  10         42.99         48.37         4.53 o
  -3   5  10          1.73         -0.52         3.92 o
  -2   5  10          4.35          1.84         1.93 o
  -1   5  10          4.23          3.36         2.07 o
   0   5  10         23.30         25.70         3.33 o
   1   5  10         29.52         33.48         2.81 o
   2   5  10          9.93         11.43         1.83 o
   3   5  10         40.65         46.99         3.01 o
  -2  -5  11         14.15         12.06         2.92 o
  -1  -5  11         42.56         34.88         9.88 o
   0  -5  11         25.92         22.86         3.44 o
  -6  -4  11          7.82          9.89         2.52 o
  -5  -4  11         26.01         21.28         2.55 o
  -4  -4  11         35.28         38.55         6.11 o
  -3  -4  11          9.83         14.51         2.09 o
  -2  -4  11         25.02         19.93         2.26 o
  -1  -4  11          5.11          6.09         2.03 o
   0  -4  11          8.28         10.47         2.44 o
   1  -4  11         24.39         23.71         3.25 o
   2  -4  11          4.76          5.72         2.10 o
   3  -4  11         23.62         26.31         3.58 o
   4  -4  11         12.83         13.52         1.85 o
  -7  -3  11         23.75         26.72         2.57 o
  -6  -3  11         40.21         48.85         3.06 o
  -5  -3  11         51.29         57.90         4.48 o
  -4  -3  11         32.25         31.49         3.16 o
  -3  -3  11        170.98        185.73        13.74 o
  -2  -3  11         60.48         63.05         3.98 o
  -1  -3  11          5.98          6.24         1.79 o
   0  -3  11          0.45          0.94         1.41 o
   1  -3  11          1.88         -0.33         1.32 o
   2  -3  11         36.67         37.19         8.64 o
   3  -3  11          8.45          7.66         1.38 o
   4  -3  11         12.47         12.49         1.63 o
   5  -3  11         43.30         47.65         3.45 o
  -8  -2  11         70.70         72.97         3.92 o
  -7  -2  11         31.91         29.88         2.77 o
  -6  -2  11         62.79         71.47         4.61 o
  -5  -2  11         37.29         37.49         3.47 o
  -4  -2  11          8.16          9.50         1.54 o
  -3  -2  11         45.70         41.52         2.60 o
  -2  -2  11          4.00          3.54         1.50 o
  -1  -2  11         22.07         23.20         2.17 o
   0  -2  11         54.91         50.50         3.64 o
   1  -2  11        103.24        100.88         5.13 o
   2  -2  11         81.87         72.60         4.17 o
   3  -2  11          6.52          3.99         1.01 o
   4  -2  11         15.27         18.11         2.34 o
   5  -2  11         33.25         33.45         3.31 o
   6  -2  11          4.16          2.49         1.09 o
  -9  -1  11         17.50         18.15         2.35 o
  -8  -1  11         26.31         20.95         2.39 o
  -7  -1  11         48.37         50.01         4.68 o
  -6  -1  11        102.85        110.84         4.29 o
  -5  -1  11        107.71        105.09         4.30 o
  -4  -1  11         88.88         92.62         3.87 o
  -3  -1  11         38.45         37.80         2.43 o
  -2  -1  11        126.86        125.13         4.60 o
  -1  -1  11        104.12         97.47         4.33 o
   0  -1  11        102.15         94.16         4.86 o
   1  -1  11         93.66         86.50         4.53 o
   2  -1  11         22.87         26.72         3.26 o
   3  -1  11         53.08         51.89         5.22 o
   4  -1  11         12.23         11.25         1.60 o
   5  -1  11          9.35          9.42         1.51 o
   6  -1  11         31.41         25.77         2.29 o
   7  -1  11          0.31          1.90         1.20 o
  -9   0  11          0.48         -0.75         1.41 o
  -8   0  11         89.20        104.91         4.98 o
  -7   0  11         41.08         48.29         2.80 o
  -6   0  11         16.77         17.20         1.82 o
  -5   0  11         11.33         11.21         1.25 o
  -4   0  11         22.15         21.18         1.53 o
  -3   0  11        424.12        459.17        16.87 o
  -2   0  11        404.65        452.20        12.69 o
  -1   0  11         76.86         64.96         5.60 o
   0   0  11         88.33         92.02         7.00 o
   1   0  11         95.77         93.63         4.76 o
   2   0  11          0.32          0.75         1.58 o
   3   0  11          2.91          1.60         0.97 o
   4   0  11         10.66         11.88         1.59 o
   5   0  11         64.26         62.22         4.26 o
   6   0  11          2.20          2.20         1.12 o
   7   0  11          1.28          1.76         1.12 o
  -9   1  11         18.74         25.97         4.23 o
  -8   1  11         26.61         26.52         3.07 o
  -7   1  11         47.52         49.62         2.78 o
  -6   1  11        102.18        106.56         4.61 o
  -5   1  11        108.55        114.19         4.99 o
  -4   1  11         89.44         93.85         3.16 o
  -3   1  11         38.06         38.80         3.33 o
  -2   1  11        127.11        122.38         4.34 o
  -1   1  11        108.49         98.58         4.16 o
   0   1  11        102.71         96.57         7.54 o
   1   1  11         92.53         98.53        10.82 o
   2   1  11         23.11         28.60         6.50 o
   3   1  11         53.14         48.46         2.65 o
   4   1  11         12.23         11.19         1.50 o
   5   1  11          8.80          9.79         1.62 o
   6   1  11         30.75         33.57         3.79 o
   7   1  11          0.20          0.77         1.13 o
  -8   2  11         71.40         75.45         3.62 o
  -7   2  11         30.06         34.43         2.52 o
  -6   2  11         63.58         68.57         3.23 o
  -5   2  11         36.66         34.04         2.28 o
  -4   2  11          8.44          9.44         1.37 o
  -3   2  11         47.95         46.07         4.12 o
  -2   2  11          4.22          3.70         1.11 o
  -1   2  11         22.11         21.11         1.72 o
   0   2  11         54.64         51.91         2.54 o
   1   2  11        104.63        105.63         5.14 o
   2   2  11         82.66         76.94         8.35 o
   3   2  11          7.11          4.83         1.38 o
   4   2  11         16.07         15.96         1.97 o
   5   2  11         32.20         34.16         4.77 o
   6   2  11          4.22          5.32         1.46 o
  -7   3  11         23.95         25.56         2.81 o
  -6   3  11         40.96         47.16         4.53 o
  -5   3  11         53.27         54.74         6.07 o
  -4   3  11         31.64         26.81         3.39 o
  -3   3  11        170.43        174.16        14.14 o
  -2   3  11         61.40         59.28         8.85 o
  -1   3  11          6.76          5.86         1.32 o
   0   3  11          0.48          1.33         1.02 o
   1   3  11          2.05          0.59         1.04 o
   2   3  11         34.46         38.66         2.36 o
   3   3  11          9.30          9.94         4.57 o
   4   3  11         12.33         11.57         2.98 o
   5   3  11         42.56         47.91         4.12 o
  -6   4  11          7.89          6.33         2.41 o
  -5   4  11         26.74         25.49         3.15 o
  -4   4  11         35.09         39.58         3.79 o
  -3   4  11          9.62         10.81         2.05 o
  -2   4  11         25.22         22.74         2.85 o
  -1   4  11          4.76          2.45         1.61 o
   0   4  11          7.80          6.60         1.40 o
   1   4  11         23.47         28.74         2.25 o
   2   4  11          4.91          6.75         1.45 o
   3   4  11         23.57         25.26         3.64 o
   4   4  11         11.96         15.68         2.73 o
  -2   5  11         13.94         13.26         2.74 o
  -1   5  11         42.51         40.09         4.08 o
   0   5  11         25.49         28.55         6.25 o
  -4  -4  12          4.69          4.38         1.63 o
  -3  -4  12          0.63          0.82         1.29 o
  -2  -4  12         36.65         32.18         7.20 o
  -1  -4  12         30.33         29.19         7.74 o
   0  -4  12         18.60         22.47         3.20 o
   1  -4  12         16.12         14.63         2.94 o
   2  -4  12          9.24          8.40         2.40 o
  -6  -3  12          6.17          6.42         1.60 o
  -5  -3  12         18.03         17.46         2.10 o
  -4  -3  12         15.41         14.33         2.46 o
  -3  -3  12         53.28         56.39         3.57 o
  -2  -3  12         20.99         21.72         2.07 o
  -1  -3  12         20.22         17.12         2.91 o
   0  -3  12         15.30         12.26         2.70 o
   1  -3  12         16.15         18.13         7.59 o
   2  -3  12         28.01         31.74         4.67 o
   3  -3  12         17.06         13.05         2.76 o
   4  -3  12         24.73         31.65         3.61 o
  -7  -2  12         12.37         11.41         2.50 o
  -6  -2  12         31.52         34.96         2.60 o
  -5  -2  12         39.15         41.95         3.41 o
  -4  -2  12         38.52         39.23         3.18 o
  -3  -2  12         27.09         26.93         2.17 o
  -2  -2  12         20.80         22.31         1.98 o
  -1  -2  12         51.66         47.01         3.65 o
   0  -2  12          2.34          0.35         1.30 o
   1  -2  12         59.68         51.50         3.75 o
   2  -2  12         19.61         24.54         2.65 o
   3  -2  12         10.27         10.68         2.10 o
   4  -2  12          5.30          4.90         1.23 o
   5  -2  12         20.29         21.53         4.60 o
  -8  -1  12         11.38          9.55         1.97 o
  -7  -1  12        179.00        210.29        27.69 o
  -6  -1  12         28.80         34.16         2.61 o
  -5  -1  12         23.63         22.44         2.26 o
  -4  -1  12          6.36          5.95         1.78 o
  -3  -1  12         13.67         13.38         2.07 o
  -2  -1  12         41.99         41.15         2.88 o
  -1  -1  12         87.43         84.30         3.63 o
   0  -1  12         13.34          8.48         1.92 o
   1  -1  12        146.27        134.71         9.03 o
   2  -1  12          4.56          3.70         1.53 o
   3  -1  12          3.61          1.89         1.62 o
   4  -1  12         14.04         17.73         1.93 o
   5  -1  12          5.52          6.67         1.37 o
   6  -1  12         17.71         16.21         1.98 o
  -8   0  12          5.65          2.22         2.14 o
  -7   0  12          0.72          0.46         1.63 o
  -6   0  12         26.33         25.83         2.27 o
  -5   0  12        114.14        123.80         5.93 o
  -4   0  12         66.43         66.90         3.80 o
  -3   0  12        102.65        100.63         5.34 o
  -2   0  12        183.22        195.29        14.45 o
  -1   0  12         73.74         72.35         4.99 o
   0   0  12         10.61         10.20         1.47 o
   1   0  12          3.30          3.22         1.52 o
   2   0  12         20.83         18.21         2.41 o
   3   0  12         49.96         53.02         3.69 o
   4   0  12         44.38         42.04         2.77 o
   5   0  12          0.00          0.73         1.03 o
   6   0  12         49.78         51.36         3.06 o
  -8   1  12         11.33         10.96         1.70 o
  -7   1  12        177.99        210.43         8.88 o
  -6   1  12         29.56         32.22         2.45 o
  -5   1  12         24.05         21.89         1.98 o
  -4   1  12          6.77          6.93         1.24 o
  -3   1  12         13.48         13.24         1.47 o
  -2   1  12         41.00         40.83         2.28 o
  -1   1  12         86.91         87.34         7.30 o
   0   1  12         14.20         13.17         1.82 o
   1   1  12        147.60        152.25         5.68 o
   2   1  12          5.28          3.38         1.57 o
   3   1  12          3.64          2.29         1.47 o
   4   1  12         14.39         20.20         2.15 o
   5   1  12          5.40          6.54         1.34 o
   6   1  12         18.12         17.05         1.96 o
  -7   2  12         12.36         16.02         2.43 o
  -6   2  12         30.60         31.22         2.39 o
  -5   2  12         40.13         43.06         2.62 o
  -4   2  12         39.95         39.69         3.81 o
  -3   2  12         26.76         24.17         2.53 o
  -2   2  12         21.19         22.49         1.85 o
  -1   2  12         53.09         52.90         4.62 o
   0   2  12          1.94         -0.48         0.98 o
   1   2  12         59.98         57.82         3.71 o
   2   2  12         19.25         18.73         2.81 o
   3   2  12          9.56         10.22         2.22 o
   4   2  12          5.04          5.91         2.63 o
   5   2  12         20.14         25.57         2.48 o
  -6   3  12          5.39          3.93         1.91 o
  -5   3  12         18.24         16.29         2.31 o
  -4   3  12         16.21         12.84         2.15 o
  -3   3  12         51.80         57.19         8.08 o
  -2   3  12         22.40         22.06         2.50 o
  -1   3  12         20.47         21.75         1.96 o
   0   3  12         14.46         13.22         1.62 o
   1   3  12         15.60         16.67         1.84 o
   2   3  12         27.74         30.55         3.50 o
   3   3  12         17.08         12.73         2.35 o
   4   3  12         24.86         23.46         3.18 o
  -4   4  12          4.07          4.53         2.05 o
  -3   4  12          0.66         -0.29         1.67 o
  -2   4  12         35.80         32.53         5.94 o
  -1   4  12         29.95         30.48         5.03 o
   0   4  12         18.56         22.33         2.82 o
   1   4  12         15.98         17.84         2.57 o
   2   4  12          9.45          9.90         1.75 o
  -5  -3  13          1.83          4.16         2.11 o
  -4  -3  13         45.59         49.63         3.35 o
  -3  -3  13          8.36         10.63         1.81 o
  -2  -3  13          8.56          8.56         2.78 o
  -1  -3  13         37.67         39.24         9.83 o
   0  -3  13         16.37         13.77         2.88 o
   1  -3  13          3.29          4.86         2.16 o
   2  -3  13          2.64          4.42         2.04 o
  -6  -2  13         37.08         41.11         3.64 o
  -5  -2  13         14.10         16.32         1.96 o
  -4  -2  13         19.30         19.00         2.05 o
  -3  -2  13          3.96          4.85         1.37 o
  -2  -2  13          3.05          2.84         1.24 o
  -1  -2  13         10.31          7.52         2.09 o
   0  -2  13          0.89          0.57         1.44 o
   1  -2  13         40.84         34.88         3.80 o
   2  -2  13         63.35         64.43         4.31 o
   3  -2  13          4.10          2.34         1.78 o
   4  -2  13          0.95         -0.36         1.68 o
  -7  -1  13         68.55         72.46         9.63 o
  -6  -1  13         15.81         15.42         2.35 o
  -5  -1  13          7.88          5.57         1.50 o
  -4  -1  13         51.43         53.58         3.28 o
  -3  -1  13         25.07         27.12         3.76 o
  -2  -1  13         14.96         13.61         1.76 o
  -1  -1  13         13.16         12.78         1.65 o
   0  -1  13         57.19         63.94         7.63 o
   1  -1  13         32.25         34.65         3.23 o
   2  -1  13          2.64          1.61         1.55 o
   3  -1  13          2.18          2.84         1.77 o
   4  -1  13         39.40         44.21         3.73 o
  -7   0  13          4.56          5.50         1.53 o
  -6   0  13         77.87         89.55         5.50 o
  -5   0  13         24.04         30.04         2.27 o
  -4   0  13         19.02         20.94         1.74 o
  -3   0  13          5.31          5.13         1.28 o
  -2   0  13          6.77          6.72         1.36 o
  -1   0  13         85.67         86.86         4.02 o
   0   0  13         45.99         33.13         3.46 o
   1   0  13          0.79          1.58         1.47 o
   2   0  13         26.45         29.32         4.97 o
   3   0  13          4.08          5.87         1.76 o
   4   0  13          1.80          3.41         1.55 o
   5   0  13         25.54         30.34         3.09 o
  -7   1  13         69.92         77.36         4.11 o
  -6   1  13         16.22         16.19         2.41 o
  -5   1  13          7.38          5.45         1.37 o
  -4   1  13         52.44         54.67         6.49 o
  -3   1  13         24.51         28.32         2.87 o
  -2   1  13         15.12         14.41         1.85 o
  -1   1  13         12.55         14.22         1.80 o
   0   1  13         55.91         63.05         3.33 o
   1   1  13         33.73         37.17         3.55 o
   2   1  13          2.65          2.61         1.66 o
   3   1  13          2.15          5.85         1.89 o
   4   1  13         38.89         45.25         5.31 o
  -6   2  13         36.09         34.64         4.51 o
  -5   2  13         13.61         15.91         2.60 o
  -4   2  13         19.51         16.97         2.36 o
  -3   2  13          4.00          4.63         1.64 o
  -2   2  13          3.15          2.20         1.11 o
  -1   2  13         10.64         12.61         2.67 o
   0   2  13          0.84          2.41         1.22 o
   1   2  13         39.56         43.74         4.11 o
   2   2  13         63.95         74.38         6.65 o
   3   2  13          3.98          3.95         2.00 o
   4   2  13          0.95         -1.55         1.55 o
  -5   3  13          1.60          7.19         2.26 o
  -4   3  13         45.92         45.67         3.56 o
  -3   3  13          8.04          9.10         2.02 o
  -2   3  13          8.45          8.72         1.97 o
  -1   3  13         37.61         42.95         3.34 o
   0   3  13         16.25         15.95         1.98 o
   1   3  13          3.38          4.23         1.50 o
   2   3  13          2.64          0.58         1.87 o
  -4  -2  14         12.73         19.04         2.72 o
  -3  -2  14         23.79         28.63         4.00 o
  -2  -2  14          2.73          0.88         1.65 o
  -1  -2  14         20.62         19.97         3.75 o
   0  -2  14          4.40          1.41         1.62 o
   1  -2  14          2.09          0.98         1.59 o
   2  -2  14          7.10          5.31         1.81 o
  -5  -1  14         25.06         30.34         2.82 o
  -4  -1  14         34.45         40.04         2.99 o
  -3  -1  14          3.05          4.18         1.38 o
  -2  -1  14          5.40          3.54         3.19 o
  -1  -1  14          3.42          1.57         1.78 o
   0  -1  14         61.31         50.04         3.85 o
   1  -1  14          6.22          5.26         1.93 o
   2  -1  14         40.56         38.69         3.56 o
   3  -1  14         41.61         40.76         3.71 o
  -5   0  14          0.57         -0.53         1.38 o
  -4   0  14          1.09          1.87         1.28 o
  -3   0  14         63.11         69.31        10.42 o
  -2   0  14         13.49         13.47         2.12 o
  -1   0  14          0.16         -1.30         1.33 o
   0   0  14        211.88        236.36        21.49 o
   1   0  14         11.03         10.43         2.45 o
   2   0  14          2.04          0.13         1.49 o
   3   0  14          4.38          4.20         1.92 o
  -5   1  14         24.98         31.20         6.32 o
  -4   1  14         34.51         42.87         4.59 o
  -3   1  14          2.98          3.55         2.98 o
  -2   1  14          5.70          5.56         1.68 o
  -1   1  14          4.10          6.67         1.47 o
   0   1  14         61.33         59.61        10.32 o
   1   1  14          6.19          5.54         1.96 o
   2   1  14         41.51         41.97         4.67 o
   3   1  14         42.18         39.86         3.91 o
  -4   2  14         12.55         11.51         2.09 o
  -3   2  14         24.86         27.87         3.69 o
  -2   2  14          2.88          3.17         1.37 o
  -1   2  14         20.49         24.11         2.33 o
   0   2  14          4.61          4.60         1.40 o
   1   2  14          1.92          5.57         1.91 o
   2   2  14          7.71          6.79         2.11 o
  -2  -1  15         10.76          6.79         2.36 o
  -1  -1  15         10.71         12.64         2.68 o
  -3   0  15         21.41         21.88         3.31 o
  -2   0  15          0.41          0.30         1.21 o
  -1   0  15          7.06          6.15         2.12 o
   0   0  15          1.40          0.39         1.74 o
  -2   1  15         11.11         14.56         1.95 o
  -1   1  15          9.98         10.72         1.79 o
                                                
